# Supplementary material for: Correction to: ITR-Seq, a next-generation sequencing assay, identifies genome-wide DNA editing sites in vivo following adeno-associated viral vector-mediated genome editing
Source: BMC Genomics. 2020 Nov 20;21:810. doi: 10.1186/s12864-020-07039-2 (PMC7679980; doi:10.1186/s12864-020-07039-2)
Supplement: Supplementary file 4 — Additional file 4: Dataset S1. [file 12864_2020_7039_MOESM4_ESM.xlsx]

## Sheet: AAV8-M1PCSK9 3E13 d17
Chr	Start	End	Reads	Match to target sequence (Positive strand)	Sequence	Location	Match to target sequence (Negative strand)	Sequence	Location	Highest match	Sequence	Location	Chr	Start	End	ITR-Seq Rank
1	54708795	54708904	2229	22	TGGACCTCTTTGCCCCAGGGGA	1_54708863_54708885	15	GACCCTGGGGACTTTGGGGACCA	1_54708825_54708848	22	TGGACCTCTTTGCCCCAGGGGA	1_54708863_54708885	1	54708863	54708885	1
16	49265521	49265566	1404	14	AGGACCTTGGTGAGCCCGGGAA	16_49265525_49265547	12	TCCCTGTGGCCTCAGTT	16_49265549_49265566	14	AGGACCTTGGTGAGCCCGGGAA	16_49265525_49265547	16	49265525	49265547	2
16	23152807	23152864	1212	15	TGGGCTGTGGCTCCCCAGGGCA	16_23152833_23152855	15	TCCCCAGGGCACTAAAGCAG	16_23152844_23152864	15	TCCCCAGGGCACTAAAGCAG	16_23152844_23152864	16	23152844	23152864	3
19	42499100	42499132	669	12	TGTGCCTTGGTAAGACAGGAGA	19_42499102_42499124	13	TGCCTTGGTAAGACAGGAGACA	19_42499104_42499126	13	TGCCTTGGTAAGACAGGAGACA	19_42499104_42499126	19	42499104	42499126	4
2	83568823	83568857	663	9	aggcccacatcctccc	2_83568846_83568862	4	tccc	2_83568858_83568862	9	aggcccacatcctccc	2_83568846_83568862	2	83568846	83568862	5
13	43000759	43000787	639	15	AGGACCTTGTTAACCCAGTGAA	13_43000760_43000782	11	TGTGCAATGAGGACCT	13_43000751_43000767	15	AGGACCTTGTTAACCCAGTGAA	13_43000760_43000782	13	43000760	43000782	6
16	23679669	23679721	639	15	TGCACGTCCAGGCGTCCCTGGGGG	16_23679690_23679714	16	TCCCTGGGGGAAAGAGG	16_23679704_23679721	16	TCCCTGGGGGAAAGAGG	16_23679704_23679721	16	23679704	23679721	7
20	69811040	69811062	624	3	TGG	20_69811070_69811073	15	TTCCCTGGGCCACCAAGGCCCG	20_69811042_69811064	15	TTCCCTGGGCCACCAAGGCCCG	20_69811042_69811064	20	69811042	69811064	8
9	53019652	53019677	537	16	TGGTCTGTGGTATCCCAGGGGA	9_53019653_53019675	5	TGCCCT	9_53019680_53019686	16	TGGTCTGTGGTATCCCAGGGGA	9_53019653_53019675	9	53019653	53019675	9
6	136171627	136171650	471	15	GGGGCCTCTGTCCAGGGGT	6_136171627_136171646	10	TGGAGCAGGCAGGGGCC	6_136171616_136171633	15	GGGGCCTCTGTCCAGGGGT	6_136171627_136171646	6	136171627	136171646	10
16	48383060	48383098	466	18	GGGCCCTCCTTGCCCCAGGGAA	16_48383076_48383098	13	AACCTAGGATGGCAGATGGGGCCC	16_48383058_48383082	18	GGGCCCTCCTTGCCCCAGGGAA	16_48383076_48383098	16	48383076	48383098	11
3	5401198	5401213	454	2	AGA	3_5401183_5401186	14	GGCCCTGGTACAAGAGCCCCC	3_5401196_5401217	14	GGCCCTGGTACAAGAGCCCCC	3_5401196_5401217	3	5401196	5401217	12
5	139700787	139700805	439	8	TGGAGCCTTGT	5_139700807_139700818	17	TCACTGGGTCAAAGAGGCCCC	5_139700785_139700806	17	TCACTGGGTCAAAGAGGCCCC	5_139700785_139700806	5	139700785	139700806	13
9	114398054	114398089	433	14	GACAGTTCTGAAGTCCACAGGGGC	9_114398049_114398073	19	TCCACAGGGGCAAAGAGGTCCC	9_114398062_114398084	19	TCCACAGGGGCAAAGAGGTCCC	9_114398062_114398084	9	114398062	114398084	14
15	4729024	4729061	430	11	GTCTCTTACAGGGAGA	15_4729020_4729036	16	TTCCTGGGGTACCAGAGCCCA	15_4729042_4729063	16	TTCCTGGGGTACCAGAGCCCA	15_4729042_4729063	15	4729042	4729063	15
8	21991105	21991139	403	16	ttgcctcatgttccctggggga	8_21991104_21991126	16	ttccctgggggagaaaagccca	8_21991114_21991136	16	ttccctgggggagaaaagccca	8_21991114_21991136	8	21991114	21991136	16
3	5300848	5300897	380	13	GGCACCACAGTCCCAGAGCA	3_5300852_5300872	14	CTGGGGCACCACAGTCCCA	3_5300848_5300867	14	CTGGGGCACCACAGTCCCA	3_5300848_5300867	3	5300848	5300867	17
9	6334080	6334116	374	17	TGGCCCTTGGCTCTCCAGTGGC	9_6334087_6334109	13	TCTCCAGTGGCTGAAGTAACTT	9_6334098_6334120	17	TGGCCCTTGGCTCTCCAGTGGC	9_6334087_6334109	9	6334087	6334109	18
12	46743021	46743037	356	15	tgggcctctgtaaaccaggtgc	12_46743016_46743038	12	tcctgtgggcctctgtaaacca	12_46743011_46743033	15	tgggcctctgtaaaccaggtgc	12_46743016_46743038	12	46743016	46743038	19
14	69311382	69311405	356	12	GCTCAGCCATGTCCCCTGGGA	14_69311371_69311392	17	TCCCCTGGGATACAGGGGTACA	14_69311382_69311404	17	TCCCCTGGGATACAGGGGTACA	14_69311382_69311404	14	69311382	69311404	20
12	3457552	3457591	344	17	tggacctcggtgccccaggctc	12_3457565_3457587	5	tctccagc	12_3457585_3457593	17	tggacctcggtgccccaggctc	12_3457565_3457587	12	3457565	3457587	21
16	23150843	23150906	333	14	GTGTCCTCACTGGCCCCTGGCA	16_23150843_23150865	15	GCCCCTGGCACCAGAGCCTCCT	16_23150855_23150877	15	GCCCCTGGCACCAGAGCCTCCT	16_23150855_23150877	16	23150855	23150877	22
10	22429609	22429647	325	16	AGGACCTCTGTAACACAGTGGA	10_22429622_22429644	14	ACCTCTGTAACACAGTGGACCA	10_22429625_22429647	16	AGGACCTCTGTAACACAGTGGA	10_22429622_22429644	10	22429622	22429644	23
1	40844231	40844245	322	13	tgggctctccctccagagcc	1_40844227_40844247	4	tccc	1_40844256_40844260	13	tgggctctccctccagagcc	1_40844227_40844247	1	40844227	40844247	24
17	28934422	28934441	315	13	TAGAAGTCATTGACCTTGGTAA	17_28934417_28934439	8	GACAGTGGAGGAAA	17_28934439_28934453	13	TAGAAGTCATTGACCTTGGTAA	17_28934417_28934439	17	28934417	28934439	25
2	47193043	47193072	306	13	AGGAGACTCCACTGGGGA	2_47193049_47193067	17	TCCACTGGGGAGGAGAGGCCTCC	2_47193056_47193079	17	TCCACTGGGGAGGAGAGGCCTCC	2_47193056_47193079	2	47193056	47193079	26
7	111565749	111565777	305	15	TGGACCCTTGGAACAGGGTC	7_111565751_111565771	15	GACCCTTGGAACAGGGTCCA	7_111565753_111565773	15	GACCCTTGGAACAGGGTCCA	7_111565753_111565773	7	111565753	111565773	27
13	26741777	26741795	302	13	AGGTCCCTGGCACCAGAGCC	13_26741771_26741791	15	TCCCTGGCACCAGAGCCCA	13_26741774_26741793	15	TCCCTGGCACCAGAGCCCA	13_26741774_26741793	13	26741774	26741793	28
1	35662128	35662143	296	15	TGGGCACTCTGGTGCTACAGCCCA	1_35662122_35662146	13	CACTCTGGTGCTACAGCCCA	1_35662126_35662146	15	TGGGCACTCTGGTGCTACAGCCCA	1_35662122_35662146	1	35662122	35662146	29
12	47925551	47925570	295	17	CAGACCTCTGTGCCCCAGTGAA	12_47925549_47925571	11	ACCTCTGTGCCCCAGTGAAGAA	12_47925552_47925574	17	CAGACCTCTGTGCCCCAGTGAA	12_47925549_47925571	12	47925549	47925571	30
20	18399	18462	282	12	CGTCCCTCCCCGGGGGT	20_18399_18416	15	TCCCCGGGGGTACCAGGGCACCC	20_18405_18428	15	TCCCCGGGGGTACCAGGGCACCC	20_18405_18428	20	18405	18428	31
6	171450908	171450955	284	12	TGGGCTCCTCCACCACAGCCCA	6_171450911_171450933	15	TCCACCACAGCCCACACGAAGTTCA	6_171450919_171450944	15	TCCACCACAGCCCACACGAAGTTCA	6_171450919_171450944	6	171450919	171450944	32
19	38380305	38380325	279	16	TCCCCTCCTTTACCCCAGGAGT	19_38380306_38380328	13	TACCCCAGGAGTTAGGTGCA	19_38380316_38380336	16	TCCCCTCCTTTACCCCAGGAGT	19_38380306_38380328	19	38380306	38380328	33
6	2022572	2022599	254	16	TGGACCTTGTTGCAGGAGTGGA	6_2022570_2022592	7	TGGCCTGGAAG	6_2022596_2022607	16	TGGACCTTGTTGCAGGAGTGGA	6_2022570_2022592	6	2022570	2022592	34
3	64747010	64747034	251	5	GGGGGA	3_64747000_64747006	16	CGCCCTGGAGGAAAGAAGCCCA	3_64747007_64747029	16	CGCCCTGGAGGAAAGAAGCCCA	3_64747007_64747029	3	64747007	64747029	35
16	39251203	39251221	243	14	TGGGCCTCTGTCCCTCTGTGTC	16_39251202_39251224	14	TCCCTCTGTGTCCCTGCAGTCC	16_39251212_39251234	14	TCCCTCTGTGTCCCTGCAGTCC	16_39251212_39251234	16	39251212	39251234	36
10	16697	16749	238	14	AGGCGCTTGGTGCCCTGGGGA	10_16719_16740	15	TGCCCTGGGGAACAGATGCC	10_16729_16749	15	TGCCCTGGGGAACAGATGCC	10_16729_16749	10	16729	16749	37
2	93220723	93220754	237	7	GTGTCAGGGCA	2_93220716_93220727	16	TACTGGGGGAAAGAGGCCCT	2_93220738_93220758	16	TACTGGGGGAAAGAGGCCCT	2_93220738_93220758	2	93220738	93220758	38
8	21966799	21966811	233	12	TGCCCCTGGCTCACCAGAGCC	8_21966794_21966815	15	GCCCCTGGCTCACCAGAGCCCG	8_21966795_21966817	15	GCCCCTGGCTCACCAGAGCCCG	8_21966795_21966817	8	21966795	21966817	39
16	75572607	75572618	232	15	TGGGGCTCCCTCTCCAGGGGC	16_75572601_75572622	13	TGGCCTGGGGCTCCCTCTCCA	16_75572596_75572617	15	TGGGGCTCCCTCTCCAGGGGC	16_75572601_75572622	16	75572601	75572622	40
13	92389316	92389334	229	12	CTGACTCTGCACGGGGGTA	13_92389303_92389322	15	TGCACGGGGGTAAAAAGGCCCC	13_92389310_92389332	15	TGCACGGGGGTAAAAAGGCCCC	13_92389310_92389332	13	92389310	92389332	41
15	12098099	12098111	227	15	aggacttgtgggccttggcagagga	15_12098086_12098111	13	gggccttggcagaggagccca	15_12098095_12098116	15	aggacttgtgggccttggcagagga	15_12098086_12098111	15	12098086	12098111	42
8	142532422	142532443	226	15	TGAGAGCTCGGTGCCTGGTGA	8_142532417_142532438	16	TGCCTGGTGAGAAAGAGCCCA	8_142532428_142532449	16	TGCCTGGTGAGAAAGAGCCCA	8_142532428_142532449	8	142532428	142532449	43
2	162287980	162288017	223	8	AATCCCAGGGTA	2_162287976_162287988	11	AGCTCTGGGAAAGGAG	2_162288004_162288020	11	AGCTCTGGGAAAGGAG	2_162288004_162288020	2	162288004	162288020	44
10	92093035	92093050	217	15	TGCACCTGGGCTCTGGAGGAGGGGC	10_92093025_92093050	4	TCCCG	10_92093059_92093064	15	TGCACCTGGGCTCTGGAGGAGGGGC	10_92093025_92093050	10	92093025	92093050	45
20	66575744	66575766	214	18	TAGACCTCTTTTCCCCAGGGTC	20_66575747_66575769	13	TCCCCAGGGTCCTGCAAGG	20_66575758_66575777	18	TAGACCTCTTTTCCCCAGGGTC	20_66575747_66575769	20	66575747	66575769	46
9	128389890	128389915	213	15	TGGGCCCTGGAAACCCAGGGCA	9_128389898_128389920	10	AACCCAGGGCAGACA	9_128389909_128389924	15	TGGGCCCTGGAAACCCAGGGCA	9_128389898_128389920	9	128389898	128389920	47
1	166095034	166095058	212	15	aggccctggtaacccagggga	1_166095030_166095051	8	gtagggaggccct	1_166095024_166095037	15	aggccctggtaacccagggga	1_166095030_166095051	1	166095030	166095051	48
14	11709513	11709541	211	16	GGGCTCCCTCTCCCCAGGGGA	14_11709520_11709541	14	TCCCCAGGGGACGTGGCTG	14_11709530_11709549	16	GGGCTCCCTCTCCCCAGGGGA	14_11709520_11709541	14	11709520	11709541	49
7	161957123	161957152	212	14	TGGAACCGGAGCCCAGGAGT	7_161957139_161957159	13	TCCCCTAGCCCAGTGGGTGGT	7_161957119_161957140	14	TGGAACCGGAGCCCAGGAGT	7_161957139_161957159	7	161957139	161957159	50
15	26109151	26109168	206	15	TGGGCCTCTGCACTAGGGCC	15_26109151_26109171	9	GCCAGGAAGGAACA	15_26109137_26109151	15	TGGGCCTCTGCACTAGGGCC	15_26109151_26109171	15	26109151	26109171	51
13	93690361	93690397	205	16	TGGGCCTCTGTGCAGGGGC	13_93690366_93690385	10	GGGCAGCTGTGGGCCT	13_93690357_93690373	16	TGGGCCTCTGTGCAGGGGC	13_93690366_93690385	13	93690366	93690385	52
19	521575	521591	201	8	TGACCTTCGGGA	19_521561_521573	13	GCTCCTGGAACAGAGCCCCG	19_521575_521595	13	GCTCCTGGAACAGAGCCCCG	19_521575_521595	19	521575	521595	53
6	2020598	2020633	201	14	TGGGCCTTGTCACAGGAGT	6_2020598_2020617	8	GCCAGTGGGCCT	6_2020593_2020605	14	TGGGCCTTGTCACAGGAGT	6_2020598_2020617	6	2020598	2020617	54
10	28148611	28148644	200	13	GGGGCTCCAGTTCCCCAGTGTA	10_28148622_28148644	15	TGGCCAGTGGCTCAGGGGGCTCCA	10_28148607_28148631	15	TGGCCAGTGGCTCAGGGGGCTCCA	10_28148607_28148631	10	28148607	28148631	55
4	33031896	33031912	200	14	AGGAGCCCTTTGGCCATGGG	4_33031906_33031926	10	AGCCCTTTGGCCATGGG	4_33031909_33031926	14	AGGAGCCCTTTGGCCATGGG	4_33031906_33031926	4	33031906	33031926	56
11	56570829	56570849	197	15	TGGAGCCAGGGCCCAGGGCA	11_56570840_56570860	14	GGCACTGGAGCCAGGGCCCA	11_56570835_56570855	15	TGGAGCCAGGGCCCAGGGCA	11_56570840_56570860	11	56570840	56570860	57
20	16075122	16075169	196	13	ctgtgccccaggctggg	20_16075122_16075139	13	gccccaggctgggctgggcttacca	20_16075126_16075151	13	gccccaggctgggctgggcttacca	20_16075126_16075151	20	16075126	16075151	58
1	109830650	109830726	193	11	aggcctacatTGCCTTT	1_109830709_109830726	14	taccctggcttacaaaggccta	1_109830694_109830716	14	taccctggcttacaaaggccta	1_109830694_109830716	1	109830694	109830716	59
1	16377467	16377481	191	7	CGAACCTCCT	1_16377486_16377496	16	TCAAACCTGGGGAACCAGGGCCC	1_16377462_16377485	16	TCAAACCTGGGGAACCAGGGCCC	1_16377462_16377485	1	16377462	16377485	60
12	123197470	123197498	190	15	CGGGCTCTGGCAACCCAGTGGC	12_123197480_123197502	5	TGGCCTGA	12_123197498_123197506	15	CGGGCTCTGGCAACCCAGTGGC	12_123197480_123197502	12	123197480	123197502	61
16	75865637	75865671	188	17	TGCACCCCAGCCTTGTCCCCTGGCTGA	16_75865636_75865663	14	TCCCCTGGCTGACCAAGGCCCT	16_75865651_75865673	17	TGCACCCCAGCCTTGTCCCCTGGCTGA	16_75865636_75865663	16	75865636	75865663	62
6	178350573	178350586	189	13	TAGATCTGTGGTCCTTGGAA	6_178350563_178350583	16	TCCTTGGAAAGAGAGCCCA	6_178350574_178350593	16	TCCTTGGAAAGAGAGCCCA	6_178350574_178350593	6	178350574	178350593	63
16	3851819	3851835	187	16	CGGGCCTCTGTTCCCCAGGACA	16_3851818_3851840	6	TCCCGCTC	16_3851841_3851849	16	CGGGCCTCTGTTCCCCAGGACA	16_3851818_3851840	16	3851818	3851840	64
17	92969948	92969961	187	12	TGGGCCCTTTTGCTGAAGCCCT	17_92969944_92969966	7	TCAACCCTGCC	17_92969965_92969976	12	TGGGCCCTTTTGCTGAAGCCCT	17_92969944_92969966	17	92969944	92969966	65
11	47540637	47540649	185	16	tgggcctctgtactcccagcca	11_47540633_47540655	4	agtcaa	11_47540621_47540627	16	tgggcctctgtactcccagcca	11_47540633_47540655	11	47540633	47540655	66
1	124498573	124498593	183	14	tggggctagctcttccacttgggc	1_124498562_124498586	17	tccacttgggcaccagagccca	1_124498575_124498597	17	tccacttgggcaccagagccca	1_124498575_124498597	1	124498575	124498597	67
13	92560655	92560697	182	16	GGGGCCTTTTTTCTCCAGGGGT	13_92560674_92560696	9	TCTCCAGGGGTGC	13_92560685_92560698	16	GGGGCCTTTTTTCTCCAGGGGT	13_92560674_92560696	13	92560674	92560696	68
1	25231883	25231901	177	13	GGAACCTTGGTGTTCCAGTGGC	1_25231878_25231900	11	TGGAGCAAGGAACCT	1_25231870_25231885	13	GGAACCTTGGTGTTCCAGTGGC	1_25231878_25231900	1	25231878	25231900	69
1	139627309	139627321	177	12	TGGGCTCCTGTCATGGGGC	1_139627303_139627322	15	TGTCATGGGGCCCAGAGTCCC	1_139627311_139627332	15	TGTCATGGGGCCCAGAGTCCC	1_139627311_139627332	1	139627311	139627332	70
7	167714084	167714120	173	13	TCGTCGCCGTCCCCTGGGGT	7_167714094_167714114	16	TCCCCTGGGGTGACGGGGCCC	7_167714103_167714124	16	TCCCCTGGGGTGACGGGGCCC	7_167714103_167714124	7	167714103	167714124	71
20	28872257	28872282	163	18	TGGTCCTTCTTGCCCCAGGAGA	20_28872255_28872277	13	TCCTTCTTGCCCCAGGAGAAGCA	20_28872258_28872281	18	TGGTCCTTCTTGCCCCAGGAGA	20_28872255_28872277	20	28872255	28872277	72
20	27232567	27232588	162	13	TGGTCCTTGGTGAAGGTGGGGA	20_27232562_27232584	14	TCCTTGGTGAAGGTGGGGACA	20_27232565_27232586	14	TCCTTGGTGAAGGTGGGGACA	20_27232565_27232586	20	27232565	27232586	73
4	167726920	167726936	161	17	aggacctttgtcccccagggca	4_167726918_167726940	15	tcccccagggcagtgggcct	4_167726928_167726948	17	aggacctttgtcccccagggca	4_167726918_167726940	4	167726918	167726940	74
1	8842135	8842154	157	15	ttgcactttccactgggga	1_8842130_8842149	15	tccactggggaagcaaagccca	1_8842138_8842160	15	tccactggggaagcaaagccca	1_8842138_8842160	1	8842138	8842160	75
10	4906036	4906080	154	18	TGGAGGCCTCTTTTCCCCAGTAAA	10_4906042_4906066	13	TCCCCAGTAAACCCAGGGCTGCA	10_4906055_4906078	18	TGGAGGCCTCTTTTCCCCAGTAAA	10_4906042_4906066	10	4906042	4906066	76
20	28498916	28498942	151	11	AGCCCCTCCCCTGCCCC	20_28498934_28498951	16	TCCCCTGGTTTAAAAGAGCCCCT	20_28498918_28498941	16	TCCCCTGGTTTAAAAGAGCCCCT	20_28498918_28498941	20	28498918	28498941	77
9	93173797	93173809	151	9	ATTATCACAGGATGGG	9_93173781_93173797	12	TGGGCTGTAGTACAAGGGCCC	9_93173793_93173814	12	TGGGCTGTAGTACAAGGGCCC	9_93173793_93173814	9	93173793	93173814	78
1	22561289	22561321	148	15	TAGGCCTCCTTCCCCCAATGAA	1_22561305_22561327	11	TCTGGAAACAGGTACT	1_22561283_22561299	15	TAGGCCTCCTTCCCCCAATGAA	1_22561305_22561327	1	22561305	22561327	79
16	54967675	54967708	147	13	TGGGAAACTAAGGCCCAGAGA	16_54967677_54967698	15	TCTCCTGGGAAACTAAGGCCCA	16_54967672_54967694	15	TCTCCTGGGAAACTAAGGCCCA	16_54967672_54967694	16	54967672	54967694	80
10	82690367	82690380	144	12	ggcagggctgtggtgccagggcc	10_82690360_82690383	13	ggctgtggtgccagggccca	10_82690365_82690385	13	ggctgtggtgccagggccca	10_82690365_82690385	10	82690365	82690385	81
17	10432373	10432391	143	6	CCCACCTCT	17_10432395_10432404	14	TGACGTGGGGAGCAAAGGCCCA	17_10432377_10432399	14	TGACGTGGGGAGCAAAGGCCCA	17_10432377_10432399	17	10432377	10432399	82
14	115621967	115621974	140	10	GAGCCCTCTCACCTTGC	14_115621975_115621992	6	TCACCTTGC	14_115621983_115621992	10	GAGCCCTCTCACCTTGC	14_115621975_115621992	14	115621975	115621992	83
15	25352671	25352682	140	15	TGCCTCCCTTGCCAGGGCC	15_25352666_25352685	13	TTGCCAGGGCCCACCAGCCA	15_25352674_25352694	15	TGCCTCCCTTGCCAGGGCC	15_25352666_25352685	15	25352666	25352685	84
6	147261514	147261547	135	10	GTGTCCCTTGGGGA	6_147261508_147261522	17	TCCCTTGGGGAACAAAGGTCCC	6_147261511_147261533	17	TCCCTTGGGGAACAAAGGTCCC	6_147261511_147261533	6	147261511	147261533	85
20	28776919	28776930	134	13	GGGAGCTGCCACTGGGAA	20_28776909_28776927	15	GCCACTGGGAAGAAGAAGCCCA	20_28776916_28776938	15	GCCACTGGGAAGAAGAAGCCCA	20_28776916_28776938	20	28776916	28776938	86
20	73889479	73889506	134	11	CTTTGACCTGGGGCA	20_73889470_73889485	17	TGACCTGGGGCACAAAGGTCCC	20_73889473_73889495	17	TGACCTGGGGCACAAAGGTCCC	20_73889473_73889495	20	73889473	73889495	87
17	95241511	95241542	133	13	TGGCCAAGCGCCCTGGGGTA	17_95241510_95241530	15	CGCCCTGGGGTACAAGGGGCA	17_95241518_95241539	15	CGCCCTGGGGTACAAGGGGCA	17_95241518_95241539	17	95241518	95241539	88
10	62851156	62851168	132	17	TGGGCCCTTTCTCCAGGGGC	10_62851149_62851169	13	TCTCCAGGGGCCTCCTCAGCTGCC	10_62851158_62851182	17	TGGGCCCTTTCTCCAGGGGC	10_62851149_62851169	10	62851149	62851169	89
12	51647753	51647770	132	8	AGGTCCACTTTCT	12_51647770_51647783	16	TCCACTGGGTTATCAAGGTCCA	12_51647755_51647777	16	TCCACTGGGTTATCAAGGTCCA	12_51647755_51647777	12	51647755	51647777	90
20	5040677	5040703	131	14	tggagccagagcccagga	20_5040692_5040710	14	ggcactggagccagagccca	20_5040687_5040707	14	ggcactggagccagagccca	20_5040687_5040707	20	5040687	5040707	91
19	31496018	31496064	130	12	GGGAGAAGAGGTCCCTGGGGA	19_31496040_31496061	17	CACCCTGGGGAGAAGAGGTCCC	19_31496033_31496055	17	CACCCTGGGGAGAAGAGGTCCC	19_31496033_31496055	19	31496033	31496055	92
4	34113216	34113240	130	18	TGGAGCCTCCAGAATTGCCCTGGGTA	4_34113223_34113249	9	TGCCCTGGGTAG	4_34113238_34113250	18	TGGAGCCTCCAGAATTGCCCTGGGTA	4_34113223_34113249	4	34113223	34113249	93
15	19338500	19338513	129	19	AGGTCCTCTTTTCCCCAGGGGA	15_19338495_19338517	17	TCCCCAGGGGAGCTATGAGGCA	15_19338506_19338528	19	AGGTCCTCTTTTCCCCAGGGGA	15_19338495_19338517	15	19338495	19338517	94
17	4299591	4299615	127	13	AGACCAGAATGCTCCAGTGGG	17_4299581_4299602	16	TCCAGTGGGCTGCCCCAAAGGAGCCCG	17_4299593_4299620	16	TCCAGTGGGCTGCCCCAAAGGAGCCCG	17_4299593_4299620	17	4299593	4299620	95
8	142785057	142785066	125	13	AGAAGCCGGTCCCCAGTGCA	8_142785044_142785064	15	TCCCCAGTGCAGGAGCCCA	8_142785053_142785072	15	TCCCCAGTGCAGGAGCCCA	8_142785053_142785072	8	142785053	142785072	96
16	953661	953679	126	7	TCCACGTCCTTC	16_953680_953692	16	TGTACTGGGTTAACAGGGTCCA	16_953662_953684	16	TGTACTGGGTTAACAGGGTCCA	16_953662_953684	16	953662	953684	97
2	84953687	84953696	126	8	aatgctgcaggagt	2_84953669_84953683	13	tgctagagaaggagccca	2_84953686_84953704	13	tgctagagaaggagccca	2_84953686_84953704	2	84953686	84953704	98
14	11716317	11716342	125	16	TCGACCCTGGTACCCCAGGGCG	14_11716320_11716342	12	TACCCCAGGGCGGCCCGGTGC	14_11716330_11716351	16	TCGACCCTGGTACCCCAGGGCG	14_11716320_11716342	14	11716320	11716342	99
7	52191399	52191427	125	14	TGGACCTTGGCACCCCAGTGTG	7_52191397_52191419	4	ACCCCG	7_52191429_52191435	14	TGGACCTTGGCACCCCAGTGTG	7_52191397_52191419	7	52191397	52191419	100
10	79993188	79993199	123	4	TGGAA	10_79993210_79993215	8	GGAAGAGAGCTGGG	10_79993171_79993185	8	GGAAGAGAGCTGGG	10_79993171_79993185	10	79993171	79993185	101
1	17704703	17704722	123	3	gga	1_17704690_17704693	15	ttcactggattaaAAAGGCCCA	1_17704706_17704728	15	ttcactggattaaAAAGGCCCA	1_17704706_17704728	1	17704706	17704728	102
1	5565714	5565752	122	13	TGGTCACGTGGCCCATGGCCA	1_5565733_5565754	14	TTCCTGGTCACGTGGCCCA	1_5565729_5565748	14	TTCCTGGTCACGTGGCCCA	1_5565729_5565748	1	5565729	5565748	103
7	157830417	157830429	121	8	TGCCCCCTTCC	7_157830434_157830445	3	TCC	7_157830442_157830445	8	TGCCCCCTTCC	7_157830434_157830445	7	157830434	157830445	104
9	3061898	3061909	119	14	tgggctctggagccagggct	9_3061894_3061914	9	ggctctgggtgtaag	9_3061910_3061925	14	tgggctctggagccagggct	9_3061894_3061914	9	3061894	3061914	105
12	101681612	101681630	120	13	TGTACCAGGTGGTCCTTGGGGT	12_101681602_101681624	15	TCCTTGGGGTGCCAGAGCCCA	12_101681614_101681635	15	TCCTTGGGGTGCCAGAGCCCA	12_101681614_101681635	12	101681614	101681635	106
16	23600366	23600379	120	17	GGGAGCCTCTCTCCCCCAGTGGC	16_23600360_23600383	13	CCCCCAGTGGCCATGTTTACA	16_23600372_23600393	17	GGGAGCCTCTCTCCCCCAGTGGC	16_23600360_23600383	16	23600360	23600383	107
7	56320201	56320217	120	13	AGGAATCAACCACTGGGGA	7_56320193_56320212	15	ACCACTGGGGAGAAAAGGCCCC	7_56320201_56320223	15	ACCACTGGGGAGAAAAGGCCCC	7_56320201_56320223	7	56320201	56320223	108
15	92301	92316	117	16	TGGGCCCCTTCTCCAGGGA	15_92301_92320	11	GCCCCTTCTCCAGGGACCTCTG	15_92304_92326	16	TGGGCCCCTTCTCCAGGGA	15_92301_92320	15	92301	92320	109
16	39353215	39353235	117	18	TGTGCCTCTTAGACCCAGGGGA	16_39353216_39353238	13	GACCCAGGGGAAAGGTGGTT	16_39353227_39353247	18	TGTGCCTCTTAGACCCAGGGGA	16_39353216_39353238	16	39353216	39353238	110
10	256811	256839	116	14	TGGCTGTCCCTCCCCAGGGCT	10_256809_256830	17	TCCCCAGGGCTTTGGGACAGAAGCCCA	10_256819_256846	17	TCCCCAGGGCTTTGGGACAGAAGCCCA	10_256819_256846	10	256819	256846	111
20	28769876	28769885	115	13	GGGTCCTCTTGGAGGCGC	20_28769871_28769889	5	TCCCTT	20_28769896_28769902	13	GGGTCCTCTTGGAGGCGC	20_28769871_28769889	20	28769871	28769889	112
19	43980105	43980120	115	10	CTCGCCCCGGGCA	19_43980090_43980103	15	CACCCTGGGACCGGAGTCCA	19_43980101_43980121	15	CACCCTGGGACCGGAGTCCA	19_43980101_43980121	19	43980101	43980121	113
8	19169989	19170006	115	12	tgtgcctgtcttacagaggc	8_19169981_19170001	13	tgcctgtcttacagaggccct	8_19169983_19170004	13	tgcctgtcttacagaggccct	8_19169983_19170004	8	19169983	19170004	114
13	70426240	70426252	107	13	TGGGCCCTTTTGAAGGCA	13_70426236_70426254	4	ACACCT	13_70426262_70426268	13	TGGGCCCTTTTGAAGGCA	13_70426236_70426254	13	70426236	70426254	115
1	389344	389358	107	9	TGTGCACAGGCGT	1_389329_389342	15	TCGGGCAGGGGCACCAAGGGCCA	1_389341_389364	15	TCGGGCAGGGGCACCAAGGGCCA	1_389341_389364	1	389341	389364	116
10	81497254	81497269	106	8	TGCCATGGGT	10_81497239_81497249	15	TCCCTGGCTTACAAAGGCACCA	10_81497248_81497270	15	TCCCTGGCTTACAAAGGCACCA	10_81497248_81497270	10	81497248	81497270	117
11	50796791	50796807	106	11	CTCACCTGGTCCAGGTGT	11_50796777_50796795	15	TGTTCTGGGGAAAAGAGGCTT	11_50796792_50796813	15	TGTTCTGGGGAAAAGAGGCTT	11_50796792_50796813	11	50796792	50796813	118
12	113449406	113449416	106	14	GGACCTTCAGTGGGCTCCTGTAAA	12_113449389_113449413	13	GCTCCTGTAAAGGGGGTCAA	12_113449402_113449422	14	GGACCTTCAGTGGGCTCCTGTAAA	12_113449389_113449413	12	113449389	113449413	119
14	126878330	126878378	105	16	TGGACTCTTTCTCCAGAGCC	14_126878345_126878365	13	AGCCCTGGCGCACATGGACTC	14_126878331_126878352	16	TGGACTCTTTCTCCAGAGCC	14_126878345_126878365	14	126878345	126878365	120
8	143638762	143638773	105	13	TGGGGAGCAGAGGCCCAGGGGT	8_143638764_143638786	15	GACACTGGGGAGCAGAGGCCCA	8_143638759_143638781	15	GACACTGGGGAGCAGAGGCCCA	8_143638759_143638781	8	143638759	143638781	121
1	2533933	2533952	104	16	AGGGCCTTGGTGCCCCAGGGGT	1_2533929_2533951	15	GGCCTTGGTGCCCCAGGGGTTCCA	1_2533931_2533955	16	AGGGCCTTGGTGCCCCAGGGGT	1_2533929_2533951	1	2533929	2533951	122
13	10808939	10808978	100	14	TGTTCATGCTTTGACTGGGAA	13_10808940_10808961	16	AACCCTGGGGAACCAGAGTCC	13_10808959_10808980	16	AACCCTGGGGAACCAGAGTCC	13_10808959_10808980	13	10808959	10808980	123
16	45424625	45424635	103	5	AGGGAA	16_45424608_45424614	15	GGCCCTGGAGAGAGGGCCCA	16_45424622_45424642	15	GGCCCTGGAGAGAGGGCCCA	16_45424622_45424642	16	45424622	45424642	124
1	111137408	111137421	102	15	TGACCTCTCCCTGGGGCA	1_111137400_111137418	17	TCTCCCTGGGGCACCAAGGACCC	1_111137405_111137428	17	TCTCCCTGGGGCACCAAGGACCC	1_111137405_111137428	1	111137405	111137428	125
19	3680968	3680988	102	17	TGGGCCTTGGTGACACAGCCCAGGGGC	19_3680965_3680992	11	AGCCCAGGGGCATGGTGAC	19_3680981_3681000	17	TGGGCCTTGGTGACACAGCCCAGGGGC	19_3680965_3680992	19	3680965	3680992	126
7	167719664	167719687	102	10	TTGGGTGCACAGGGGG	7_167719653_167719669	13	TTGGGTGCACAGGGGGCCT	7_167719653_167719672	13	TTGGGTGCACAGGGGGCCT	7_167719653_167719672	7	167719653	167719672	127
15	6176363	6176379	101	17	GGAACTTCTTTGCCCCAGTGAA	15_6176359_6176381	6	CAGTGCTGCA	15_6176349_6176359	17	GGAACTTCTTTGCCCCAGTGAA	15_6176359_6176381	15	6176359	6176381	128
6	179374359	179374369	101	14	TGGGCCCCTCCTCCAGGGTC	6_179374353_179374373	8	CCTCCTGGGTCT	6_179374374_179374386	14	TGGGCCCCTCCTCCAGGGTC	6_179374353_179374373	6	179374353	179374373	129
7	57950739	57950776	101	14	TAGCCCTTTGTAAGGGGGA	7_57950745_57950764	11	GGAGCAGGAATAGCCCT	7_57950735_57950752	14	TAGCCCTTTGTAAGGGGGA	7_57950745_57950764	7	57950745	57950764	130
10	78545551	78545561	100	10	GAGCCCACGTTGCACC	10_78545562_78545578	14	GGCTCTGGTGCCAGAGCCCA	10_78545549_78545569	14	GGCTCTGGTGCCAGAGCCCA	10_78545549_78545569	10	78545549	78545569	131
10	91813278	91813303	100	13	AGGGCCCCAGCACCAGAGCA	10_91813285_91813305	15	GCCAGCCTGAGGGCCCCAGCACCA	10_91813276_91813300	15	GCCAGCCTGAGGGCCCCAGCACCA	10_91813276_91813300	10	91813276	91813300	132
14	123769059	123769073	100	13	GAAACCCATAGGGCCACTGAGGA	14_123769044_123769067	15	GCCACTGAGGAAACAAGGCCCA	14_123769056_123769078	15	GCCACTGAGGAAACAAGGCCCA	14_123769056_123769078	14	123769056	123769078	133
19	3343351	3343370	97	15	TGGGCTGTGGTGCTCCAGTGGT	19_3343347_3343369	14	GCTCCAGTGGTAGAGGCAGGATCT	19_3343358_3343382	15	TGGGCTGTGGTGCTCCAGTGGT	19_3343347_3343369	19	3343347	3343369	134
1	46692103	46692114	97	12	TGGAACAGGGAGGCCCTGGAGC	1_46692089_46692111	14	CCCTGGAACAGGGAGGCCCT	1_46692086_46692106	14	CCCTGGAACAGGGAGGCCCT	1_46692086_46692106	1	46692086	46692106	135
1	137915698	137915716	96	14	TGCTTTTTGTGGGCCCTGGGA	1_137915693_137915714	14	GGCCCTGGGAAAGGGGCTCT	1_137915704_137915724	14	GGCCCTGGGAAAGGGGCTCT	1_137915704_137915724	1	137915704	137915724	136
11	6570106	6570115	95	15	TGGACTCTGGCAGAGGA	11_6570099_6570116	12	TGGACTCTGGCAGAGGAGCCCC	11_6570099_6570121	15	TGGACTCTGGCAGAGGA	11_6570099_6570116	11	6570099	6570116	137
12	122915981	122916007	96	17	TGGGCCTCTGTCCCCCTGGGGT	12_122915976_122915998	15	CCCCCTGGGGTCCCCAGCTGCCA	12_122915987_122916010	17	TGGGCCTCTGTCCCCCTGGGGT	12_122915976_122915998	12	122915976	122915998	138
19	2689415	2689425	96	15	agcgcctctgtaccccagggcc	19_2689408_2689430	13	accccagggcctttgcacgtgct	19_2689419_2689442	15	agcgcctctgtaccccagggcc	19_2689408_2689430	19	2689408	2689430	139
1	23771776	23771813	93	16	TGGGCCCTGGAACCCCAGGAGA	1_23771794_23771816	13	TTGCCTGGGCCCTGGAACCCCA	1_23771789_23771811	16	TGGGCCCTGGAACCCCAGGAGA	1_23771794_23771816	1	23771794	23771816	140
1	52728493	52728505	95	12	TGGGCCTTGGAGTAGGAGT	1_52728488_52728507	11	GCTGCTGGGCCTTGGAGTAGGA	1_52728483_52728505	12	TGGGCCTTGGAGTAGGAGT	1_52728488_52728507	1	52728488	52728507	141
19	19228727	19228743	94	13	TAGGCCTCTGTGAAGAGGT	19_19228720_19228739	15	GCCTCTGTGAAGAGGTACA	19_19228723_19228742	15	GCCTCTGTGAAGAGGTACA	19_19228723_19228742	19	19228723	19228742	142
19	44610482	44610493	94	5	GGGGA	19_44610465_44610470	17	TCCTTGGGGTAACAGGGACCA	19_44610480_44610501	17	TCCTTGGGGTAACAGGGACCA	19_44610480_44610501	19	44610480	44610501	143
19	8513088	8513098	94	17	TGGGCTCCCTTTCCGGAGCCTGGGA	19_8513080_8513105	10	CGGCGGCTTTGGGCTCCC	19_8513071_8513089	17	TGGGCTCCCTTTCCGGAGCCTGGGA	19_8513080_8513105	19	8513080	8513105	144
1	110500079	110500094	93	11	AGGAGCCCAGTGGGACCAG	1_110500089_110500108	14	ACCCCTCCTGAAAAGGAGCCCA	1_110500076_110500098	14	ACCCCTCCTGAAAAGGAGCCCA	1_110500076_110500098	1	110500076	110500098	145
11	124045115	124045129	93	17	TGGATCCACTGGCTCTCCAGGGTC	11_124045105_124045129	16	TCCACTGGCTCTCCAGGGTCCA	11_124045109_124045131	17	TGGATCCACTGGCTCTCCAGGGTC	11_124045105_124045129	11	124045105	124045129	146
15	8180574	8180584	93	14	TGGCCCTGGCTCACCAGGGCC	15_8180567_8180588	13	GGCCCTGGCTCACCAGGGCCC	15_8180568_8180589	14	TGGCCCTGGCTCACCAGGGCC	15_8180567_8180588	15	8180567	8180588	147
19	19864140	19864156	93	17	GGGGTCCTTGGCACTCCAGGGGA	19_19864137_19864160	16	AAACCAC	19_19663513_19663532	17	GGGGTCCTTGGCACTCCAGGGGA	19_19864137_19864160	19	19864137	19864160	148
20	41111972	41111989	92	19	tgtactctctctccccagggga	20_41111974_41111996	11	tccccaggggacatttg	20_41111985_41112002	19	tgtactctctctccccagggga	20_41111974_41111996	20	41111974	41111996	149
2	204301924	204301932	92	2	TG	2_204301948_204301950	17	TCCACTGCAGGAAAGAGGCCCA	2_204301917_204301939	17	TCCACTGCAGGAAAGAGGCCCA	2_204301917_204301939	2	204301917	204301939	150
1	128377815	128377827	90	14	CGGAATCTTCCCTGGGGGT	1_128377804_128377823	17	TCCCTGGGGGTAAAGGGGCTCCC	1_128377812_128377835	17	TCCCTGGGGGTAAAGGGGCTCCC	1_128377812_128377835	1	128377812	128377835	151
2	91881709	91881719	90	8	CCTAGGGAGA	2_91881692_91881702	12	CCTAGGGAGATGGGGGCCT	2_91881692_91881711	12	CCTAGGGAGATGGGGGCCT	2_91881692_91881711	2	91881692	91881711	152
10	5017029	5017040	87	9	AACTTTAAAAAACGGGA	10_5017012_5017029	14	TGGTGAGGGAGTGAAGAGGCCA	10_5017032_5017054	14	TGGTGAGGGAGTGAAGAGGCCA	10_5017032_5017054	10	5017032	5017054	153
1	591375	591388	87	15	AGGGCCTCTGTGCACCAGCTTA	1_591368_591390	13	TGCCCAGGGCCTCTGTGCACCA	1_591363_591385	15	AGGGCCTCTGTGCACCAGCTTA	1_591368_591390	1	591368	591390	154
19	2638490	2638499	87	13	TGGGCTGCCTCACAGGA	19_2638485_2638502	8	CAGACAGAGTCGC	19_2638472_2638485	13	TGGGCTGCCTCACAGGA	19_2638485_2638502	19	2638485	2638502	155
1	182560000	182560016	85	6	TAGACTC	1_182560023_182560030	17	TTAGCTGGGGTAAAAAGGTCCA	1_182559996_182560018	17	TTAGCTGGGGTAAAAAGGTCCA	1_182559996_182560018	1	182559996	182560018	156
12	10658917	10658929	85	11	AGGACCATTCTCTGCT	12_10658929_10658945	17	GCCACTGGGGGACAGAGGACCA	12_10658914_10658936	17	GCCACTGGGGGACAGAGGACCA	12_10658914_10658936	12	10658914	10658936	157
15	5665980	5665998	85	13	TCTATTTCATCTCCTACTTGGGGA	15_5665972_5665996	16	TCCTACTTGGGGAACCAAGGCCCA	15_5665983_5666007	16	TCCTACTTGGGGAACCAAGGCCCA	15_5665983_5666007	15	5665983	5666007	158
17	2378463	2378474	85	5	CAAGAGGG	17_2378446_2378454	14	CACCCTAGTGAAGAAGCCCA	17_2378459_2378479	14	CACCCTAGTGAAGAAGCCCA	17_2378459_2378479	17	2378459	2378479	159
10	35328524	35328543	83	17	TCACTCACGTCGCCCCAGGGGA	10_35328516_35328538	17	GCCCCAGGGGAAAAAAGGTCCG	10_35328527_35328549	17	GCCCCAGGGGAAAAAAGGTCCG	10_35328527_35328549	10	35328527	35328549	160
14	21128803	21128823	84	17	TGAGCCTCTTTCCCCCAGTGCA	14_21128807_21128829	12	TCCCCCAGTGCAGGAAGG	14_21128817_21128835	17	TGAGCCTCTTTCCCCCAGTGCA	14_21128807_21128829	14	21128807	21128829	161
13	27197767	27197774	83	14	TGGGCTCTGGTGCTGGAGGCTA	13_27197760_27197782	13	GGCTCTGGTGCTGGAGGCTA	13_27197762_27197782	14	TGGGCTCTGGTGCTGGAGGCTA	13_27197760_27197782	13	27197760	27197782	162
19	8088751	8088764	83	13	gggGCCCATTGGACAGGG	19_8088761_8088779	9	GCCCATTGGACAGGG	19_8088764_8088779	13	gggGCCCATTGGACAGGG	19_8088761_8088779	19	8088761	8088779	163
9	13717713	13717718	83	5	AGGACAC	9_13717730_13717737	12	TTGACTTTAGTAAAGGAGCCCA	9_13717705_13717727	12	TTGACTTTAGTAAAGGAGCCCA	9_13717705_13717727	9	13717705	13717727	164
10	51351919	51351930	81	14	tgaggccactggggtgacaggggc	10_51351911_51351935	16	gccactggggtgacaggggcca	10_51351915_51351937	16	gccactggggtgacaggggcca	10_51351915_51351937	10	51351915	51351937	165
10	7407199	7407208	81	16	tgggctcctttgttccagtgga	10_7407193_7407215	12	tccagtggaaccaggcagg	10_7407206_7407225	16	tgggctcctttgttccagtgga	10_7407193_7407215	10	7407193	7407215	166
12	90129144	90129155	80	16	TGCCTTCGTGCTCCAGGGGA	12_90129139_90129159	16	GCTCCAGGGGACCAAAGGTCCC	12_90129148_90129170	16	GCTCCAGGGGACCAAAGGTCCC	12_90129148_90129170	12	90129148	90129170	167
14	254329	254370	81	14	GGGGCCTTTGTACCCCCGGCA	14_254331_254352	14	TACCCCCGGCATGTGGCCA	14_254341_254360	14	TACCCCCGGCATGTGGCCA	14_254341_254360	14	254341	254360	168
14	3253339	3253364	81	14	GGGGCTTCTCCACAGGGGC	14_3253349_3253368	10	TCCACAGGGGCCCTCA	14_3253357_3253373	14	GGGGCTTCTCCACAGGGGC	14_3253349_3253368	14	3253349	3253368	169
10	63139718	63139732	80	7	CCCAGGGTC	10_63139703_63139712	13	GACCCAGTGTCAGAGAGGCGG	10_63139725_63139746	13	GACCCAGTGTCAGAGAGGCGG	10_63139725_63139746	10	63139725	63139746	170
15	11519734	11519746	80	14	tgggctccggctccagggtc	15_11519730_11519750	13	gctccagggtccacagaccca	15_11519739_11519760	14	tgggctccggctccagggtc	15_11519730_11519750	15	11519730	11519750	171
15	9844655	9844683	80	14	TGGGCTCCTGCAGAAGGGCA	15_9844648_9844668	18	TCCTGCAGAAGGGCACTGAAGAGCTCCC	15_9844653_9844681	18	TCCTGCAGAAGGGCACTGAAGAGCTCCC	15_9844653_9844681	15	9844653	9844681	172
16	21149249	21149265	80	13	TAGGCCCCCGAGAGACAGGGGA	16_21149242_21149264	13	GCCCCCGAGAGACAGGGGAGACA	16_21149245_21149268	13	GCCCCCGAGAGACAGGGGAGACA	16_21149245_21149268	16	21149245	21149268	173
3	17530900	17530908	80	13	GGGATGTGGGCTCCCTAGAGGGA	3_17530885_17530908	3	TCC	3_17530923_17530926	13	GGGATGTGGGCTCCCTAGAGGGA	3_17530885_17530908	3	17530885	17530908	174
13	26804910	26804931	79	17	TGGGCTCTTTCTCCACAGGGAA	13_26804909_26804931	15	TCCACAGGGAATAATAGGCCCA	13_26804920_26804942	17	TGGGCTCTTTCTCCACAGGGAA	13_26804909_26804931	13	26804909	26804931	175
20	614371	614383	79	16	AGGCTCTGGTGCCCCAGGACA	20_614368_614389	13	CTGGGGCAGGGCAAGGCTCT	20_614355_614375	16	AGGCTCTGGTGCCCCAGGACA	20_614368_614389	20	614368	614389	176
10	79621233	79621243	78	13	TGGGCCCCCTCCCCACCGCC	10_79621227_79621247	6	AGGTCA	10_79621216_79621222	13	TGGGCCCCCTCCCCACCGCC	10_79621227_79621247	10	79621227	79621247	177
4	16585016	16585031	78	7	TGAAATTCTCTA	4_16585033_16585045	4	TTCTCTA	4_16585038_16585045	7	TGAAATTCTCTA	4_16585033_16585045	4	16585033	16585045	178
16	16621103	16621117	77	12	CAGAAGCTTTGGTGAAGGGGT	16_16621100_16621121	14	AGCTTTGGTGAAGGGGTCCA	16_16621104_16621124	14	AGCTTTGGTGAAGGGGTCCA	16_16621104_16621124	16	16621104	16621124	179
19	15950634	15950646	77	16	GGGTCCCTGGTGCTCCAGGGCA	19_15950627_15950649	13	CATGGGGAGGGGTCCC	19_15950618_15950634	16	GGGTCCCTGGTGCTCCAGGGCA	19_15950627_15950649	19	15950627	15950649	180
7	17456153	17456163	77	13	TGTACTGTTTTACCAAGGCCC	7_17456147_17456168	9	GGGCAATGCTCTGTA	7_17456136_17456151	13	TGTACTGTTTTACCAAGGCCC	7_17456147_17456168	7	17456147	17456168	181
13	72516409	72516429	76	17	TGGACCCTGGTTCTCCAGGGAA	13_72516407_72516429	10	GGGCCGCAGCTGGACCC	13_72516397_72516414	17	TGGACCCTGGTTCTCCAGGGAA	13_72516407_72516429	13	72516407	72516429	182
14	49487809	49487822	75	12	TGGAGCCTCTGGAATGTGG	14_49487818_49487837	11	GCCTCTGGAATGTGG	14_49487822_49487837	12	TGGAGCCTCTGGAATGTGG	14_49487818_49487837	14	49487818	49487837	183
19	36602674	36602682	76	16	TGGGCCAGGGCTCTGGTGCCAGGGGC	19_36602661_36602687	14	TGCCAGGGGCTAGGCTGGGTGGA	19_36602677_36602700	16	TGGGCCAGGGCTCTGGTGCCAGGGGC	19_36602661_36602687	19	36602661	36602687	184
14	1487169	1487179	75	10	AAATTCCACACAGGGGC	14_1487152_1487169	16	TCCACACAGGGGCCTTGGTTCCA	14_1487156_1487179	16	TCCACACAGGGGCCTTGGTTCCA	14_1487156_1487179	14	1487156	1487179	185
1	46923682	46923690	74	2	TG	1_46923706_46923708	12	ATGACAACAGAGAGGCTCCT	1_46923664_46923684	12	ATGACAACAGAGAGGCTCCT	1_46923664_46923684	1	46923664	46923684	186
16	69465949	69465958	74	9	TGCTCGGGGA	16_69465931_69465941	7	TGCTCAGGGG	16_69465965_69465975	9	TGCTCGGGGA	16_69465931_69465941	16	69465931	69465941	187
19	8090031	8090049	74	16	TGTACCTCCTTCCCCCAGTGCC	19_8090024_8090046	4	TCCCT	19_8090057_8090062	16	TGTACCTCCTTCCCCCAGTGCC	19_8090024_8090046	19	8090024	8090046	188
3	185631073	185631106	74	6	CCTAAGCAGA	3_185631067_185631077	16	TACACTGGGGAGAAAAGGGCCA	3_185631082_185631104	16	TACACTGGGGAGAAAAGGGCCA	3_185631082_185631104	3	185631082	185631104	189
9	129253608	129253628	74	13	AGACCCATCCTCCTGGGAA	9_129253596_129253615	16	TCCTCCTGGGAAGGGCTCCT	9_129253603_129253623	16	TCCTCCTGGGAAGGGCTCCT	9_129253603_129253623	9	129253603	129253623	190
5	63824400	63824419	73	16	TGGGCGCCTGTCCCCCAGGGCA	5_63824393_63824415	15	TCCCCCAGGGCAGTGCCA	5_63824403_63824421	16	TGGGCGCCTGTCCCCCAGGGCA	5_63824393_63824415	5	63824393	63824415	191
7	20567194	20567203	73	5	CAGGGCT	7_20567176_20567183	9	CGCCCTGCAGCACTA	7_20567205_20567220	9	CGCCCTGCAGCACTA	7_20567205_20567220	7	20567205	20567220	192
9	115428727	115428735	73	8	CCCAGGTGA	9_115428709_115428718	14	GCCCCTGGGGATACCAAGGCCT	9_115428718_115428740	14	GCCCCTGGGGATACCAAGGCCT	9_115428718_115428740	9	115428718	115428740	193
9	128686373	128686388	72	15	TGCCCTGGGGCACCAGGGGA	9_128686372_128686392	17	TGCCCTGGGGCACCAGGGGACAA	9_128686372_128686395	17	TGCCCTGGGGCACCAGGGGACAA	9_128686372_128686395	9	128686372	128686395	194
19	31971933	31971947	72	17	TGTCCCTCTGTGCCCCAGGCCA	19_31971930_31971952	15	TCCCTCTGTGCCCCAGGCCA	19_31971932_31971952	17	TGTCCCTCTGTGCCCCAGGCCA	19_31971930_31971952	19	31971930	31971952	195
10	31233211	31233220	70	19	gggagcctctttaccccaggactga	10_31233203_31233228	4	ctcaca	10_31233193_31233199	19	gggagcctctttaccccaggactga	10_31233203_31233228	10	31233203	31233228	196
13	91960104	91960117	70	14	tggactgtggtgcaggagtggc	13_91960100_91960122	9	ggccgtggggaaa	13_91960119_91960132	14	tggactgtggtgcaggagtggc	13_91960100_91960122	13	91960100	91960122	197
2	90920884	90920894	70	17	AGAACCTCTTCTCCCCAGGTGA	2_90920878_90920900	13	TCCCCAGGTGAGGTGAGGGAAA	2_90920889_90920911	17	AGAACCTCTTCTCCCCAGGTGA	2_90920878_90920900	2	90920878	90920900	198
5	112049521	112049545	68	14	TGTATCACCAGGCTCCACTGGGGT	5_112049516_112049540	17	TCCACTGGGGTACAAAGGTGCA	5_112049529_112049551	17	TCCACTGGGGTACAAAGGTGCA	5_112049529_112049551	5	112049529	112049551	199
6	167910856	167910899	70	12	CTCTTTTCCTGGGGC	6_167910855_167910870	13	TTTCCTGGGGCCCACCGTTGCT	6_167910859_167910881	13	TTTCCTGGGGCCCACCGTTGCT	6_167910859_167910881	6	167910859	167910881	200
7	85466598	85466606	70	16	TGGCCCTCTTTTCCAGAGGCCA	7_85466592_85466614	13	CCCTCTTTTCCAGAGGCCA	7_85466595_85466614	16	TGGCCCTCTTTTCCAGAGGCCA	7_85466592_85466614	7	85466592	85466614	201
16	48429746	48429775	69	5	AGGTCCTG	16_48429774_48429782	16	TCTCCTGGGGTACACAAGCCCA	16_48429750_48429772	16	TCTCCTGGGGTACACAAGCCCA	16_48429750_48429772	16	48429750	48429772	202
20	74415347	74415367	69	17	tgcatctttgacccagtgga	20_74415346_74415366	12	ccttcaaggggtgca	20_74415335_74415350	17	tgcatctttgacccagtgga	20_74415346_74415366	20	74415346	74415366	203
5	765997	766018	69	15	TGGAGCCTCAGGACCTTGGAGA	5_765995_766017	14	GACCTTGGAGAAGGAGTGCA	5_766006_766026	15	TGGAGCCTCAGGACCTTGGAGA	5_765995_766017	5	765995	766017	204
9	107591860	107591867	69	13	ggggccccctcacaggggc	9_107591853_107591872	13	ccccctcacaggggccct	9_107591857_107591875	13	ccccctcacaggggccct	9_107591857_107591875	9	107591857	107591875	205
15	4639443	4639453	67	13	TGGGCCCTGGCAAAGGTGC	15_4639439_4639458	14	GGCCCTGGCAAAGGTGCCCT	15_4639441_4639461	14	GGCCCTGGCAAAGGTGCCCT	15_4639441_4639461	15	4639441	4639461	206
20	70511184	70511198	68	16	TGGGCCTCTGTCCCCCAGGCTC	20_70511180_70511202	6	TCCTCCT	20_70511206_70511213	16	TGGGCCTCTGTCCCCCAGGCTC	20_70511180_70511202	20	70511180	70511202	207
9	54517724	54517738	68	19	TGTCCCCTCCTGTGCCCCAGTGGGA	9_54517715_54517740	4	TCCA	9_54517709_54517713	19	TGTCCCCTCCTGTGCCCCAGTGGGA	9_54517715_54517740	9	54517715	54517740	208
12	121440034	121440041	67	17	TGGGCCTCTGTGCATCAGGGGC	12_121440027_121440049	7	AGATGGTCTT	12_121440015_121440025	17	TGGGCCTCTGTGCATCAGGGGC	12_121440027_121440049	12	121440027	121440049	209
16	41985752	41985761	67	15	AGGGCTCCTTTCCACCAGGGGC	16_41985745_41985767	16	TCCACCAGGGGCCCAGGGAGGAC	16_41985755_41985778	16	TCCACCAGGGGCCCAGGGAGGAC	16_41985755_41985778	16	41985755	41985778	210
19	11671230	11671257	67	14	TGTGtgctctcttgctaaagacca	19_11671232_11671256	14	tgctctcttgctaaagacca	19_11671236_11671256	14	tgctctcttgctaaagacca	19_11671236_11671256	19	11671236	11671256	211
3	126315605	126315614	67	16	GGGAGGCCCCTTCCCCAGGGCC	3_126315596_126315618	13	TCCCCAGGGCCCATGGCCTCTG	3_126315607_126315629	16	GGGAGGCCCCTTCCCCAGGGCC	3_126315596_126315618	3	126315596	126315618	212
10	87704155	87704167	66	15	tgggccttggaacaggaatgga	10_87704151_87704173	1	a	10_87704139_87704140	15	tgggccttggaacaggaatgga	10_87704151_87704173	10	87704151	87704173	213
1	131541753	131541761	66	14	TGTGTCTTGAGGGCCCCGGGA	1_131541736_131541757	16	GCCCCGGGACAAGGGCCCA	1_131541748_131541767	16	GCCCCGGGACAAGGGCCCA	1_131541748_131541767	1	131541748	131541767	214
19	23478202	23478212	66	14	GGGACTTCCTTGAAGGGGC	19_23478198_23478217	9	CCCACTGGGGCTT	19_23478216_23478229	14	GGGACTTCCTTGAAGGGGC	19_23478198_23478217	19	23478198	23478217	215
8	41824567	41824578	66	6	CCAGGAGC	8_41824550_41824558	8	CCAGGAGCCCA	8_41824550_41824561	8	CCAGGAGCCCA	8_41824550_41824561	8	41824550	41824561	216
1	205687061	205687122	64	13	CCCACCCTCTGCTCAAGCAGA	1_205687082_205687103	18	TTCACTGTGGCAAAGAGGCACCCA	1_205687062_205687086	18	TTCACTGTGGCAAAGAGGCACCCA	1_205687062_205687086	1	205687062	205687086	217
14	117577351	117577375	65	13	TGGGCCCTGTCTCCACCGTC	14_117577350_117577370	12	GGCCCTGTCTCCACCGTCCA	14_117577352_117577372	13	TGGGCCCTGTCTCCACCGTC	14_117577350_117577370	14	117577350	117577370	218
4	15565447	15565465	64	18	TGATACCTCTGTACCCCAGGGTA	4_15565440_15565463	13	TACCCCAGGGTATACAGATGA	4_15565451_15565472	18	TGATACCTCTGTACCCCAGGGTA	4_15565440_15565463	4	15565440	15565463	219
14	28861	28881	64	3	TGG	14_28890_28893	7	AGGAAGTCA	14_28849_28858	7	AGGAAGTCA	14_28849_28858	14	28849	28858	220
10	31475185	31475195	63	5	GGGTGA	10_31475168_31475174	13	GGCCCTTGGAACAGAGCCCCT	10_31475181_31475202	13	GGCCCTTGGAACAGAGCCCCT	10_31475181_31475202	10	31475181	31475202	221
12	19401475	19401490	63	13	TGAAGTTCTCCCTGGGGTA	12_19401465_19401484	18	TCTCCCTGGGGTAAAAGGGCCC	12_19401471_19401493	18	TCTCCCTGGGGTAAAAGGGCCC	12_19401471_19401493	12	19401471	19401493	222
14	121774	121794	63	13	TGTGCTCACTTGGGCTCTAGAGA	14_121768_121791	16	TCACTTGGGCTCTAGAGAGGAAGCCC	14_121773_121799	16	TCACTTGGGCTCTAGAGAGGAAGCCC	14_121773_121799	14	121773	121799	223
1	46269206	46269217	63	4	tgga	1_46269229_46269233	16	ggaactggggtaaaggggtcca	1_46269203_46269225	16	ggaactggggtaaaggggtcca	1_46269203_46269225	1	46269203	46269225	224
1	5286823	5286830	63	14	TGGAGCCACAGCTCCCAGGCTC	1_5286822_5286844	14	GGCCCTGGAGCCACAGCTCCC	1_5286817_5286838	14	GGCCCTGGAGCCACAGCTCCC	1_5286817_5286838	1	5286817	5286838	225
4	45571120	45571153	63	4	TGGTC	4_45571153_45571158	16	TACACTGTAGGACAGAGGTCCA	4_45571119_45571141	16	TACACTGTAGGACAGAGGTCCA	4_45571119_45571141	4	45571119	45571141	226
5	182713254	182713270	63	14	tggaccttggtgaggggg	5_182713249_182713267	5	tctcttg	5_182713277_182713284	14	tggaccttggtgaggggg	5_182713249_182713267	5	182713249	182713267	227
6	65412977	65412996	63	15	TGGGCCTTGTTTTGACCCAGTCCC	6_65412974_65412998	7	TCCCTCACCCCACA	6_65412994_65413008	15	TGGGCCTTGTTTTGACCCAGTCCC	6_65412974_65412998	6	65412974	65412998	228
12	56381036	56381060	62	14	ggggcctctgttctccagttca	12_56381043_56381065	4	tggcca	12_56381026_56381032	14	ggggcctctgttctccagttca	12_56381043_56381065	12	56381043	56381065	229
16	21644074	21644084	62	11	TGGACTCCTGGCCG	16_21644087_21644101	15	AGCCCTGGTACAGGAGTGGACTCCT	16_21644071_21644096	15	AGCCCTGGTACAGGAGTGGACTCCT	16_21644071_21644096	16	21644071	21644096	230
16	44621716	44621731	62	9	TGCCCCCTGGGG	16_44621701_44621713	14	CCCCCTGGGGGCCCTGTCTCCC	16_44621703_44621725	14	CCCCCTGGGGGCCCTGTCTCCC	16_44621703_44621725	16	44621703	44621725	231
19	29159113	29159126	62	10	AGGGCCTCTGTGGCGA	19_29159125_29159141	9	CAAATGTGTCCA	19_29159097_29159109	10	AGGGCCTCTGTGGCGA	19_29159125_29159141	19	29159125	29159141	232
19	40402196	40402204	61	8	cccaccaccatgcc	19_40402208_40402222	11	taggcgggattacaggagccca	19_40402190_40402212	11	taggcgggattacaggagccca	19_40402190_40402212	19	40402190	40402212	233
8	143789920	143789930	62	15	TGGGCCTTGGCCCAGGAGC	8_143789915_143789934	11	AGCCCTGGAGCAGACA	8_143789931_143789947	15	TGGGCCTTGGCCCAGGAGC	8_143789915_143789934	8	143789915	143789934	234
10	28880154	28880161	61	15	TGGGCTCTCTTTAACCAGCCCA	10_28880147_28880169	7	CACTCTGGAGAC	10_28880167_28880179	15	TGGGCTCTCTTTAACCAGCCCA	10_28880147_28880169	10	28880147	28880169	235
16	24973346	24973392	61	14	TGTACTCCTGGTGTACCAGGGCC	16_24973354_24973377	14	ACTCCTGGTGTACCAGGGCCCCA	16_24973357_24973380	14	ACTCCTGGTGTACCAGGGCCCCA	16_24973357_24973380	16	24973357	24973380	236
20	34239665	34239672	60	15	CGGCCCTTGGTGCTCCAGGGGT	20_34239658_34239680	14	GCCCTTGGTGCTCCAGGGGTACC	20_34239660_34239683	15	CGGCCCTTGGTGCTCCAGGGGT	20_34239658_34239680	20	34239658	34239680	237
20	74491390	74491398	61	15	TGGACCCAGGACTCTGATGCAGGAGC	20_74491375_74491401	7	AGATGGACCC	20_74491372_74491382	15	TGGACCCAGGACTCTGATGCAGGAGC	20_74491375_74491401	20	74491375	74491401	238
14	68877939	68877948	60	14	TGGACTGTGCCCCACTA	14_68877927_68877944	5	GGCCCTGT	14_68877957_68877965	14	TGGACTGTGCCCCACTA	14_68877927_68877944	14	68877927	68877944	239
10	71150723	71150737	59	12	CATGGAGTCCCAGGGGA	10_71150708_71150725	19	TCCCAGGGGACTGGGGCAGCAGGGCCCA	10_71150715_71150743	19	TCCCAGGGGACTGGGGCAGCAGGGCCCA	10_71150715_71150743	10	71150715	71150743	240
1	120378594	120378606	58	15	aggacctcttcaaagagga	1_120378587_120378606	15	acctcttcaaagaggacca	1_120378590_120378609	15	acctcttcaaagaggacca	1_120378590_120378609	1	120378590	120378609	241
12	113151121	113151134	59	14	tggtctctctttctagagcc	12_113151119_113151139	3	gttct	12_113151105_113151110	14	tggtctctctttctagagcc	12_113151119_113151139	12	113151119	113151139	242
15	41338351	41338369	59	17	TGGGCCTCTGTCTCCCAGGGGC	15_41338347_41338369	14	GCCTCTGTCTCCCAGGGGCCTCCA	15_41338350_41338374	17	TGGGCCTCTGTCTCCCAGGGGC	15_41338347_41338369	15	41338347	41338369	243
16	42587006	42587020	59	16	TGGGCCCTTTTCCCCCCGGGGC	16_42587003_42587025	13	CCCCCCGGGGCTCCAGCTTTC	16_42587014_42587035	16	TGGGCCCTTTTCCCCCCGGGGC	16_42587003_42587025	16	42587003	42587025	244
16	62202238	62202247	59	18	gggagtctcttgttccccagtgga	16_62202231_62202255	13	tccccagtggagttagagaa	16_62202244_62202264	18	gggagtctcttgttccccagtgga	16_62202231_62202255	16	62202231	62202255	245
19	39989076	39989087	59	13	ttgaatttgcacgggagga	19_39989063_39989082	14	tgcacgggaggaacaaggccca	19_39989070_39989092	14	tgcacgggaggaacaaggccca	19_39989070_39989092	19	39989070	39989092	246
20	56675705	56675720	59	16	TGTGATGTGTTAGCCCTGGGGA	20_56675695_56675717	17	AGCCCTGGGGAAAAAAGGACCA	20_56675706_56675728	17	AGCCCTGGGGAAAAAAGGACCA	20_56675706_56675728	20	56675706	56675728	247
8	7541841	7541861	59	12	TCCTCTGGGCCCTGGGTC	8_7541829_7541847	16	GTCTCCTATACAAGGAGGAG	8_7539328_7539348	16	GTCTCCTATACAAGGAGGAG	8_7539328_7539348	8	7539328	7539348	248
9	98355633	98355641	59	14	TGGGGTGCTGGGGGCCCTGGGGA	9_98355617_98355640	15	GGCCCTGGGGAGGGAGTCCCA	9_98355629_98355650	15	GGCCCTGGGGAGGGAGTCCCA	9_98355629_98355650	9	98355629	98355650	249
11	133067470	133067479	58	15	TGTGCCCTATTACCAGGGGC	11_133067464_133067484	13	TTACCAGGGGCCCTCCAAGACCT	11_133067473_133067496	15	TGTGCCCTATTACCAGGGGC	11_133067464_133067484	11	133067464	133067484	250
15	4647310	4647316	58	10	GAGCCACAAAGGGGA	15_4647291_4647306	14	GACTCTGGTGGAGGGGTCCA	15_4647304_4647324	14	GACTCTGGTGGAGGGGTCCA	15_4647304_4647324	15	4647304	4647324	251
16	68757995	68758012	56	5	GGCGGGA	16_68757981_68757988	8	AGCCCTGGCTGC	16_68758013_68758025	8	AGCCCTGGCTGC	16_68758013_68758025	16	68758013	68758025	252
19	45074887	45074898	58	13	AGAGCCTCTTTACCAAGGCCC	19_45074883_45074904	3	GCCC	19_45074910_45074914	13	AGAGCCTCTTTACCAAGGCCC	19_45074883_45074904	19	45074883	45074904	253
20	50621285	50621322	58	15	AGGCTCTTTCACCACAGGCCA	20_50621282_50621303	13	GCCACTGGAGCCCGGGCCA	20_50621299_50621318	15	AGGCTCTTTCACCACAGGCCA	20_50621282_50621303	20	50621282	50621303	254
1	1250123	1250145	55	14	GGGTGCCTGTGCCCCTGGCA	1_1250127_1250147	12	GCCCCTGGCACCCCCAGCC	1_1250137_1250156	14	GGGTGCCTGTGCCCCTGGCA	1_1250127_1250147	1	1250127	1250147	255
6	69344581	69344591	57	15	TGTGCTCTTTCACAGGGGC	6_69344575_69344594	13	TGCTCTTTCACAGGGGCCCA	6_69344577_69344597	15	TGTGCTCTTTCACAGGGGC	6_69344575_69344594	6	69344575	69344594	256
11	132740330	132740339	56	13	AGGAGCCTTTGCTGCCTCG	11_132740337_132740356	15	TGCACTGGGGTAAAGGAGCCT	11_132740324_132740345	15	TGCACTGGGGTAAAGGAGCCT	11_132740324_132740345	11	132740324	132740345	257
20	4613496	4613508	56	9	CAGCTGTTCCAGGTGG	20_4613480_4613496	7	CAGCTGTTCCA	20_4613480_4613491	9	CAGCTGTTCCAGGTGG	20_4613480_4613496	20	4613480	4613496	258
2	40639104	40639119	56	15	TGGGCCTTGGTTCCCCAGAGA	2_40639097_40639118	14	TCCCCAGAGACAAGGAAAGCA	2_40639108_40639129	15	TGGGCCTTGGTTCCCCAGAGA	2_40639097_40639118	2	40639097	40639118	259
7	16334668	16334677	56	17	TGGGCCCTTTCTCCCCAGGAA	7_16334661_16334682	14	TCCCCAGGAAGCCTGACTGCA	7_16334672_16334693	17	TGGGCCCTTTCTCCCCAGGAA	7_16334661_16334682	7	16334661	16334682	260
8	143385510	143385522	56	11	CTGGGTGTCGCGGGGA	8_143385494_143385510	11	CTGGGTGTCGCGGGGACCT	8_143385494_143385513	11	CTGGGTGTCGCGGGGACCT	8_143385494_143385513	8	143385494	143385513	261
13	27356561	27356590	55	17	TGGGGCCCTCTCCCCCAGGGGA	13_27356570_27356592	13	TCCCCCAGGGGAGGCCT	13_27356580_27356597	17	TGGGGCCCTCTCCCCCAGGGGA	13_27356570_27356592	13	27356570	27356592	262
16	51826276	51826288	54	17	CCGACCCTTGGTGCCCCCGGGGC	16_51826269_51826292	13	ACCCTTGGTGCCCCCGGGGCCA	16_51826272_51826294	17	CCGACCCTTGGTGCCCCCGGGGC	16_51826269_51826292	16	51826269	51826292	263
19	10756331	10756353	55	8	gctctctggggt	19_10756320_10756332	9	cacactgagacactcagc	19_10756346_10756364	9	cacactgagacactcagc	19_10756346_10756364	19	10756346	10756364	264
20	2542007	2542015	55	6	TGCATCTC	20_2542025_2542033	14	TCCCTCCTGCAGGAGCCCA	20_2542003_2542022	14	TCCCTCCTGCAGGAGCCCA	20_2542003_2542022	20	2542003	2542022	265
9	93140878	93140889	55	12	AGGCCCTTGGTAACCCAGTTTA	9_93140871_93140893	4	TCCC	9_93140901_93140905	12	AGGCCCTTGGTAACCCAGTTTA	9_93140871_93140893	9	93140871	93140893	266
17	94248365	94248379	54	16	CGGCCCTCTGCACCCCAGGGCA	17_94248360_94248382	13	TTCTGGGGCACGGCCCTCTGCA	17_94248350_94248372	16	CGGCCCTCTGCACCCCAGGGCA	17_94248360_94248382	17	94248360	94248382	267
2	89376286	89376296	54	17	AGGACCCCCTTACCCCAGGGCA	2_89376279_89376301	12	CAGGGTGCTGAGGACCC	2_89376269_89376286	17	AGGACCCCCTTACCCCAGGGCA	2_89376279_89376301	2	89376279	89376301	268
7	162651912	162651922	54	14	AGGCCACCCCGGTGGCACCAGAGCC	7_162651902_162651927	15	ACCCCGGTGGCACCAGAGCCCT	7_162651907_162651929	15	ACCCCGGTGGCACCAGAGCCCT	7_162651907_162651929	7	162651907	162651929	269
7	52832051	52832064	54	17	GGGCCCTTGTGCCCCAGGCAGA	7_52832048_52832070	13	CAGCTCCGGCATAGGGCCCT	7_52832035_52832055	17	GGGCCCTTGTGCCCCAGGCAGA	7_52832048_52832070	7	52832048	52832070	270
9	115329904	115329915	54	15	TGGGCTCTGGCTCCCCaggagt	9_115329900_115329922	13	TCCCCaggagtactgtgggc	9_115329911_115329931	15	TGGGCTCTGGCTCCCCaggagt	9_115329900_115329922	9	115329900	115329922	271
10	15342041	15342056	51	3	tgg	10_15342067_15342070	16	tacctgggattacagaggccca	10_15342035_15342057	16	tacctgggattacagaggccca	10_15342035_15342057	10	15342035	15342057	272
11	120750910	120750921	53	11	tgtgtcactcagactggggta	11_120750898_120750919	17	tcagactggggtacagaggtgca	11_120750906_120750929	17	tcagactggggtacagaggtgca	11_120750906_120750929	11	120750906	120750929	273
11	56273297	56273307	53	14	TAGCCAGCACTGTCACCTGTGGGA	11_56273281_56273305	16	TCACCTGTGGGAAAAAGGGACA	11_56273293_56273315	16	TCACCTGTGGGAAAAAGGGACA	11_56273293_56273315	11	56273293	56273315	274
15	27910126	27910136	53	12	TAGATGTGGTTTCCCCtgttgt	15_27910111_27910133	14	TCCCCtgttgtacaggagccct	15_27910122_27910144	14	TCCCCtgttgtacaggagccct	15_27910122_27910144	15	27910122	27910144	275
17	81618926	81618934	53	11	AGGGCCCGCTGAGACAGG	17_81618934_81618952	16	TGCACTGGAGGGAAAGGGCCCG	17_81618920_81618942	16	TGCACTGGAGGGAAAGGGCCCG	17_81618920_81618942	17	81618920	81618942	276
3	2880389	2880397	53	13	TGGGCCCTGATACAGGAGC	3_2880381_2880400	6	TGCCTTGG	3_2880407_2880415	13	TGGGCCCTGATACAGGAGC	3_2880381_2880400	3	2880381	2880400	277
1	10246743	10246751	52	13	aggacctcagctttgcca	1_10246751_10246769	7	tcagctttgcca	1_10246757_10246769	13	aggacctcagctttgcca	1_10246751_10246769	1	10246751	10246769	278
1	131287399	131287408	52	14	TGGTGCCTTGGTATCCCAGTTCTGA	1_131287392_131287417	5	AAGGTAGA	1_131287381_131287389	14	TGGTGCCTTGGTATCCCAGTTCTGA	1_131287392_131287417	1	131287392	131287417	279
19	1195142	1195150	52	16	TGGGCTCTGTCCCCCCAGTGCA	19_1195136_1195158	14	CCCCCCAGTGCACATCAGAGGG	19_1195146_1195168	16	TGGGCTCTGTCCCCCCAGTGCA	19_1195136_1195158	19	1195136	1195158	280
2	171087188	171087197	52	13	GAAAGTTTAAATGGGCCCTGGGAA	2_171087170_171087194	17	GGCCCTGGGAAAAAGGTCCA	2_171087183_171087203	17	GGCCCTGGGAAAAAGGTCCA	2_171087183_171087203	2	171087183	171087203	281
6	77461743	77461754	52	7	TTCAGCTATCTG	6_77461758_77461770	16	TGTCCTGGGGTACCACAGTGACTTCA	6_77461736_77461762	16	TGTCCTGGGGTACCACAGTGACTTCA	6_77461736_77461762	6	77461736	77461762	282
1	140241897	140241903	51	10	GCTGGGGCCCGGGGGC	1_140241878_140241894	17	GGCCCGGGGGCGGTAGTTAAGAGGCCCG	1_140241883_140241911	17	GGCCCGGGGGCGGTAGTTAAGAGGCCCG	1_140241883_140241911	1	140241883	140241911	283
19	4933394	4933410	51	9	CAGAGGCCTTTGCCTT	19_4933408_4933424	16	TCTGCCTGGGTTACAGAGGCCT	19_4933395_4933417	16	TCTGCCTGGGTTACAGAGGCCT	19_4933395_4933417	19	4933395	4933417	284
2	104241247	104241259	51	17	TGGGCCTCCTTCCACCAGGGAA	2_104241241_104241263	14	TCCACCAGGGAAAAACCCCA	2_104241251_104241271	17	TGGGCCTCCTTCCACCAGGGAA	2_104241241_104241263	2	104241241	104241263	285
3	177459273	177459283	51	11	GTTTGCCCCCTGGGG	3_177459256_177459271	15	CCCCCTGGGGCCTTGGTAAAACCA	3_177459261_177459285	15	CCCCCTGGGGCCTTGGTAAAACCA	3_177459261_177459285	3	177459261	177459285	286
10	85584053	85584059	50	15	TGGCCTCCCTCTCCAGGGCC	10_85584045_85584065	12	TTCCATGTGGCCTCCCTCTCCA	10_85584038_85584060	15	TGGCCTCCCTCTCCAGGGCC	10_85584045_85584065	10	85584045	85584065	287
10	88923797	88923805	50	14	tgggcttccttgaaggaga	10_88923790_88923809	8	AAGTGtcca	10_88923779_88923788	14	tgggcttccttgaaggaga	10_88923790_88923809	10	88923790	88923809	288
11	48393565	48393573	50	18	AGGCCACTTCTTTACCCCAGTGGA	11_48393557_48393581	5	GGCCCA	11_48393547_48393553	18	AGGCCACTTCTTTACCCCAGTGGA	11_48393557_48393581	11	48393557	48393581	289
13	72570340	72570348	50	16	tgtaggctctggcactagggtgga	13_72570332_72570356	13	taggctctggcactagggtgga	13_72570334_72570356	16	tgtaggctctggcactagggtgga	13_72570332_72570356	13	72570332	72570356	290
16	48441532	48441554	50	12	TGCCCCAAGGGGA	16_48441521_48441534	12	GCCCCAAGGGGACTTGGGCCT	16_48441522_48441543	12	GCCCCAAGGGGACTTGGGCCT	16_48441522_48441543	16	48441522	48441543	291
20	40473155	40473162	49	8	CCCCGAGGGA	20_40473136_40473146	12	CCCCGAGGGAGCGGGCCCCA	20_40473136_40473156	12	CCCCGAGGGAGCGGGCCCCA	20_40473136_40473156	20	40473136	40473156	292
3	35460657	35460667	50	11	TGGTGGGGGGGCCCCCATCGGA	3_35460660_35460682	8	CCCCATCGGAGG	3_35460672_35460684	11	TGGTGGGGGGGCCCCCATCGGA	3_35460660_35460682	3	35460660	35460682	293
7	85053513	85053524	50	7	TCTCCCTCTT	7_85053530_85053540	5	GGCCCA	7_85053496_85053502	7	TCTCCCTCTT	7_85053530_85053540	7	85053530	85053540	294
10	1108859	1108870	49	15	GGGCCCTTGTTTCCCAGGGCA	10_1108856_1108877	14	TCACTTGGCCAAGGGCCCT	10_1108844_1108863	15	GGGCCCTTGTTTCCCAGGGCA	10_1108856_1108877	10	1108856	1108877	295
10	4812055	4812076	49	14	TGGACTCCTGTGACAGGA	10_4812062_4812080	13	ACTCCTGTGACAGGACCCA	10_4812065_4812084	14	TGGACTCCTGTGACAGGA	10_4812062_4812080	10	4812062	4812080	296
10	61868276	61868293	49	10	TGCCCCTTGGTTGCC	10_61868291_61868306	16	AAGACTGTGGCAAAGAGGCCCA	10_61868269_61868291	16	AAGACTGTGGCAAAGAGGCCCA	10_61868269_61868291	10	61868269	61868291	297
11	7504658	7504666	49	13	TGCCTGTCTTACCAGAGCCCA	11_7504652_7504673	4	TCCTC	11_7504679_7504684	13	TGCCTGTCTTACCAGAGCCCA	11_7504652_7504673	11	7504652	7504673	298
12	21943795	21943815	49	13	ggtaccctgagctcaggga	12_21943808_21943827	11	taccctgagctcaggga	12_21943810_21943827	13	ggtaccctgagctcaggga	12_21943808_21943827	12	21943808	21943827	299
1	8029972	8029979	49	12	TCTGCCACAGAGAGGA	1_8029953_8029969	13	TCTGCCACAGAGAGGACTCCT	1_8029953_8029974	13	TCTGCCACAGAGAGGACTCCT	1_8029953_8029974	1	8029953	8029974	300
3	125290039	125290051	49	14	TGCATCCACTCGGTCACAGAGGG	3_125290033_125290056	16	TCCACTCGGTCACAGAGGGTCA	3_125290037_125290059	16	TCCACTCGGTCACAGAGGGTCA	3_125290037_125290059	3	125290037	125290059	301
4	32437565	32437575	49	17	TGAGCCTCTGCTCCCCAGGGGA	4_32437558_32437580	13	TCCCCAGGGGAGTTGTGTCTG	4_32437569_32437590	17	TGAGCCTCTGCTCCCCAGGGGA	4_32437558_32437580	4	32437558	32437580	302
11	133612849	133612862	48	14	GGGGCTGCCTTACCCCAGTGGT	11_133612841_133612863	15	ACCCCAGTGGTGCACAGACCTCGC	11_133612852_133612876	15	ACCCCAGTGGTGCACAGACCTCGC	11_133612852_133612876	11	133612852	133612876	303
15	28078243	28078252	48	13	tggtgggctgctgcatggga	15_28078234_28078254	12	tgggctgctgcatgggaGCCCA	15_28078237_28078259	13	tggtgggctgctgcatggga	15_28078234_28078254	15	28078234	28078254	304
2	109881449	109881462	48	12	CAGAGGCCATGGACCCTGGAGA	2_109881435_109881457	10	CACAGAGGCCA	2_109881433_109881444	12	CAGAGGCCATGGACCCTGGAGA	2_109881435_109881457	2	109881435	109881457	305
3	177473327	177473335	48	14	TGGGCCTTTTTAAAGGGGC	3_177473321_177473340	8	TCCCACCAGCAGC	3_177473340_177473353	14	TGGGCCTTTTTAAAGGGGC	3_177473321_177473340	3	177473321	177473340	306
7	49930178	49930206	47	17	TGGTCCCTTGTTCCCCAGGA	7_49930186_49930206	15	TCCCTTGTTCCCCAGGATGTGCCA	7_49930189_49930213	17	TGGTCCCTTGTTCCCCAGGA	7_49930186_49930206	7	49930186	49930206	307
8	143028676	143028694	48	17	GGGGCCTCCTTCCCCCAGGGA	8_143028669_143028690	15	TCCCCCAGGGACAAGGCCT	8_143028679_143028698	17	GGGGCCTCCTTCCCCCAGGGA	8_143028669_143028690	8	143028669	143028690	308
1	127060465	127060492	47	15	TGGTCTGCCCTGGGGA	1_127060472_127060488	15	TGCCCTGGGGAGCCAAGGACCA	1_127060477_127060499	15	TGCCCTGGGGAGCCAAGGACCA	1_127060477_127060499	1	127060477	127060499	309
2	53354120	53354131	47	14	TGGGCTCTGCCTGTGGGGC	2_53354116_53354135	13	GCCTGTGGGGCCCAGGAACCT	2_53354124_53354145	14	TGGGCTCTGCCTGTGGGGC	2_53354116_53354135	2	53354116	53354135	310
4	327318	327328	46	13	tggagcaataaggcccattgca	4_327319_327341	16	tgcactggagcaataaggccca	4_327314_327336	16	tgcactggagcaataaggccca	4_327314_327336	4	327314	327336	311
7	161616517	161616527	47	7	CCCAGAGGT	7_161616500_161616509	17	ACCCCTGGCTCACAGAGGTCAA	7_161616511_161616533	17	ACCCCTGGCTCACAGAGGTCAA	7_161616511_161616533	7	161616511	161616533	312
11	52374068	52374075	46	3	GGA	11_52374049_52374052	14	TAGACTGGGGTGCAGAGGCCT	11_52374062_52374083	14	TAGACTGGGGTGCAGAGGCCT	11_52374062_52374083	11	52374062	52374083	313
12	101509234	101509240	46	13	AGGAGTCCCCTTCTCCAGCT	12_101509239_101509259	14	GGCCCTGGCTCAGGAGTCCC	12_101509228_101509248	14	GGCCCTGGCTCAGGAGTCCC	12_101509228_101509248	12	101509228	101509248	314
14	95142476	95142483	46	18	GGGAGCCTCTGTCCCCCAGGGCA	14_95142468_95142491	16	TCCCCCAGGGCAACTGACTCA	14_95142479_95142500	18	GGGAGCCTCTGTCCCCCAGGGCA	14_95142468_95142491	14	95142468	95142491	315
16	30167372	30167384	45	15	TGGGCCCCTGGTACACCAGGAGT	16_30167366_30167389	15	GCCCCTGGTACACCAGGAGTACA	16_30167369_30167392	15	GCCCCTGGTACACCAGGAGTACA	16_30167369_30167392	16	30167369	30167392	316
16	72097462	72097472	46	14	TGGGCTCTTTCAGTCCAGCCCA	16_72097457_72097479	14	TCCTGGGCTCTTTCAGTCCA	16_72097454_72097474	14	TCCTGGGCTCTTTCAGTCCA	16_72097454_72097474	16	72097454	72097474	317
17	6139534	6139547	46	15	AGGACCTCTGTGCAGGAGC	17_6139527_6139546	14	ACCTCTGTGCAGGAGCCCTCA	17_6139530_6139551	15	AGGACCTCTGTGCAGGAGC	17_6139527_6139546	17	6139527	6139546	318
12	123581012	123581019	45	12	GGGACCACTTCTGTGTCC	12_123581019_123581037	14	GGCTCTGGGACCAGGGACCA	12_123581006_123581026	14	GGCTCTGGGACCAGGGACCA	12_123581006_123581026	12	123581006	123581026	319
12	123664527	123664535	45	14	AGGAAGTCTGGACCCTGGTGA	12_123664512_123664533	14	GACCCTGGTGAGAGAGTCTG	12_123664522_123664542	14	GACCCTGGTGAGAGAGTCTG	12_123664522_123664542	12	123664522	123664542	320
20	73939014	73939024	45	13	AGGGCCCCGTCACCAGGGTC	20_73939009_73939029	10	TCACCTCCTGAAGA	20_73939027_73939041	13	AGGGCCCCGTCACCAGGGTC	20_73939009_73939029	20	73939009	73939029	321
4	38733711	38733736	45	16	cgggccttgggaccccagggca	4_38733721_38733743	10	accccagggcaca	4_38733732_38733745	16	cgggccttgggaccccagggca	4_38733721_38733743	4	38733721	38733743	322
5	3574496	3574506	45	15	GAGCCCTCTGCACCCCAGGGGC	5_3574488_3574510	16	ACCCCAGGGGCCTGGAGTCCA	5_3574499_3574520	16	ACCCCAGGGGCCTGGAGTCCA	5_3574499_3574520	5	3574499	3574520	323
7	16091164	16091171	45	15	TGGTCCTCTTTACCAGAGTTCA	7_16091157_16091179	13	TCCTCTTTACCAGAGTTCAA	7_16091160_16091180	15	TGGTCCTCTTTACCAGAGTTCA	7_16091157_16091179	7	16091157	16091179	324
10	31149514	31149524	44	14	TGGGCTCTGGTACCTGAGGCAA	10_31149506_31149528	15	TACCTGAGGCAAATCTCCA	10_31149516_31149535	15	TACCTGAGGCAAATCTCCA	10_31149516_31149535	10	31149516	31149535	325
11	6185215	6185225	44	12	GGGTCCTACTGCCAGAGCCCA	11_6185211_6185232	12	AACCCAGCACTGGGGTCCT	11_6185199_6185218	12	AACCCAGCACTGGGGTCCT	11_6185199_6185218	11	6185199	6185218	326
12	106069480	106069488	44	13	tgggctttgattccagAGCC	12_106069474_106069494	6	aggtttca	12_106069462_106069470	13	tgggctttgattccagAGCC	12_106069474_106069494	12	106069474	106069494	327
12	99686388	99686394	44	10	TAAGCTCCCAGAGGG	12_99686369_99686384	13	TCCCAGAGGGCTTCAGTGCCA	12_99686374_99686395	13	TCCCAGAGGGCTTCAGTGCCA	12_99686374_99686395	12	99686374	99686395	328
13	27338070	27338083	44	17	TGTACCTTTTTACCCCAGAGGT	13_27338067_27338089	9	TGGAATGGGTCCC	13_27338054_27338067	17	TGTACCTTTTTACCCCAGAGGT	13_27338067_27338089	13	27338067	27338089	329
13	46552371	46552378	44	13	TGGAGCTAGAGCCCAGAACA	13_46552371_46552391	14	GGCTCTGGAGCTAGAGCCCA	13_46552366_46552386	14	GGCTCTGGAGCTAGAGCCCA	13_46552366_46552386	13	46552366	46552386	330
15	10766513	10766521	44	7	gatccagaggc	15_10766495_10766506	14	gcccgggtggtggtaacagggccc	15_10766504_10766528	14	gcccgggtggtggtaacagggccc	15_10766504_10766528	15	10766504	10766528	331
20	4009840	4009853	44	14	TGGGCCTCCAGGGCCCTCAGGA	20_4009838_4009860	14	TCCACTGGGCCTCCAGGGCCC	20_4009833_4009854	14	TCCACTGGGCCTCCAGGGCCC	20_4009833_4009854	20	4009833	4009854	332
20	40350477	40350483	44	13	TGGTGCTAGAGCCCCAGCA	20_40350476_40350495	15	GACCCTGGTGCTAGAGCCCCA	20_40350471_40350492	15	GACCCTGGTGCTAGAGCCCCA	20_40350471_40350492	20	40350471	40350492	333
4	168321434	168321442	44	16	tggaaggcccactgccctggggga	4_168042543_168042567	17	tgccctgggggacaaaggtcct	4_168321428_168321450	17	tgccctgggggacaaaggtcct	4_168321428_168321450	4	168321428	168321450	334
11	55961876	55961885	43	13	TGTCACTGTGGTACAGAGGA	11_55961868_55961888	16	TCACTGTGGTACAGAGGACCA	11_55961870_55961891	16	TCACTGTGGTACAGAGGACCA	11_55961870_55961891	11	55961870	55961891	335
11	9370540	9370547	43	14	tggcttacaggcgccccttggca	11_9370538_9370561	11	gccccttggcatgaa	11_9370550_9370565	14	tggcttacaggcgccccttggca	11_9370538_9370561	11	9370538	9370561	336
12	2970891	2970907	43	16	ggaaaccctggtcccCCAGGGGA	12_2970885_2970908	12	tcccCCAGGGGACTGCCTTGCC	12_2970896_2970918	16	ggaaaccctggtcccCCAGGGGA	12_2970885_2970908	12	2970885	2970908	337
12	90128476	90128487	43	13	tggagcactggggcacaagagc	12_90128469_90128491	17	agcactggggcacaagagctccc	12_90128472_90128495	17	agcactggggcacaagagctccc	12_90128472_90128495	12	90128472	90128495	338
14	11600268	11600284	43	14	TGAAGGTGTGCACAGAGGGA	14_11600274_11600294	14	TGGCCTGTGGTGAAGGTGTGCA	14_11600264_11600286	14	TGGCCTGTGGTGAAGGTGTGCA	14_11600264_11600286	14	11600264	11600286	339
14	127865769	127865823	43	6	CCTGGAGA	14_127865769_127865777	13	CCTGGAGAGAGGGCCC	14_127865769_127865785	13	CCTGGAGAGAGGGCCC	14_127865769_127865785	14	127865769	127865785	340
14	16106370	16106378	43	4	AAGAAGA	14_16106352_16106359	6	AAGAAGACGG	14_16106352_16106362	6	AAGAAGACGG	14_16106352_16106362	14	16106352	16106362	341
15	3816767	3816792	43	11	TGCACCTTGCCGCCCACT	15_3816783_3816801	16	AGCCCTGGTGGTGAAGAGGCCCT	15_3816761_3816784	16	AGCCCTGGTGGTGAAGAGGCCCT	15_3816761_3816784	15	3816761	3816784	342
20	64423607	64423617	43	14	TGGGCCCTGTCTCCAGAGCC	20_64423601_64423621	12	GGCCCTGTCTCCAGAGCCCCG	20_64423603_64423624	14	TGGGCCCTGTCTCCAGAGCC	20_64423601_64423621	20	64423601	64423621	343
3	165950716	165950736	42	15	GGGGGCTCTTGTGCCCCAGTCTC	3_165950710_165950733	12	GCCCCAGTCTCTACAGGTCTT	3_165950722_165950743	15	GGGGGCTCTTGTGCCCCAGTCTC	3_165950710_165950733	3	165950710	165950733	344
4	32935686	32935696	43	15	TGAGGGCTCTGTCTCTCCAGTGGC	4_32935678_32935702	10	TGGCCTCAGGACAGA	4_32935698_32935713	15	TGAGGGCTCTGTCTCTCCAGTGGC	4_32935678_32935702	4	32935678	32935702	345
9	93168981	93168996	43	11	AGGAGCCTGTTATCAAGG	9_93168992_93169010	6	TCAGGACACA	9_93168966_93168976	11	AGGAGCCTGTTATCAAGG	9_93168992_93169010	9	93168992	93169010	346
10	54653970	54654013	42	14	TCTTTCCCCGGGTGGA	10_54653969_54653985	17	TCCCCGGGTGGAGGAAAGGGCA	10_54653973_54653995	17	TCCCCGGGTGGAGGAAAGGGCA	10_54653973_54653995	10	54653973	54653995	347
13	43397022	43397035	42	12	CACTTAGCTCCCTGTGGG	13_43397006_43397024	7	CACTTAGCTCCC	13_43397006_43397018	12	CACTTAGCTCCCTGTGGG	13_43397006_43397024	13	43397006	43397024	348
14	3032701	3032722	42	14	GGGGCCTGTGGGGGCCCCTGGAGC	14_3032693_3032717	16	GCCCCTGGAGCAGGAGCCCA	14_3032706_3032726	16	GCCCCTGGAGCAGGAGCCCA	14_3032706_3032726	14	3032706	3032726	349
15	25350104	25350136	42	15	AGGACCCTGTTCCTCCAGTAAA	15_25350119_25350141	11	CCCTGTGCACTCTGCACCC	15_25350098_25350117	15	AGGACCCTGTTCCTCCAGTAAA	15_25350119_25350141	15	25350119	25350141	350
1	7040988	7041000	41	18	CACACCTCTTCACTGGCTTCCCAGGGA	1_7040973_7041000	13	TTCCCAGGGACCACATGTTAA	1_7040990_7041011	18	CACACCTCTTCACTGGCTTCCCAGGGA	1_7040973_7041000	1	7040973	7041000	351
19	8656703	8656712	42	12	TGTCCCCACCTGCAGAGGA	19_8656693_8656712	13	TCCCCACCTGCAGAGGAGCCCC	19_8656695_8656717	13	TCCCCACCTGCAGAGGAGCCCC	19_8656695_8656717	19	8656695	8656717	352
2	86712535	86712546	42	17	TGGCCCCCTTTAAAAGAGCCCCTGTGAA	2_86712530_86712558	13	CCCCCTTTAAAAGAGCCCCT	2_86712533_86712553	17	TGGCCCCCTTTAAAAGAGCCCCTGTGAA	2_86712530_86712558	2	86712530	86712558	353
4	157604157	157604167	42	12	AGGGCCTCTGGTAAAGGAGC	4_157604152_157604172	13	GCCTCTGGTAAAGGAGCCCCT	4_157604155_157604176	13	GCCTCTGGTAAAGGAGCCCCT	4_157604155_157604176	4	157604155	157604176	354
4	30127798	30127805	42	13	AGGACCCCTGGCTCCTGG	4_30127805_30127823	16	TCACCTGGGGAAACAAGGACCC	4_30127790_30127812	16	TCACCTGGGGAAACAAGGACCC	4_30127790_30127812	4	30127790	30127812	355
6	75512001	75512010	42	16	TGTGCCCTCCTCTGCTTTACCAAGGCC	6_75511987_75512014	13	TCCTCTGCTTTACCAAGGCCCA	6_75511994_75512016	16	TGTGCCCTCCTCTGCTTTACCAAGGCC	6_75511987_75512014	6	75511987	75512014	356
X	112585897	112585910	42	16	TTCCCCTGTAGTACCCCAGGGGA	X_112585894_112585917	15	ACCCCAGGGGACAGGTCGA	X_112585906_112585925	16	TTCCCCTGTAGTACCCCAGGGGA	X_112585894_112585917	X	112585894	112585917	357
12	124745647	124745660	41	15	agcaccctggtacccctgggaa	12_124745645_124745667	15	acccctgggaacagagcgt	12_124745656_124745675	15	acccctgggaacagagcgt	12_124745656_124745675	12	124745656	124745675	358
13	26411563	26411571	41	18	TGCAGACCCCTGTAAAAGAGCCCAACAGTGAA	13_26411554_26411586	15	ACCCCTGTAAAAGAGCCCA	13_26411559_26411578	18	TGCAGACCCCTGTAAAAGAGCCCAACAGTGAA	13_26411554_26411586	13	26411554	26411586	359
1	33918368	33918396	41	14	ggtacccctggggccccaaggtc	1_33918378_33918401	16	acccctggggccccaaggtccc	1_33918381_33918403	16	acccctggggccccaaggtccc	1_33918381_33918403	1	33918381	33918403	360
14	12506274	12506291	41	14	TGCCCCTCCCTGGGACACAGAGGC	14_12506270_12506294	18	TCCCTGGGACACAGAGGCCCA	14_12506276_12506297	18	TCCCTGGGACACAGAGGCCCA	14_12506276_12506297	14	12506276	12506297	361
1	51947943	51947960	41	19	TGGACTACACGGGGTTGCCCcaggggc	1_51947940_51947967	12	GCCCcaggggctatggg	1_51947956_51947973	19	TGGACTACACGGGGTTGCCCcaggggc	1_51947940_51947967	1	51947940	51947967	362
20	51540931	51540948	41	18	TGGACCCCTTCTCCCCAGGAGA	20_51540934_51540956	12	TCCCCAGGAGAGAGGG	20_51540945_51540961	18	TGGACCCCTTCTCCCCAGGAGA	20_51540934_51540956	20	51540934	51540956	363
2	50206343	50206358	41	4	TGGAG	2_50206367_50206372	16	TGCCCTGGAATGAAAGGGCCCA	2_50206340_50206362	16	TGCCCTGGAATGAAAGGGCCCA	2_50206340_50206362	2	50206340	50206362	364
8	7751965	7751973	41	17	AGAACCTCTTTATCCCAGGAGA	8_7751957_7751979	14	TCCCAGGAGACAATATAGACTA	8_7751969_7751991	17	AGAACCTCTTTATCCCAGGAGA	8_7751957_7751979	8	7751957	7751979	365
13	21344709	21344719	40	17	tgcaacctctgtcccccagggtc	13_21344701_21344724	14	tcccccagggtcaagccatcct	13_21344712_21344734	17	tgcaacctctgtcccccagggtc	13_21344701_21344724	13	21344701	21344724	366
14	8777546	8777552	40	8	CCACAGGTAGA	14_8777527_8777538	14	TCTGGGGAGCCAAGGTCCA	14_8777541_8777560	14	TCTGGGGAGCCAAGGTCCA	14_8777541_8777560	14	8777541	8777560	367
15	10220043	10220055	40	15	CAGAGCTCCCTGGGGTACAGCAGGGGA	15_10220034_10220061	16	TCCCTGGGGTACAGCAGGGGA	15_10220040_10220061	16	TCCCTGGGGTACAGCAGGGGA	15_10220040_10220061	15	10220040	10220061	368
3	40572248	40572258	40	5	AGGGAA	3_40572231_40572237	15	GGCCCTGGGGTGCAGAGGCCCG	3_40572242_40572264	15	GGCCCTGGGGTGCAGAGGCCCG	3_40572242_40572264	3	40572242	40572264	369
3	61235528	61235548	40	16	TGGGCCTCTGTGCATCAGGACA	3_61235521_61235543	8	GCCAGTGGGCCT	3_61235516_61235528	16	TGGGCCTCTGTGCATCAGGACA	3_61235521_61235543	3	61235521	61235543	370
4	43103476	43103488	40	15	TGAGACCCTGGGTTACCAAGGGC	4_43103470_43103493	14	GACCCTGGGTTACCAAGGGCCA	4_43103473_43103495	15	TGAGACCCTGGGTTACCAAGGGC	4_43103470_43103493	4	43103470	43103493	371
5	61604962	61604969	40	13	tggattaccaaggcccaggaca	5_61604959_61604981	13	tgcctggattaccaaggccca	5_61604955_61604976	13	tgcctggattaccaaggccca	5_61604955_61604976	5	61604955	61604976	372
9	119538284	119538292	40	15	TGGGCCCCCTTGCCAGGGCC	9_119538277_119538297	11	GCCCCGGGGCCACGTC	9_119538294_119538310	15	TGGGCCCCCTTGCCAGGGCC	9_119538277_119538297	9	119538277	119538297	373
9	60294869	60294878	40	18	TGTCCCCACCCTTGCCCCAGGGGA	9_60294860_60294884	14	GCCCCAGGGGATGATGGGTACA	9_60294873_60294895	18	TGTCCCCACCCTTGCCCCAGGGGA	9_60294860_60294884	9	60294860	60294884	374
10	172089	172099	38	10	TTGCCCCCACTCACcca	10_172099_172116	11	NNNCCAGGGGCCTTGCCCCCA	10_172087_172108	11	NNNCCAGGGGCCTTGCCCCCA	10_172087_172108	10	172087	172108	375
10	885917	885932	39	11	AAGCCCACTGTGGCCCA	10_885929_885946	14	GCTTCTGGGACAAAGCCCA	10_885917_885936	14	GCTTCTGGGACAAAGCCCA	10_885917_885936	10	885917	885936	376
1	165170634	165170647	39	11	gctaatgggtgctctggggta	1_165170618_165170639	18	tgctctggggtaaaaaggttcca	1_165170627_165170650	18	tgctctggggtaaaaaggttcca	1_165170627_165170650	1	165170627	165170650	377
1	45801105	45801111	39	14	AGGAGCCCCCTTCCTAGGGTC	1_45801096_45801117	14	CCCCCTTCCTAGGGTCCA	1_45801101_45801119	14	CCCCCTTCCTAGGGTCCA	1_45801101_45801119	1	45801101	45801119	378
4	32527216	32527225	39	15	TGGTCTCCTGCACCCCAGGAGA	4_32527208_32527230	13	TCTCCTGCACCCCAGGAGAGTTTT	4_32527211_32527235	15	TGGTCTCCTGCACCCCAGGAGA	4_32527208_32527230	4	32527208	32527230	379
8	43238219	43238225	39	12	CCCCCGCTCCTCCACTGGagag	8_43123242_43123264	16	TCCACTGGagagctagagcccg	8_43238211_43238233	16	TCCACTGGagagctagagcccg	8_43238211_43238233	8	43238211	43238233	380
9	129511708	129511733	39	13	AGGTGCTCCTTCACCAGAGTG	9_129511699_129511720	5	CAGGTGCT	9_129511698_129511706	13	AGGTGCTCCTTCACCAGAGTG	9_129511699_129511720	9	129511699	129511720	381
10	91788462	91788470	38	15	tggcctctagcaccagagtg	10_91788455_91788475	14	tggcctctagcaccagagtgca	10_91788455_91788477	15	tggcctctagcaccagagtg	10_91788455_91788475	10	91788455	91788475	382
11	108410977	108410990	38	16	GGGACCTCCTCTGGGATACCAAGGTA	11_108410969_108410995	15	TCCTCTGGGATACCAAGGTACA	11_108410975_108410997	16	GGGACCTCCTCTGGGATACCAAGGTA	11_108410969_108410995	11	108410969	108410995	383
1	33234199	33234215	38	14	tggccaaatgtcccctggggga	1_33234192_33234214	17	tcccctgggggacaaaggtgcc	1_33234202_33234224	17	tcccctgggggacaaaggtgcc	1_33234202_33234224	1	33234202	33234224	384
14	8145609	8145623	38	15	TGGGCTCCAGAGACCCAGGGGA	14_8145607_8145629	17	TTCCCTGGTGGGCTCCAGAGACCCA	14_8145599_8145624	17	TTCCCTGGTGGGCTCCAGAGACCCA	14_8145599_8145624	14	8145599	8145624	385
15	85833985	85833995	38	9	TGGCCTAGATAGGA	15_85833968_85833982	10	ACCACTGCAGAAAATA	15_85833996_85834012	10	ACCACTGCAGAAAATA	15_85833996_85834012	15	85833996	85834012	386
20	50415003	50415011	38	12	aggaccccacgccctca	20_50415012_50415029	17	tccctggggtgaagaggaccc	20_50414998_50415019	17	tccctggggtgaagaggaccc	20_50414998_50415019	20	50414998	50415019	387
2	48117480	48117491	38	14	GGGGCCCTTTTACCAGGAA	2_48117476_48117495	9	ACCCCAGTCACAG	2_48117494_48117507	14	GGGGCCCTTTTACCAGGAA	2_48117476_48117495	2	48117476	48117495	388
4	42686655	42686664	38	4	GAGGA	4_42686637_42686642	13	GAGGAAAGAGAGGGCTCCC	4_42686637_42686656	13	GAGGAAAGAGAGGGCTCCC	4_42686637_42686656	4	42686637	42686656	389
5	2440088	2440096	38	12	AGAAACCCCCTGCACTGGGGT	5_2440072_2440093	15	TGCACTGGGGTGGAGGAGTCCA	5_2440082_2440104	15	TGCACTGGGGTGGAGGAGTCCA	5_2440082_2440104	5	2440082	2440104	390
5	3197261	3197268	38	8	CTTCAGGGCCGA	5_3197242_3197254	14	GCTCCTTCACAGAGGGCCA	5_3197257_3197276	14	GCTCCTTCACAGAGGGCCA	5_3197257_3197276	5	3197257	3197276	391
5	3786006	3786025	38	10	TGGAGGCCCCGCTGC	5_3786022_3786037	17	TCGCACTGGGGCACCAAGGGCTGGA	5_3786001_3786026	17	TCGCACTGGGGCACCAAGGGCTGGA	5_3786001_3786026	5	3786001	3786026	392
1	131592779	131592793	37	15	CGGACCTCTTTGAAGAGGT	1_131592777_131592796	13	ACCTCTTTGAAGAGGTCTT	1_131592780_131592799	15	CGGACCTCTTTGAAGAGGT	1_131592777_131592796	1	131592777	131592796	393
12	61401098	61401111	37	15	TGGACCTTGGGACTCCAGGTTT	12_61401093_61401115	3	TTGCA	12_61401082_61401087	15	TGGACCTTGGGACTCCAGGTTT	12_61401093_61401115	12	61401093	61401115	394
15	45699267	45699280	37	14	TAGAGCAGATTCCACTGGGGA	15_45699254_45699275	17	TCCACTGGGGAAAAAGAGTGCT	15_45699264_45699286	17	TCCACTGGGGAAAAAGAGTGCT	15_45699264_45699286	15	45699264	45699286	395
16	46126916	46126925	37	15	AGGGCTCTTGGAAGCCAGGGGC	16_46126907_46126929	4	GTCA	16_46126898_46126902	15	AGGGCTCTTGGAAGCCAGGGGC	16_46126907_46126929	16	46126907	46126929	396
16	54941487	54941496	37	14	AGGCCCTGGTGTCCCAGTGAA	16_54941481_54941502	11	CAATTTGCCAAGAGGCCCT	16_54941469_54941488	14	AGGCCCTGGTGTCCCAGTGAA	16_54941481_54941502	16	54941481	54941502	397
1	69966347	69966362	37	14	TGCCTTCAATAGCCCTTGGGGT	1_69966336_69966358	15	GCCCTTGGGGTACCGAGGTACC	1_69966347_69966369	15	GCCCTTGGGGTACCGAGGTACC	1_69966347_69966369	1	69966347	69966369	398
19	11279766	11279774	37	15	aggtctctcttccaccagtgaa	19_11279759_11279781	12	tcctagtagagaggtctc	19_11279748_11279766	15	aggtctctcttccaccagtgaa	19_11279759_11279781	19	11279759	11279781	399
19	18979564	18979593	37	16	TGCTCTGTGACCCTGGGGA	19_18979569_18979588	13	GACCCTGGGGAACCCAGGGGCC	19_18979577_18979599	16	TGCTCTGTGACCCTGGGGA	19_18979569_18979588	19	18979569	18979588	400
19	43498461	43498471	37	8	CTGGACGTGGGGGGA	19_43498444_43498459	14	GCATCTGGGGTGAAGGAGCCCA	19_43498459_43498481	14	GCATCTGGGGTGAAGGAGCCCA	19_43498459_43498481	19	43498459	43498481	401
20	62555252	62555266	37	18	TGGTCCTTTTTCCCCAATATCAGGGGG	20_62555248_62555275	13	TCCCCAATATCAGGGGGAAGTCC	20_62555258_62555281	18	TGGTCCTTTTTCCCCAATATCAGGGGG	20_62555248_62555275	20	62555248	62555275	402
2	124036485	124036495	37	16	tgtccctctgtcccccaggcta	2_124036478_124036500	15	tcccccaggctagagtgca	2_124036488_124036507	16	tgtccctctgtcccccaggcta	2_124036478_124036500	2	124036478	124036500	403
3	125373294	125373302	37	14	AAGGCCCCTGGGAAGGGAGCCCTC	3_125290033_125290057	14	GCCCCTGGGAAGGGAGCCCT	3_125373289_125373309	14	GCCCCTGGGAAGGGAGCCCT	3_125373289_125373309	3	125373289	125373309	404
3	161523964	161523973	37	15	taggcctttttacatcagggca	3_161523958_161523980	5	agatgca	3_161523946_161523953	15	taggcctttttacatcagggca	3_161523958_161523980	3	161523958	161523980	405
3	76420231	76420257	37	10	TGGACCAAGGTTCCC	3_76420251_76420266	15	TACACTGTTGGACCAAGGTTCCC	3_76420243_76420266	15	TACACTGTTGGACCAAGGTTCCC	3_76420243_76420266	3	76420243	76420266	406
9	122552796	122552807	37	15	GGGACCTTTCCACCCCAGTGGC	9_122552791_122552813	14	ACCCCAGTGGCAGACCAGGGC	9_122552802_122552823	15	GGGACCTTTCCACCCCAGTGGC	9_122552791_122552813	9	122552791	122552813	407
10	60765425	60765437	36	16	GGGCCCTCTTCTCTCCAGGGAA	10_60765417_60765439	14	TCTCCAGGGAAGCCGGCCA	10_60765428_60765447	16	GGGCCCTCTTCTCTCCAGGGAA	10_60765417_60765439	10	60765417	60765439	408
11	123433117	123433149	36	8	AGTCTCCTGGGGT	11_123433111_123433124	17	TCTCCTGGGGTACCAGAGTCA	11_123433113_123433134	17	TCTCCTGGGGTACCAGAGTCA	11_123433113_123433134	11	123433113	123433134	409
11	52415490	52415499	36	11	GGGACCCCTTCTCCTC	11_52415500_52415516	5	TCTCCTC	11_52415509_52415516	11	GGGACCCCTTCTCCTC	11_52415500_52415516	11	52415500	52415516	410
19	49922030	49922041	36	14	TGGAGCCAGAGCCCAGAGA	19_49922033_49922052	14	TCCTGCAGGGGCTGTGGAGCCA	19_49922019_49922041	14	TCCTGCAGGGGCTGTGGAGCCA	19_49922019_49922041	19	49922019	49922041	411
19	565304	565330	36	15	tgcctctgcctcctgagta	19_521561_521580	13	tagccggggttacaggcgccca	19_565312_565334	15	tgcctctgcctcctgagta	19_521561_521580	19	521561	521580	412
3	33918250	33918258	36	13	GGGGCCCCTGAGCCAGGGCC	3_33918244_33918264	14	GCCCCTGAGCCAGGGCCCTCCA	3_33918247_33918269	14	GCCCCTGAGCCAGGGCCCTCCA	3_33918247_33918269	3	33918247	33918269	413
3	60843363	60843382	36	9	AGGAGCCCACTTT	3_60843381_60843394	14	TGCCTGGTGTGAAGGAGCCCA	3_60843369_60843390	14	TGCCTGGTGTGAAGGAGCCCA	3_60843369_60843390	3	60843369	60843390	414
15	4787607	4787616	35	13	TGGGAGGCCCTGGCCCTGGGGC	15_4787597_4787619	14	GGCCCTGGGGCCCACTCTCCA	15_4787608_4787629	14	GGCCCTGGGGCCCACTCTCCA	15_4787608_4787629	15	4787608	4787629	415
16	3472628	3472637	35	12	CAGAGCCCTTGGTGCTAACAG	16_3472633_3472654	12	GCCCTTGGTGCTAACAG	16_3472637_3472654	12	GCCCTTGGTGCTAACAG	16_3472637_3472654	16	3472637	3472654	416
16	4440636	4440647	35	16	GGGGCCTCCTGTTCCCCAGTGCA	16_4440628_4440651	14	TCCCCAGTGCAGGGGGTGCC	16_4440640_4440660	16	GGGGCCTCCTGTTCCCCAGTGCA	16_4440628_4440651	16	4440628	4440651	417
16	70583662	70583668	34	13	GGGAGCCCTTTGTTTCTGGG	16_70583667_70583687	12	AGCCTTGGCACGGGGCCCT	16_70583643_70583662	13	GGGAGCCCTTTGTTTCTGGG	16_70583667_70583687	16	70583667	70583687	418
20	4621230	4621238	35	17	TAGGCGTCTTTGCCAAGGCCCAGGA	20_4621223_4621248	12	GCGTCTTTGCCAAGGCCCA	20_4621226_4621245	17	TAGGCGTCTTTGCCAAGGCCCAGGA	20_4621223_4621248	20	4621223	4621248	419
2	90056981	90056991	35	5	GGGGA	2_90056964_90056969	9	CCACCTGTGGGCT	2_90056995_90057008	9	CCACCTGTGGGCT	2_90056995_90057008	2	90056995	90057008	420
2	93560144	93560153	35	14	AGGCCCTTGGTAATCCAGGGGA	2_93560139_93560161	12	TCCAGGGGAAGTGAGACT	2_93560152_93560170	14	AGGCCCTTGGTAATCCAGGGGA	2_93560139_93560161	2	93560139	93560161	421
2	93902488	93902503	35	15	TGGGCCATTCCTGCCCTGGGGT	2_93902475_93902497	15	TGCCCTGGGGTTAAGGAGCCCT	2_93902486_93902508	15	TGCCCTGGGGTTAAGGAGCCCT	2_93902486_93902508	2	93902486	93902508	422
3	4443455	4443464	35	17	TGGGCCTCTGTTACCCAGAGGA	3_4443448_4443470	14	GCCTCTGTTACCCAGAGGACACA	3_4443451_4443474	17	TGGGCCTCTGTTACCCAGAGGA	3_4443448_4443470	3	4443448	4443470	423
5	57387230	57387239	35	13	TGGAGCACAGAGCAACTGGGGG	5_57387215_57387237	15	GCAACTGGGGGAAAGGAGCCCA	5_57387226_57387248	15	GCAACTGGGGGAAAGGAGCCCA	5_57387226_57387248	5	57387226	57387248	424
7	131415170	131415176	35	16	TGGACCCTGGTGAAGCAGGGAA	7_131415163_131415185	13	GACCCTGGTGAAGCAGGGAAA	7_131415165_131415186	16	TGGACCCTGGTGAAGCAGGGAA	7_131415163_131415185	7	131415163	131415185	425
8	107207379	107207391	35	13	TGAAATATCCCAACCACTGGGGA	8_107207366_107207389	16	ACCACTGGGGAAAAGAGGGACC	8_107207378_107207400	16	ACCACTGGGGAAAAGAGGGACC	8_107207378_107207400	8	107207378	107207400	426
10	14007622	14007636	34	13	TAGACAGGCTCCTGGGGA	10_14007613_14007631	17	GCTCCTGGGGAGAgaaggccca	10_14007620_14007642	17	GCTCCTGGGGAGAgaaggccca	10_14007620_14007642	10	14007620	14007642	427
10	27924672	27924681	34	16	TGAGAGCTGCTTTAGGGGA	10_27924663_27924682	2	ACA	10_27924654_27924657	16	TGAGAGCTGCTTTAGGGGA	10_27924663_27924682	10	27924663	27924682	428
1	184418989	184418995	34	18	TGTGACCACAGCCCACAGAGGGA	1_184418987_184419010	14	TCCCCGTGGGCCCTGTGACCA	1_184418974_184418995	18	TGTGACCACAGCCCACAGAGGGA	1_184418987_184419010	1	184418987	184419010	429
13	43315070	43315076	34	13	TGGGCTGACTTGCCTGAGGTA	13_43315054_43315075	15	TTGCCTGAGGTACAGAGGGCCT	13_43315063_43315085	15	TTGCCTGAGGTACAGAGGGCCT	13_43315063_43315085	13	43315063	43315085	430
19	16308996	16309007	34	14	TGTCCCCTGTGGGCTctggggc	19_16308983_16309005	17	TCCCCTGTGGGCTctggggctaca	19_16308985_16309009	17	TCCCCTGTGGGCTctggggctaca	19_16308985_16309009	19	16308985	16309009	431
20	28454014	28454020	34	12	TATATTCTTGGCCTCCTGCAA	20_28453999_28454020	14	TGGCCTCCTGCAAAGACGCCCC	20_28454007_28454029	14	TGGCCTCCTGCAAAGACGCCCC	20_28454007_28454029	20	28454007	28454029	432
20	389362	389374	34	15	agggcttctgtaccacagggaa	20_389355_389377	14	taccacagggaaagggtctt	20_389365_389385	15	agggcttctgtaccacagggaa	20_389355_389377	20	389355	389377	433
2	167199138	167199146	34	16	TGGGCCCTTGCTCCAGGGTC	2_167199132_167199152	14	GGCCCTTGCTCCAGGGTCCA	2_167199134_167199154	16	TGGGCCCTTGCTCCAGGGTC	2_167199132_167199152	2	167199132	167199152	434
7	125283388	125283414	34	6	CAGCCTCT	7_125283415_125283423	14	TACACTGGAGCACCACAGCCTCT	7_125283400_125283423	14	TACACTGGAGCACCACAGCCTCT	7_125283400_125283423	7	125283400	125283423	435
7	82729068	82729075	34	4	tgaac	7_82729088_82729093	15	GCCCCTCCCTCaaaaaggccca	7_82729061_82729083	15	GCCCCTCCCTCaaaaaggccca	7_82729061_82729083	7	82729061	82729083	436
9	31951017	31951027	34	16	TGGACTCTTGTCCCAAGGCC	9_31951012_31951032	8	ACCCCTTGCGC	9_31951033_31951044	16	TGGACTCTTGTCCCAAGGCC	9_31951012_31951032	9	31951012	31951032	437
9	881180	881188	34	6	AGGGGA	9_881162_881168	10	ACCGCCCGGGATCAGAGT	9_881188_881206	10	ACCGCCCGGGATCAGAGT	9_881188_881206	9	881188	881206	438
X	31832	31840	34	13	CACTGCTGGGTTCCCTGGGGGA	X_31814_31836	14	TTCCCTGGGGGACCCCGGCCCC	X_31824_31846	14	TTCCCTGGGGGACCCCGGCCCC	X_31824_31846	X	31824	31846	439
10	67197204	67197210	33	6	tggaatcc	10_67197221_67197229	6	TAGGTCA	10_67197185_67197192	6	TAGGTCA	10_67197185_67197192	10	67197185	67197192	440
11	118171009	118171016	33	14	TGGAGGCTCCCTTCCTGGGGT	11_118170999_118171020	16	TCCCTTCCTGGGGTCCACCAGGTTTT	11_118171006_118171032	16	TCCCTTCCTGGGGTCCACCAGGTTTT	11_118171006_118171032	11	118171006	118171032	441
1	185325377	185325400	33	4	TGGAg	1_185325405_185325410	15	TACACCCGGGTACAGAGGTACA	1_185325379_185325401	15	TACACCCGGGTACAGAGGTACA	1_185325379_185325401	1	185325379	185325401	442
12	120291180	120291190	33	8	GGCCCAGGCA	12_120291163_120291173	5	GGCCCA	12_120291163_120291169	8	GGCCCAGGCA	12_120291163_120291173	12	120291163	120291173	443
13	93517392	93517399	33	14	TGTCCACTGGGCTCCAGAGGC	13_93517382_93517403	16	TCCACTGGGCTCCAGAGGCCCA	13_93517384_93517406	16	TCCACTGGGCTCCAGAGGCCCA	13_93517384_93517406	13	93517384	93517406	444
16	35703321	35703332	33	10	TGCCCCTCTCCC	16_35703336_35703348	12	TCCACTCCTTTACCAAGGTCCC	16_35703314_35703336	12	TCCACTCCTTTACCAAGGTCCC	16_35703314_35703336	16	35703314	35703336	445
16	56317797	56317806	33	10	TGGTGCTCTTCC	16_56317811_56317823	15	GGCCCTGGTGCAGAGGGCCT	16_56317792_56317812	15	GGCCCTGGTGCAGAGGGCCT	16_56317792_56317812	16	56317792	56317812	446
17	93842778	93842784	33	13	TGGAGGAAAGAGGCCCCCAGGGA	17_93842773_93842796	14	AAGACTGGAGGAAAGAGGCCCC	17_93842768_93842790	14	AAGACTGGAGGAAAGAGGCCCC	17_93842768_93842790	17	93842768	93842790	447
1	8129194	8129210	33	16	TGGCCAGTGGGCCCTGCCAAGGGA	1_8129190_8129214	14	GGCCCTGCCAAGGGAGTCCA	1_8129199_8129219	16	TGGCCAGTGGGCCCTGCCAAGGGA	1_8129190_8129214	1	8129190	8129214	448
19	28546279	28546284	33	17	tgggcccttttgccctagggaa	19_28546271_28546293	14	tgccctagggaacatttggctc	19_28546281_28546303	17	tgggcccttttgccctagggaa	19_28546271_28546293	19	28546271	28546293	449
20	21224125	21224136	33	14	gggggctcttttacaagggca	20_21224119_21224140	6	tcccactt	20_21224144_21224152	14	gggggctcttttacaagggca	20_21224119_21224140	20	21224119	21224140	450
2	100125887	100125897	33	16	GAGACCCTGGTGCTCCAGGGGT	2_100125880_100125902	14	GACCCTGGTGCTCCAGGGGTAGA	2_100125882_100125905	16	GAGACCCTGGTGCTCCAGGGGT	2_100125880_100125902	2	100125880	100125902	451
2	91917034	91917057	33	14	TGCTCTCAGGCACAGGGGC	2_91917028_91917047	14	GGCTTTGTTGCAAGAGGCCA	2_91917044_91917064	14	GGCTTTGTTGCAAGAGGCCA	2_91917044_91917064	2	91917044	91917064	452
6	105272374	105272381	33	4	GGGA	6_105272355_105272359	14	GGCTCTGGCACAAGAGCCCA	6_105272369_105272389	14	GGCTCTGGCACAAGAGCCCA	6_105272369_105272389	6	105272369	105272389	453
6	147796520	147796541	32	7	AGGAGCCCATTC	6_147796540_147796552	15	TCACCGGGGTACAGGAGCCCA	6_147796528_147796549	15	TCACCGGGGTACAGGAGCCCA	6_147796528_147796549	6	147796528	147796549	454
7	167909351	167909359	33	14	CAGACCCCTGGTACAACAGTGGA	7_167909344_167909367	17	ACCCCTGGTACAACAGTGGACCA	7_167909347_167909370	17	ACCCCTGGTACAACAGTGGACCA	7_167909347_167909370	7	167909347	167909370	455
1	10520483	10520492	32	12	GCAAAACCCTGCTCTACTGAGGA	1_10520465_10520488	15	TCTACTGAGGAACCAGAGCCCA	1_10520477_10520499	15	TCTACTGAGGAACCAGAGCCCA	1_10520477_10520499	1	10520477	10520499	456
1	130689063	130689119	32	16	TGGCCTCATGCCTGGGGA	1_130689084_130689102	16	TCATGCCTGGGGAACAAAGGACCC	1_130689089_130689113	16	TCATGCCTGGGGAACAAAGGACCC	1_130689089_130689113	1	130689089	130689113	457
1	139076205	139076213	32	14	GGGGCTTCTGTGCAGGGA	1_139076198_139076216	8	ACACCAGGGGCC	1_139076219_139076231	14	GGGGCTTCTGTGCAGGGA	1_139076198_139076216	1	139076198	139076216	458
12	11496027	11496038	32	12	tgaagagcgtgggctctagaggc	12_11496014_11496037	9	gcgcctgcgttcaa	12_11496040_11496054	12	tgaagagcgtgggctctagaggc	12_11496014_11496037	12	11496014	11496037	459
12	1945619	1945628	32	15	TGGGCTCCTTTAATCAGGTGGA	12_1945614_1945636	11	TAATCAGGTGGATAAGACTAC	12_1945624_1945645	15	TGGGCTCCTTTAATCAGGTGGA	12_1945614_1945636	12	1945614	1945636	460
14	8865576	8865589	32	13	AGGAACTCCTGGGGAGCAGAGGC	14_8865569_8865592	15	ACTCCTGGGGAGCAGAGGCTCA	14_8865573_8865595	15	ACTCCTGGGGAGCAGAGGCTCA	14_8865573_8865595	14	8865573	8865595	461
16	50802040	50802047	32	15	TGTGCCTCTTTCCCAGAGCC	16_50802033_50802053	12	TTCCCAGAGCCCAGGCCTTGACA	16_50802042_50802065	15	TGTGCCTCTTTCCCAGAGCC	16_50802033_50802053	16	50802033	50802053	462
20	68370500	68370512	32	13	tggtcttgtttaccagagcc	20_68370497_68370517	11	ggcttgggctttgtggtctt	20_68370484_68370504	13	tggtcttgtttaccagagcc	20_68370497_68370517	20	68370497	68370517	463
6	1352981	1352990	32	17	TGGAGGCTCTTTTCCCAGGGCC	6_1352974_1352996	12	TTCCCAGGGCCCTGGTGGGTGT	6_1352985_1353007	17	TGGAGGCTCTTTTCCCAGGGCC	6_1352974_1352996	6	1352974	1352996	464
7	161129281	161129293	32	16	tgggctctaataccccagtgca	7_161129277_161129299	13	taccccagtgcacttatcca	7_161129287_161129307	16	tgggctctaataccccagtgca	7_161129277_161129299	7	161129277	161129299	465
9	99521506	99521512	32	13	AGGCCTCCAGCTCCAGGC	9_99521513_99521531	16	tgGGCTTCTGCAAAGAGGCCTCCA	9_99521498_99521522	16	tgGGCTTCTGCAAAGAGGCCTCCA	9_99521498_99521522	9	99521498	99521522	466
X	70432169	70432177	31	15	TGAGGCCTTTTTATTCCAGTGAA	X_70432161_70432184	12	AAGGGAAAAATGAGGCCT	X_70432151_70432169	15	TGAGGCCTTTTTATTCCAGTGAA	X_70432161_70432184	X	70432161	70432184	467
10	72457873	72457886	31	16	tgggctcttgtaactctgggga	10_72457868_72457890	13	aactctggggaaaccctgagag	10_72457879_72457901	16	tgggctcttgtaactctgggga	10_72457868_72457890	10	72457868	72457890	468
10	91826544	91826556	31	15	TGGGCTCTGTTGGCGGGGT	10_91826538_91826557	6	CAGGCCCA	10_91826528_91826536	15	TGGGCTCTGTTGGCGGGGT	10_91826538_91826557	10	91826538	91826557	469
1	118144141	118144162	31	8	TGCCCATTTTTTC	1_118144160_118144173	14	TAAACTGAGGTGAAGATGCCCA	1_118144144_118144166	14	TAAACTGAGGTGAAGATGCCCA	1_118144144_118144166	1	118144144	118144166	470
1	135760746	135760756	31	14	aggaagcatccccaggga	1_135760731_135760749	17	tccccagggataaagagggaca	1_135760739_135760761	17	tccccagggataaagagggaca	1_135760739_135760761	1	135760739	135760761	471
1	162345	162366	31	16	TGGGCCCTGTCACCAGGGTA	1_162352_162372	12	TCACCAGGGTAGAGCT	1_162361_162377	16	TGGGCCCTGTCACCAGGGTA	1_162352_162372	1	162352	162372	472
1	182875424	182875432	31	15	TGAAACTCTTGGGGCAAAGAGGA	1_182875414_182875437	18	ACTCTTGGGGCAAAGAGGACCA	1_182875418_182875440	18	ACTCTTGGGGCAAAGAGGACCA	1_182875418_182875440	1	182875418	182875440	473
13	34516610	34516619	31	15	TGGGCCTTTTTCCTCCAATGAA	13_34516604_34516626	8	TCACCCTGAG	13_34516626_34516636	15	TGGGCCTTTTTCCTCCAATGAA	13_34516604_34516626	13	34516604	34516626	474
15	9897718	9897728	31	15	TGGCCCTCTTTTCATCAGTGTT	15_9897712_9897734	12	TGGCATGGCAGTGGCCCT	15_9897701_9897719	15	TGGCCCTCTTTTCATCAGTGTT	15_9897712_9897734	15	9897712	9897734	475
19	1022252	1022260	31	13	CAGATCCCTGCACCCCTGGGGT	19_1022235_1022257	15	ACCCCTGGGGTCCAGCAGCCCA	19_1022246_1022268	15	ACCCCTGGGGTCCAGCAGCCCA	19_1022246_1022268	19	1022246	1022268	476
2	53031017	53031025	31	10	TTTGGTGGGCAGGGGC	2_53030999_53031015	14	TACCAGGGCCCGGAGGTAGGCA	2_53031020_53031042	14	TACCAGGGCCCGGAGGTAGGCA	2_53031020_53031042	2	53031020	53031042	477
3	1199181	1199190	31	11	TCTCTAGGCATCAGGGTC	3_1199163_1199181	14	TCCCTGGTAATGGAGCCCA	3_1199179_1199198	14	TCCCTGGTAATGGAGCCCA	3_1199179_1199198	3	1199179	1199198	478
5	186659052	186659074	31	14	TGGGCTCCTGCTCCCCAGGAGC	5_186659060_186659082	10	TCCCCAGGAGCCAT	5_186659071_186659085	14	TGGGCTCCTGCTCCCCAGGAGC	5_186659060_186659082	5	186659060	186659082	479
8	41511727	41511737	31	4	GGGGC	8_41511710_41511715	16	GCCCCGGCAAAAGCGCCCA	8_41511726_41511745	16	GCCCCGGCAAAAGCGCCCA	8_41511726_41511745	8	41511726	41511745	480
11	120539114	120539124	29	11	TGAGCCCCCCAAGCCACA	11_120539123_120539141	13	TCCACGGGGGTGCCTGAGCCCCC	11_120539109_120539132	13	TCCACGGGGGTGCCTGAGCCCCC	11_120539109_120539132	11	120539109	120539132	481
1	142837607	142837612	30	4	TTGATC	1_142837625_142837631	14	TCCCTTCCAAGAGCCCA	1_142837604_142837621	14	TCCCTTCCAAGAGCCCA	1_142837604_142837621	1	142837604	142837621	482
16	23821536	23821545	30	14	AAGACAGCGGTGCCTCGGTAAGGGA	16_23821521_23821546	4	TCCA	16_23821518_23821522	14	AAGACAGCGGTGCCTCGGTAAGGGA	16_23821521_23821546	16	23821521	23821546	483
1	8661167	8661174	30	15	GGGACTTCAGGGCTCCCTCAAAGGA	1_8661154_8661179	16	TCCCTCAAAGGAGGACACA	1_8661167_8661186	16	TCCCTCAAAGGAGGACACA	1_8661167_8661186	1	8661167	8661186	484
19	7728854	7728881	30	13	CCAGGTGTGCCCTGGGGTGA	19_7728845_7728865	18	TGCCCTGGGGTGAAAGAGGACA	19_7728852_7728874	18	TGCCCTGGGGTGAAAGAGGACA	19_7728852_7728874	19	7728852	7728874	485
2	114324021	114324032	30	13	tgggCTTCCTTGAAGGAGC	2_114324015_114324034	3	TCC	2_114324045_114324048	13	tgggCTTCCTTGAAGGAGC	2_114324015_114324034	2	114324015	114324034	486
2	53925612	53925620	30	14	tgggccttggttctagagcctggga	2_53925604_53925629	5	ggagctggg	2_53925629_53925638	14	tgggccttggttctagagcctggga	2_53925604_53925629	2	53925604	53925629	487
3	524648	524656	30	17	AGGACTCCTGTTCAGGGGCCCAGGGGG	3_524641_524668	6	GGGGTCCT	3_524630_524638	17	AGGACTCCTGTTCAGGGGCCCAGGGGG	3_524641_524668	3	524641	524668	488
6	125266299	125266317	30	17	TGGGCCCCTTTACCCCAGGAAA	6_125266294_125266316	12	TACCCCAGGAAAATGTGAGCTA	6_125266304_125266326	17	TGGGCCCCTTTACCCCAGGAAA	6_125266294_125266316	6	125266294	125266316	489
6	133068443	133068453	30	16	TGAAGTTCCCTGGTGAAACCCAGGGGA	6_133068434_133068461	12	AACCCAGGGGAGGAAAGTTC	6_133068450_133068470	16	TGAAGTTCCCTGGTGAAACCCAGGGGA	6_133068434_133068461	6	133068434	133068461	490
7	42336438	42336460	30	14	GGGGCCTTTGTTCCCCAGGCTC	7_42336432_42336454	14	TCCCCAGGCTCTCTAGATGCACA	7_42336443_42336466	14	TCCCCAGGCTCTCTAGATGCACA	7_42336443_42336466	7	42336443	42336466	491
X	123937579	123937591	30	15	GGGACCTCCGTCCAGGAGGGGA	X_123937573_123937595	16	TCCGTCCAGGAGGGGAAGAAGCTCA	X_123937579_123937604	16	TCCGTCCAGGAGGGGAAGAAGCTCA	X_123937579_123937604	X	123937579	123937604	492
10	87708545	87708552	29	8	TGTGTACTCGGGGG	10_87708526_87708540	15	TCCCTGTTCACAGAGCCCA	10_87708540_87708559	15	TCCCTGTTCACAGAGCCCA	10_87708540_87708559	10	87708540	87708559	493
1	210604195	210604204	29	13	TGGGCTCCTTTAAAAAGGGAA	1_210604188_210604209	15	TCTCTTTGGGCTCCTTTAAAAAGGGAAA	1_210604182_210604210	15	TCTCTTTGGGCTCCTTTAAAAAGGGAAA	1_210604182_210604210	1	210604182	210604210	494
12	11973038	11973046	29	14	GGGAGCCCTCTTTCCCCTTGA	12_11973043_11973064	7	TCCCCTTGA	12_11973055_11973064	14	GGGAGCCCTCTTTCCCCTTGA	12_11973043_11973064	12	11973043	11973064	495
1	2148307	2148314	29	9	AGCCCAGGAGGA	1_2148288_2148300	16	GGCCCTGGGAAAGGGGCCCA	1_2148300_2148320	16	GGCCCTGGGAAAGGGGCCCA	1_2148300_2148320	1	2148300	2148320	496
14	124649737	124649745	29	14	CGGGCCTCTGTAAGCCAGGCCA	14_124649730_124649752	11	GGGCAGACCTGCGGGCCT	14_124649719_124649737	14	CGGGCCTCTGTAAGCCAGGCCA	14_124649730_124649752	14	124649730	124649752	497
14	53509243	53509251	29	8	CCACAGACAGGGT	14_53509225_53509238	14	TCCCTTGGAAAGGCCTACA	14_53509242_53509261	14	TCCCTTGGAAAGGCCTACA	14_53509242_53509261	14	53509242	53509261	498
1	6389964	6389971	29	6	CTTAGAGGA	1_6389945_6389954	16	TCCACCCTGGTTCAGGAGCCCA	1_6389957_6389979	16	TCCACCCTGGTTCAGGAGCCCA	1_6389957_6389979	1	6389957	6389979	499
17	8629482	8629491	29	14	TGGTCTCCTCCTCCAGGGCC	17_8629476_8629496	15	TCCTCCAGGGCCCACAGTGAGGGG	17_8629484_8629508	15	TCCTCCAGGGCCCACAGTGAGGGG	17_8629484_8629508	17	8629484	8629508	500
19	29462510	29462528	28	13	AGGATCCCCTGGCACAGGAGC	19_29462501_29462522	15	TCCCCTGGCACAGGAGCCCT	19_29462505_29462525	15	TCCCCTGGCACAGGAGCCCT	19_29462505_29462525	19	29462505	29462525	501
19	38913297	38913304	29	12	TGGAAATGTCACTGGGGTA	19_38913283_38913302	16	TCACTGGGGTACCAAAGTTCTCA	19_38913291_38913314	16	TCACTGGGGTACCAAAGTTCTCA	19_38913291_38913314	19	38913291	38913314	502
19	44239704	44239711	29	15	GGGAGCTCCTGCTCCAgggcc	19_44239696_44239717	8	AGACAGTTCCA	19_44239685_44239696	15	GGGAGCTCCTGCTCCAgggcc	19_44239696_44239717	19	44239696	44239717	503
19	50122239	50122246	29	15	TGGGCCCTGTGACCACAGCCCA	19_50122233_50122255	14	TCCCCATGGGCCCTGTGACCA	19_50122227_50122248	15	TGGGCCCTGTGACCACAGCCCA	19_50122233_50122255	19	50122233	50122255	504
2	50643833	50643839	29	15	AGGCCTCCTTACCAGGGTA	2_50643826_50643845	10	CAGTGGTAGGGAAGGCCT	2_50643814_50643832	15	AGGCCTCCTTACCAGGGTA	2_50643826_50643845	2	50643826	50643845	505
4	159794007	159794013	29	12	GGGGCCTCTAGAACAAGAGCC	4_159793998_159794019	14	GCCTCTAGAACAAGAGCCCA	4_159794001_159794021	14	GCCTCTAGAACAAGAGCCCA	4_159794001_159794021	4	159794001	159794021	506
5	37326959	37326966	29	10	CCTTTGAGGAGA	5_37326940_37326952	14	GGCGGTGGGAAAGGGGTCCG	5_37326954_37326974	14	GGCGGTGGGAAAGGGGTCCG	5_37326954_37326974	5	37326954	37326974	507
7	51323264	51323274	29	17	GGGGCGTCTTTCCCCCAGGGCA	7_51323260_51323282	14	TCCCCCAGGGCAGCCTAGGGG	7_51323270_51323291	17	GGGGCGTCTTTCCCCCAGGGCA	7_51323260_51323282	7	51323260	51323282	508
9	127262920	127262930	29	9	TCTCATCCAAAGGGCT	9_127262903_127262919	11	TCTCATCCAAAGGGCTCCT	9_127262903_127262922	11	TCTCATCCAAAGGGCTCCT	9_127262903_127262922	9	127262903	127262922	509
9	129668334	129668343	29	10	GGCTAGCTCCAGGGGC	9_129668316_129668332	14	GCTCCAGGGGCCCCAGTTCCA	9_129668321_129668342	14	GCTCCAGGGGCCCCAGTTCCA	9_129668321_129668342	9	129668321	129668342	510
X	117163262	117163270	29	9	TGCACCTTGATTGA	X_117163274_117163288	17	TCTCTTGGGGTACAGAGGTGCA	X_117163256_117163278	17	TCTCTTGGGGTACAGAGGTGCA	X_117163256_117163278	X	117163256	117163278	511
11	133612767	133612780	28	14	GGGGCTGCCTTACCCCAGTGGT	11_133612762_133612784	14	ACCCCAGTGGTGCACAGACCTT	11_133612773_133612795	14	ACCCCAGTGGTGCACAGACCTT	11_133612773_133612795	11	133612773	133612795	512
1	139963013	139963021	28	4	tgcac	1_139963034_139963039	16	ggccctggggctccagagccca	1_139963007_139963029	16	ggccctggggctccagagccca	1_139963007_139963029	1	139963007	139963029	513
15	27763299	27763308	28	13	TAGAGCCCCTCCACCAGGGCC	15_27763292_27763313	15	TCCACCAGGGCCCCCGAGGGCCG	15_27763301_27763324	15	TCCACCAGGGCCCCCGAGGGCCG	15_27763301_27763324	15	27763301	27763324	514
15	46627264	46627275	28	16	TGCGCCTCGTGCCACTGGGGA	15_46627248_46627269	15	GCCACTGGGGAATCAGGGCCC	15_46627258_46627279	16	TGCGCCTCGTGCCACTGGGGA	15_46627248_46627269	15	46627248	46627269	515
19	16373499	16373508	28	14	CGGGCTCCTTCTCCAGGGCT	19_16373491_16373511	12	GCGGAGGGCACGGGCTCCT	19_16373481_16373500	14	CGGGCTCCTTCTCCAGGGCT	19_16373491_16373511	19	16373491	16373511	516
19	19127136	19127148	28	15	TGGACTCTTTTAAGGGGG	19_19127131_19127149	3	ccca	19_19127120_19127124	15	TGGACTCTTTTAAGGGGG	19_19127131_19127149	19	19127131	19127149	517
19	9581946	9581957	28	14	tgggcgcctgtaagcccaggta	19_9581941_9581963	7	actccagaggc	19_9581962_9581973	14	tgggcgcctgtaagcccaggta	19_9581941_9581963	19	9581941	9581963	518
20	42408757	42408767	28	2	CGA	20_42408740_42408743	17	TTCCTTGGGGGAAAGAGGTGCG	20_42408754_42408776	17	TTCCTTGGGGGAAAGAGGTGCG	20_42408754_42408776	20	42408754	42408776	519
20	51202002	51202013	28	12	TGGTCCTTGGGGAACAGAAGC	20_51201993_51202014	15	TCCTTGGGGAACAGAAGCCCC	20_51201996_51202017	15	TCCTTGGGGAACAGAAGCCCC	20_51201996_51202017	20	51201996	51202017	520
20	65848234	65848243	28	18	TTTACCTCTTTCCCCCAGGGCA	20_65848228_65848250	14	TCCCCCAGGGCATCACCTGCA	20_65848238_65848259	18	TTTACCTCTTTCCCCCAGGGCA	20_65848228_65848250	20	65848228	65848250	521
2	104382241	104382248	28	13	TGGAGTCCATCCACACCGG	2_104382247_104382266	12	TGGGCTGTGGTGCTGGAGTCCA	2_104382234_104382256	13	TGGAGTCCATCCACACCGG	2_104382247_104382266	2	104382247	104382266	522
5	1436100	1436110	28	17	tgggcctcttctcaccagggca	5_1436094_1436116	15	tcaccagggcaaggcctca	5_1436105_1436124	17	tgggcctcttctcaccagggca	5_1436094_1436116	5	1436094	1436116	523
10	33228059	33228065	27	5	aaggggg	10_33228040_33228047	12	aagggggaagggaggccct	10_33228040_33228059	12	aagggggaagggaggccct	10_33228040_33228059	10	33228040	33228059	524
10	50812764	50812772	27	9	CTTCCTCCAGGAA	10_50812746_50812759	15	AAGGCTGGGGCACCAGGGCCCA	10_50812757_50812779	15	AAGGCTGGGGCACCAGGGCCCA	10_50812757_50812779	10	50812757	50812779	525
11	108900245	108900252	27	12	TGGTGGTCTTTGGTAAGAGCG	11_108900234_108900255	12	TGGTCTTTGGTAAGAGCGCCT	11_108900237_108900258	12	TGGTCTTTGGTAAGAGCGCCT	11_108900237_108900258	11	108900237	108900258	526
12	101020601	101020609	25	3	gga	12_101020583_101020586	14	ggctctggtgccagaGCTCTA	12_101020596_101020617	14	ggctctggtgccagaGCTCTA	12_101020596_101020617	12	101020596	101020617	527
13	105604002	105604009	27	4	TGGGC	13_105604022_105604027	17	TTACCTGGGGAGAAAAGGTCCA	13_105603995_105604017	17	TTACCTGGGGAGAAAAGGTCCA	13_105603995_105604017	13	105603995	105604017	528
14	11720873	11720883	27	11	TGGCTCTGGCTCC	14_11720887_11720900	14	TGCTCTGGGGTACGCCAGTGGCTCT	14_11720869_11720894	14	TGCTCTGGGGTACGCCAGTGGCTCT	14_11720869_11720894	14	11720869	11720894	529
15	6264851	6264857	27	10	CAGAGGCCCAGCTGGA	15_6264832_6264848	15	GACTCTGGTCAAAGAGCCCA	15_6264846_6264866	15	GACTCTGGTCAAAGAGCCCA	15_6264846_6264866	15	6264846	6264866	530
16	48888655	48888662	27	14	AGAGCCTCTGTGCAGGAGGGAA	16_48888648_48888670	14	TGTGCAGGAGGGAAAGGGGGCAA	16_48888656_48888679	14	TGTGCAGGAGGGAAAGGGGGCAA	16_48888656_48888679	16	48888656	48888679	531
16	70305109	70305121	27	15	tgaaccttgttccaccaggaca	16_70305106_70305128	6	gagctcct	16_70305093_70305101	15	tgaaccttgttccaccaggaca	16_70305106_70305128	16	70305106	70305128	532
17	94926934	94926941	27	4	TGGCA	17_94926954_94926959	16	TGCACAGGGGCACAAAGGTTCA	17_94926927_94926949	16	TGCACAGGGGCACAAAGGTTCA	17_94926927_94926949	17	94926927	94926949	533
17	95656903	95656944	27	11	CCTTTTTCCAGAGCC	17_95656901_95656916	3	TCC	17_95656942_95656945	11	CCTTTTTCCAGAGCC	17_95656901_95656916	17	95656901	95656916	534
3	12873434	12873450	27	11	AGGGCCTCCTTCAGCGC	3_12873447_12873464	16	GCCCCTGGAGCAACAAGGGCCT	3_12873432_12873454	16	GCCCCTGGAGCAACAAGGGCCT	3_12873432_12873454	3	12873432	12873454	535
3	35402904	35402919	27	13	TGGCCACAGGGTCACAGAGGC	3_35402900_35402921	15	GCCACAGGGTCACAGAGGCCCC	3_35402902_35402924	15	GCCACAGGGTCACAGAGGCCCC	3_35402902_35402924	3	35402902	35402924	536
3	40033743	40033752	27	12	CCCTCCTCCCAGTGGG	3_40033725_40033741	17	TCCCAGTGGGCTCTGTAGAGAGGGCA	3_40033731_40033757	17	TCCCAGTGGGCTCTGTAGAGAGGGCA	3_40033731_40033757	3	40033731	40033757	537
3	41080151	41080172	27	13	TGGCCGAAGTGGCCACTGGAGA	3_41080147_41080169	14	GCCACTGGAGAGAAAAGGGCGA	3_41080158_41080180	14	GCCACTGGAGAGAAAAGGGCGA	3_41080158_41080180	3	41080158	41080180	538
6	1918014	1918032	27	13	TGGGCTCTAGCAGCAGAGCC	6_1918017_1918037	6	CAGATCCA	6_1918001_1918009	13	TGGGCTCTAGCAGCAGAGCC	6_1918017_1918037	6	1918017	1918037	539
7	43649230	43649235	27	10	GGGCCCTGTCCTTCCCA	7_43649237_43649254	4	TCCCA	7_43649249_43649254	10	GGGCCCTGTCCTTCCCA	7_43649237_43649254	7	43649237	43649254	540
8	143484593	143484601	27	12	AGGCCCTGACAGGCTCTGGAGA	8_143484578_143484600	13	GGCTCTGGAGAAGGAGACCCC	8_143484589_143484610	13	GGCTCTGGAGAAGGAGACCCC	8_143484589_143484610	8	143484589	143484610	541
9	93814575	93814585	27	14	TGGTCTCTTTCAAACCAGCCCA	9_93814571_93814593	12	TCTCTTTCAAACCAGCCCA	9_93814574_93814593	14	TGGTCTCTTTCAAACCAGCCCA	9_93814571_93814593	9	93814571	93814593	542
X	52441845	52441850	27	14	TGGCCGATGTCCTACTGGGGA	X_52441826_52441847	18	TCCTACTGGGGAAAAGAGGCCCG	X_52441835_52441858	18	TCCTACTGGGGAAAAGAGGCCCG	X_52441835_52441858	X	52441835	52441858	543
10	57995003	57995013	26	11	aggcccacatggctagg	10_57995013_57995030	14	ggccctgtcaagaaggccca	10_57995000_57995020	14	ggccctgtcaagaaggccca	10_57995000_57995020	10	57995000	57995020	544
10	67097431	67097441	26	16	TGTACCCTGGTGCCCCCATGGA	10_67097423_67097445	12	TACCCTGGTGCCCCCATGGAGA	10_67097425_67097447	16	TGTACCCTGGTGCCCCCATGGA	10_67097423_67097445	10	67097423	67097445	545
10	79811802	79811808	26	15	TGGCTTCCTGGGGCCCACAGGA	10_79811799_79811821	14	TTCCTGGGGCCCACAGGACGG	10_79811803_79811824	15	TGGCTTCCTGGGGCCCACAGGA	10_79811799_79811821	10	79811799	79811821	546
10	91314303	91314311	26	17	GGGTCCTCCTTGCCCCAGtgta	10_91314295_91314317	13	TCCTCCTTGCCCCAGtgtacga	10_91314298_91314320	17	GGGTCCTCCTTGCCCCAGtgta	10_91314295_91314317	10	91314295	91314317	547
11	128638030	128638036	26	3	GGA	11_128638011_128638014	14	TGCCTTGAAGGAGCTCCA	11_128638027_128638045	14	TGCCTTGAAGGAGCTCCA	11_128638027_128638045	11	128638027	128638045	548
12	10899212	10899221	26	16	TTTCCCTCTTTGCCCCCGCCGA	12_10899205_10899227	11	CCCCCGCCGACACGGAGCTAG	12_10899217_10899238	16	TTTCCCTCTTTGCCCCCGCCGA	12_10899205_10899227	12	10899205	10899227	549
1	40795070	40795076	26	14	tgggctgtggagacccaggagt	1_40795063_40795085	8	tgccctgagcc	1_40795084_40795095	14	tgggctgtggagacccaggagt	1_40795063_40795085	1	40795063	40795085	550
1	51943115	51943122	26	12	GGGGCCGCTTTCCTAAG	1_51943123_51943140	15	TTCCTGGGGGACCAGGGGCCG	1_51943109_51943130	15	TTCCTGGGGGACCAGGGGCCG	1_51943109_51943130	1	51943109	51943130	551
15	9298316	9298338	26	7	GGCCAGTGGA	15_9298305_9298315	15	GACCGTGGGTGCACACCTGCTCCA	15_9298313_9298337	15	GACCGTGGGTGCACACCTGCTCCA	15_9298313_9298337	15	9298313	9298337	552
16	18498512	18498523	26	16	ACAGCTACATTCGGCTCCCTGGTGA	16_18498495_18498520	16	TCCCTGGTGAAGAGAGGCCCC	16_18498510_18498531	16	TCCCTGGTGAAGAGAGGCCCC	16_18498510_18498531	16	18498510	18498531	553
16	60597436	60597443	26	3	gaga	16_60597417_60597421	16	gcccctgtaaagaggccca	16_60597432_60597451	16	gcccctgtaaagaggccca	16_60597432_60597451	16	60597432	60597451	554
17	76029899	76029918	26	8	TACACGTCTATTC	17_76029917_76029930	13	GGCTTTAGAGAAAGAGACCA	17_76029894_76029914	13	GGCTTTAGAGAAAGAGACCA	17_76029894_76029914	17	76029894	76029914	555
18	64135045	64135057	26	3	GGA	18_64135029_64135032	15	GCCCCTGGAATAAGAAGGACCA	18_64135042_64135064	15	GCCCCTGGAATAAGAAGGACCA	18_64135042_64135064	18	64135042	64135064	556
19	18554335	18554345	26	6	TGGGCCT	19_18554355_18554362	14	TGACCTAGGTCACTGGGGTCCT	19_18554320_18554342	14	TGACCTAGGTCACTGGGGTCCT	19_18554320_18554342	19	18554320	18554342	557
4	36199131	36199139	26	3	TGGC	4_36199153_36199157	17	GGCCCTGGAGTACAGAGGTGCCA	4_36199123_36199146	17	GGCCCTGGAGTACAGAGGTGCCA	4_36199123_36199146	4	36199123	36199146	558
6	1691212	1691224	26	16	GGGACCTTGGTGGCCCAGGGGT	6_1691205_1691227	15	GACCTTGGTGGCCCAGGGGTCCC	6_1691207_1691230	16	GGGACCTTGGTGGCCCAGGGGT	6_1691205_1691227	6	1691205	1691227	559
9	58645059	58645065	26	14	GACTGTGTAATGGCACCTGGGGT	9_58645040_58645063	13	GCACCTGGGGTTCCAAGGCCTA	9_58645052_58645074	14	GACTGTGTAATGGCACCTGGGGT	9_58645040_58645063	9	58645040	58645063	560
10	25015370	25015376	25	12	GGGACCACTGGGGCGCCTGAGC	10_25015352_25015374	11	TCCCCACCCGCACAGA	10_25015379_25015395	12	GGGACCACTGGGGCGCCTGAGC	10_25015352_25015374	10	25015352	25015374	561
10	89368756	89368768	25	15	TGCCCTGGAGACCCAGGGGA	10_89368751_89368771	15	TGCCCTGGAGACCCAGGGGAGCA	10_89368751_89368774	15	TGCCCTGGAGACCCAGGGGAGCA	10_89368751_89368774	10	89368751	89368774	562
11	55006434	55006443	25	12	TCGCCCTGGGGGTACCAAGGGC	11_55006427_55006449	16	TCGCCCTGGGGGTACCAAGGGCCT	11_55006427_55006451	16	TCGCCCTGGGGGTACCAAGGGCCT	11_55006427_55006451	11	55006427	55006451	563
1	205809199	205809209	25	5	CCTGGGTT	1_205809182_205809190	17	TTCCTGGGGCAAAAGGGCCT	1_205809196_205809216	17	TTCCTGGGGCAAAAGGGCCT	1_205809196_205809216	1	205809196	205809216	564
12	115691964	115691970	25	12	CACAGCGCTGGGCTCCAGGAAA	12_115691948_115691970	13	GCTCCAGGAAAAGAGCCTA	12_115691959_115691978	13	GCTCCAGGAAAAGAGCCTA	12_115691959_115691978	12	115691959	115691978	565
12	121904572	121904579	25	2	TG	12_121904595_121904597	16	AGCCCTGGAAACAGGGTCCA	12_121904566_121904586	16	AGCCCTGGAAACAGGGTCCA	12_121904566_121904586	12	121904566	121904586	566
14	12551930	12551940	25	14	TGCCCTGGGGGACACCAGGGAA	14_12506270_12506292	15	TGCCCTGGGGGACACCAGGGAA	14_12551923_12551945	15	TGCCCTGGGGGACACCAGGGAA	14_12551923_12551945	14	12551923	12551945	567
14	18418069	18418077	25	13	CACCCCTGAATCCCCCGGGTTA	14_18418051_18418073	13	GCCCCTGGGTGTCAAAC	14_18418078_18418095	13	GCCCCTGGGTGTCAAAC	14_18418078_18418095	14	18418078	18418095	568
14	65840477	65840485	25	6	tcagGATGA	14_65840459_65840468	12	TCCACACCTTTAacaaggccca	14_65840470_65840492	12	TCCACACCTTTAacaaggccca	14_65840470_65840492	14	65840470	65840492	569
14	87554995	87555002	25	17	GGGGCATCTGTGCCCCAGGGAA	14_87554988_87555010	13	GGAACTGGGGCATCTGTGCCCCA	14_87554982_87555005	17	GGGGCATCTGTGCCCCAGGGAA	14_87554988_87555010	14	87554988	87555010	570
15	17624780	17624788	25	8	ATCTCCTCCAGTCCA	15_17624762_17624777	15	TCCACTGGGTCACCAGGACCC	15_17624773_17624794	15	TCCACTGGGTCACCAGGACCC	15_17624773_17624794	15	17624773	17624794	571
16	39741916	39741924	25	12	tatactcctgtgccaaagtcca	16_39741909_39741931	15	actcctgtgccaaagtcca	16_39741912_39741931	15	actcctgtgccaaagtcca	16_39741912_39741931	16	39741912	39741931	572
19	4192169	4192181	25	14	GGTCTGTGTGGTGTCCCCTGGGGT	19_4192153_4192177	16	TCCCCTGGGGTGCCAGCACCCA	19_4192166_4192188	16	TCCCCTGGGGTGCCAGCACCCA	19_4192166_4192188	19	4192166	4192188	573
19	53530935	53530947	25	11	GGCCCCGGGTCACCCCAGAG	19_53530943_53530963	14	TTCACTGGAGAGGAGAGGCCCC	19_53530927_53530949	14	TTCACTGGAGAGGAGAGGCCCC	19_53530927_53530949	19	53530927	53530949	574
19	5780346	5780358	25	4	GTGGA	19_5780330_5780335	13	TCCCTGGAATGGCGGAGA	19_5780356_5780374	13	TCCCTGGAATGGCGGAGA	19_5780356_5780374	19	5780356	5780374	575
2	108479968	108479976	25	12	AGGGCCCATTGTCTGCCA	2_108479976_108479994	13	GGAACTGCTGTAACAGGGCCCA	2_108479962_108479984	13	GGAACTGCTGTAACAGGGCCCA	2_108479962_108479984	2	108479962	108479984	576
2	48698732	48698745	25	9	CACAGCTCCTACCTCCA	2_48698743_48698760	13	GGCCCTGGAACCACAGCTCCT	2_48698732_48698753	13	GGCCCTGGAACCACAGCTCCT	2_48698732_48698753	2	48698732	48698753	577
4	162801963	162801969	25	14	gggaccatccccagggc	4_162801971_162801988	8	tccccagggc	4_162801978_162801988	14	gggaccatccccagggc	4_162801971_162801988	4	162801971	162801988	578
6	135961380	135961391	25	13	TGGGCTCCTTCACCACAGA	6_135961374_135961393	12	GCTCCTTCACCACAGACCTCCC	6_135961377_135961399	13	TGGGCTCCTTCACCACAGA	6_135961374_135961393	6	135961374	135961393	579
7	166277726	166277735	25	14	TGGCCCCTGGCACCGAGGC	7_166277718_166277737	16	GCCCCTGGCACCGAGGCCCA	7_166277720_166277740	16	GCCCCTGGCACCGAGGCCCA	7_166277720_166277740	7	166277720	166277740	580
8	131212357	131212363	25	13	atctaataagcgtccctggggt	8_131212338_131212360	14	tccctggggttaccaaggca	8_131212350_131212370	14	tccctggggttaccaaggca	8_131212350_131212370	8	131212350	131212370	581
8	16918032	16918039	25	15	TTGACCCCTTCACAGAGGA	8_16918025_16918044	15	ACCCCTTCACAGAGGACCA	8_16918028_16918047	15	ACCCCTTCACAGAGGACCA	8_16918028_16918047	8	16918028	16918047	582
9	60632414	60632422	25	14	CGGGCTCCCCTCCCCCAGGGGC	9_60632406_60632428	13	TCCCCTCCCCCAGGGGCCCCA	9_60632411_60632432	14	CGGGCTCCCCTCCCCCAGGGGC	9_60632406_60632428	9	60632406	60632428	583
10	73480812	73480816	24	13	TGAGAGCTCCATTAAAGCAGCCCA	10_73480802_73480826	13	CATAAGCCACTGAGAGCTCCA	10_73480792_73480813	13	CATAAGCCACTGAGAGCTCCA	10_73480792_73480813	10	73480792	73480813	584
1	110683908	110683914	23	15	GTCCCTTCCCTGAGCCCTGGTGAG	1_110671937_110671961	13	AGCCCTGGTGAGGGAGCCCT	1_110683902_110683922	15	GTCCCTTCCCTGAGCCCTGGTGAG	1_110671937_110671961	1	110671937	110671961	585
1	111434714	111434721	24	15	AGGGCTCTGCTACCCCAGGGCT	1_111434706_111434728	12	TCTGGGTACAGAGGGCTC	1_111434695_111434713	15	AGGGCTCTGCTACCCCAGGGCT	1_111434706_111434728	1	111434706	111434728	586
1	129780504	129780516	24	13	CGGCACTAGGGCCCCGGGGGC	1_129780504_129780525	13	GCCCCGGGGGCAGAGACA	1_129780514_129780532	13	GCCCCGGGGGCAGAGACA	1_129780514_129780532	1	129780514	129780532	587
1	14121	14141	24	3	ggca	1_14109_14113	16	tgccctggtaaaggagggcaca	1_14131_14153	16	tgccctggtaaaggagggcaca	1_14131_14153	1	14131	14153	588
12	10511568	10511575	24	12	TGGCTCTCCAGTCCCCACCA	12_10511567_10511587	4	TCCCT	12_10511588_10511593	12	TGGCTCTCCAGTCCCCACCA	12_10511567_10511587	12	10511567	10511587	589
12	56755588	56755597	24	14	GGGTCCCTGGTGCGGGCGGGGA	12_56755582_56755604	14	CGCCTCTGGCAGGGGTCCC	12_56755570_56755589	14	CGCCTCTGGCAGGGGTCCC	12_56755570_56755589	12	56755570	56755589	590
13	10779050	10779058	24	14	GGGGCCTCTGAGCCCCAGTCCC	13_10779043_10779065	15	GCCCCGGGGGCCTCTGAGCCCCA	13_10779037_10779060	15	GCCCCGGGGGCCTCTGAGCCCCA	13_10779037_10779060	13	10779037	10779060	591
13	87161604	87161621	24	11	ACCTTGCTCCGGGGC	13_87161590_87161605	6	CCCCCTGCC	13_87161625_87161634	11	ACCTTGCTCCGGGGC	13_87161590_87161605	13	87161590	87161605	592
14	18161692	18161698	24	14	TGGGCTCTAGTGCTACAGTTCA	14_18161684_18161706	10	ACAAGGAAGAATGGGCTCTA	14_18161673_18161693	14	TGGGCTCTAGTGCTACAGTTCA	14_18161684_18161706	14	18161684	18161706	593
14	5329782	5329787	24	16	TGGGCCCCAGGAATGGAGCCCAGGAGA	14_5329774_5329801	11	AGCCCAGGAGAGAGAG	14_5329790_5329806	16	TGGGCCCCAGGAATGGAGCCCAGGAGA	14_5329774_5329801	14	5329774	5329801	594
14	8575309	8575316	24	7	ACTCCAACAGTGGG	14_8575290_8575304	14	GCTCCTGAGGAAAGGCCCCCA	14_8575305_8575326	14	GCTCCTGAGGAAAGGCCCCCA	14_8575305_8575326	14	8575305	8575326	595
15	42986279	42986305	24	14	AGGCTCTAGTGCCAGGGA	15_42986272_42986290	7	ACAGGCTCTA	15_42986270_42986280	14	AGGCTCTAGTGCCAGGGA	15_42986272_42986290	15	42986272	42986290	596
18	1157820	1157827	23	12	TGTGCCAAGGCCACTGGGGT	18_1157804_1157824	14	GCCACTGGGGTGCTACAGCCcca	18_1157813_1157836	14	GCCACTGGGGTGCTACAGCCcca	18_1157813_1157836	18	1157813	1157836	597
19	2100156	2100162	24	13	TGGGCTTTGTTCCCAGAGCC	19_2100148_2100168	7	TCCCGTCGAG	19_2100171_2100181	13	TGGGCTTTGTTCCCAGAGCC	19_2100148_2100168	19	2100148	2100168	598
19	6064352	6064360	24	13	AGGCCCTGGCACCAGGGCC	19_6064347_6064366	13	GGCCCTGGCACCAGGGCCCCA	19_6064348_6064369	13	GGCCCTGGCACCAGGGCCCCA	19_6064348_6064369	19	6064348	6064369	599
20	69325649	69325655	24	15	TGGAAAACCAGTGAACCGCAGGGGG	20_69325648_69325673	7	CCGCAGGGGGC	20_69325663_69325674	15	TGGAAAACCAGTGAACCGCAGGGGG	20_69325648_69325673	20	69325648	69325673	600
3	126043874	126043915	24	10	TGGTGGTCTTTGGAGAA	3_126043899_126043916	14	CCCCTTCTCCAAAGACCA	3_126043872_126043890	14	CCCCTTCTCCAAAGACCA	3_126043872_126043890	3	126043872	126043890	601
4	18393258	18393275	24	14	TGGAcctttttacagcagcccc	4_18393261_18393283	13	GGTCCTGTGGAcctttttacagca	4_18247811_18247835	14	TGGAcctttttacagcagcccc	4_18393261_18393283	4	18393261	18393283	602
4	42742726	42742736	24	17	TGGGCCTCTTTTCCTCAGGCTA	4_42742720_42742742	14	TTTCCTCAGGCTACTTGAGAGGGT	4_42742729_42742753	17	TGGGCCTCTTTTCCTCAGGCTA	4_42742720_42742742	4	42742720	42742742	603
8	141898280	141898289	24	19	TGGGCCTCTTGGCCCCAGGAGA	8_141898273_141898295	13	CCTCTTGGCCCCAGGAGACCCA	8_141898277_141898299	19	TGGGCCTCTTGGCCCCAGGAGA	8_141898273_141898295	8	141898273	141898295	604
9	128098391	128098398	24	13	TGGGCTCCTCCAGCAGGGCC	9_128098383_128098403	8	TGAGGTCACA	9_128098372_128098382	13	TGGGCTCCTCCAGCAGGGCC	9_128098383_128098403	9	128098383	128098403	605
9	40385913	40385920	24	9	CCGCCCAGGGGG	9_40385894_40385906	16	TCCTCTGGGTTACAGAGGGCCC	9_40385908_40385930	16	TCCTCTGGGTTACAGAGGGCCC	9_40385908_40385930	9	40385908	40385930	606
9	41741882	41741890	24	14	TGGGTCCCTGTGCCAGGGCC	9_41741875_41741895	15	TCCCTGTGCCAGGGCCCA	9_41741879_41741897	15	TCCCTGTGCCAGGGCCCA	9_41741879_41741897	9	41741879	41741897	607
9	43051896	43051904	24	16	GGAACCCCTTTATCCCAGGGCA	9_43051890_43051912	13	TCCCAGGGCACAGCTTTTGA	9_43051902_43051922	16	GGAACCCCTTTATCCCAGGGCA	9_43051890_43051912	9	43051890	43051912	608
11	121744587	121744597	23	7	AGGCCCTCCT	11_121744604_121744614	12	GACACTGGGTCTCCAAGGTACT	11_121744580_121744602	12	GACACTGGGTCTCCAAGGTACT	11_121744580_121744602	11	121744580	121744602	609
1	155270996	155271004	23	4	CGGAAC	1_155271016_155271022	15	TCCACTCCGAGAGGCTCCA	1_155227841_155227860	15	TCCACTCCGAGAGGCTCCA	1_155227841_155227860	1	155227841	155227860	610
1	16379286	16379298	23	18	TGGCCTCCTTTCCACCAAGGGA	1_16379281_16379303	16	TCCACCAAGGGAGCAGAGAGAGA	1_16379291_16379314	18	TGGCCTCCTTTCCACCAAGGGA	1_16379281_16379303	1	16379281	16379303	611
1	26354873	26354911	23	5	AGAGGA	1_26354870_26354876	10	TCCGCCTGTCACAA	1_26354900_26354914	10	TCCGCCTGTCACAA	1_26354900_26354914	1	26354900	26354914	612
1	45801798	45801805	23	13	GGGAGGCTCTGGTGAGAGGGTA	1_45801788_45801810	14	GGCTCTGGTGAGAGGGTACA	1_45801792_45801812	14	GGCTCTGGTGAGAGGGTACA	1_45801792_45801812	1	45801792	45801812	613
1	47445177	47445187	23	13	tgggccttggttccccaa	1_47445172_47445190	13	tctctctgggccttggttcccca	1_47445166_47445189	13	tctctctgggccttggttcccca	1_47445166_47445189	1	47445166	47445189	614
15	12079870	12079877	23	15	TGGACCTCTCCACCCCAGTTCC	15_12079861_12079883	13	ACCCCAGTTCCTGCAGAGGACA	15_12079872_12079894	15	TGGACCTCTCCACCCCAGTTCC	15_12079861_12079883	15	12079861	12079883	615
1	52681834	52681844	23	6	CAAGGTGA	1_52681817_52681825	17	GCCCTGGGGGTAAAGAGGCCA	1_52681831_52681852	17	GCCCTGGGGGTAAAGAGGCCA	1_52681831_52681852	1	52681831	52681852	616
15	40531963	40531970	23	14	tgatactattgtacactggggga	15_40531946_40531969	17	tacactgggggaaagaaggta	15_40531957_40531978	17	tacactgggggaaagaaggta	15_40531957_40531978	15	40531957	40531978	617
16	48038263	48038268	23	13	GGGGCCCCTGCTCTAGGGCC	16_48038255_48038275	5	GGGCCA	16_48038243_48038249	13	GGGGCCCCTGCTCTAGGGCC	16_48038255_48038275	16	48038255	48038275	618
16	72259601	72259608	23	8	CCCCACGGA	16_72259582_72259591	13	CCCCACGGAGCTGGGCCCCA	16_72259582_72259602	13	CCCCACGGAGCTGGGCCCCA	16_72259582_72259602	16	72259582	72259602	619
16	74235966	74235977	23	18	TGACGCACTCTTTTGACAGAGCCCAATGGA	16_74235958_74235988	10	CTGAGTGAGTGACGCA	16_74235949_74235965	18	TGACGCACTCTTTTGACAGAGCCCAATGGA	16_74235958_74235988	16	74235958	74235988	620
19	261891	261897	23	14	AGGCCTCTGGTAACCGGGGA	19_261883_261903	6	CAGGCTCCG	19_261872_261881	14	AGGCCTCTGGTAACCGGGGA	19_261883_261903	19	261883	261903	621
20	27716246	27716272	23	11	GGTTAGTCCCTGTGGGA	20_27716237_27716254	16	TCCCTGTGGGAAGATGAGGGCGT	20_27716243_27716266	16	TCCCTGTGGGAAGATGAGGGCGT	20_27716243_27716266	20	27716243	27716266	622
20	4148977	4149006	23	14	TGGGCCCGGGTGCACCGGGGC	20_4148987_4149008	14	GGCCCGGGTGCACCGGGGCCCA	20_4148989_4149011	14	GGCCCGGGTGCACCGGGGCCCA	20_4148989_4149011	20	4148989	4149011	623
2	50884565	50884575	23	10	cgcctcagcaggga	2_50884548_50884562	16	tcctgggggacagaggcccg	2_50884563_50884583	16	tcctgggggacagaggcccg	2_50884563_50884583	2	50884563	50884583	624
2	89390036	89390042	23	15	gggacctcttcacagaggt	2_89390028_89390047	15	acctcttcacagaggtctcca	2_89390031_89390052	15	acctcttcacagaggtctcca	2_89390031_89390052	2	89390031	89390052	625
2	89840413	89840457	23	5	CAAGTGCA	2_89840413_89840421	12	CAAGTGCAGAAGGGCCA	2_89840413_89840430	12	CAAGTGCAGAAGGGCCA	2_89840413_89840430	2	89840413	89840430	626
2	93940502	93940510	23	17	TGGACTCTAGTTTCCCAGGGGC	2_93940494_93940516	13	TTCCCAGGGGCATGCTTTGTCTT	2_93940505_93940528	17	TGGACTCTAGTTTCCCAGGGGC	2_93940494_93940516	2	93940494	93940516	627
3	177650883	177650905	23	16	TGGGCTCCCTTCCCCCAGGGGT	3_177650886_177650908	14	CCCCCAGGGGTAAAGCAGC	3_177650897_177650916	16	TGGGCTCCCTTCCCCCAGGGGT	3_177650886_177650908	3	177650886	177650908	628
3	36901306	36901321	23	13	GTCTTGGCACCAGGGGC	3_36901291_36901308	13	ACCCCATGGACAATGCAGGA	3_36901315_36901335	13	ACCCCATGGACAATGCAGGA	3_36901315_36901335	3	36901315	36901335	629
4	45565328	45565334	23	14	TGACCTGTGGTACAGGAGA	4_45565320_45565339	17	TGACCTGTGGTACAGGAGAGGAGTTCA	4_45565320_45565347	17	TGACCTGTGGTACAGGAGAGGAGTTCA	4_45565320_45565347	4	45565320	45565347	630
7	18283915	18283924	23	18	TGGTCCTCTTTGCTACAGGGGT	7_18283908_18283930	15	TCCTCTTTGCTACAGGGGTGCCCA	7_18283911_18283935	18	TGGTCCTCTTTGCTACAGGGGT	7_18283908_18283930	7	18283908	18283930	631
8	16999293	16999306	23	3	TGGC	8_16999317_16999321	13	GCTCCTTTTCCAAAGCCCTGC	8_16918028_16918049	13	GCTCCTTTTCCAAAGCCCTGC	8_16918028_16918049	8	16918028	16918049	632
10	2540560	2540570	22	14	AGGGCCTCCTGCCAGCCAG	10_2540568_2540587	13	GCCCCTGCACCAGGGCCT	10_2540557_2540575	14	AGGGCCTCCTGCCAGCCAG	10_2540568_2540587	10	2540568	2540587	633
10	5575571	5575576	22	4	GGAGA	10_5575551_5575556	15	GACCCTGGGAAAAGAGCCT	10_5575565_5575584	15	GACCCTGGGAAAAGAGCCT	10_5575565_5575584	10	5575565	5575584	634
10	71563028	71563036	22	14	TAGAGCCGAGGTGGGCCCCAGTTGC	10_71563012_71563037	15	GCCCCAGTTGCAGAGCCCATTTCCA	10_71563026_71563051	15	GCCCCAGTTGCAGAGCCCATTTCCA	10_71563026_71563051	10	71563026	71563051	635
1	110254321	110254331	22	14	AGGACTGTGGCGCAGGAGGGGA	1_110254317_110254339	10	GGGAAGGGTAGA	1_110254304_110254316	14	AGGACTGTGGCGCAGGAGGGGA	1_110254317_110254339	1	110254317	110254339	636
11	1050344	1050350	22	2	GGT	11_1050325_1050328	4	GGTTCT	11_1050325_1050331	4	GGTTCT	11_1050325_1050331	11	1050325	1050331	637
11	25699057	25699073	22	15	TAGACTTTGGTGCCCCAGTGTA	11_25699059_25699081	10	TGCCCCAGTGTAGGGAAG	11_25699069_25699087	15	TAGACTTTGGTGCCCCAGTGTA	11_25699059_25699081	11	25699059	25699081	638
1	20658210	20658227	22	13	AAGACCCACTTGCCCTGGGTGC	1_20658217_20658239	10	TGCCCTGGGTGCG	1_20658227_20658240	13	AAGACCCACTTGCCCTGGGTGC	1_20658217_20658239	1	20658217	20658239	639
12	114808201	114808209	22	9	GCCCCACGGGT	12_114808183_114808194	17	TTCCCTGGGGAACAGAGGCA	12_114808193_114808213	17	TTCCCTGGGGAACAGAGGCA	12_114808193_114808213	12	114808193	114808213	640
1	2344253	2344261	22	15	AGGCCTTTGTGACACCGGGGA	1_2344248_2344269	10	CGTCTGGCTGATAAGGCCT	1_2344235_2344254	15	AGGCCTTTGTGACACCGGGGA	1_2344248_2344269	1	2344248	2344269	641
14	22446302	22446338	22	12	TACACCCCTCAGTACTGGGGGT	14_22446315_22446337	13	GGGCCTACACCCCTCAGT	14_22365749_22365767	13	GGGCCTACACCCCTCAGT	14_22365749_22365767	14	22365749	22365767	642
14	31342834	31342840	22	11	CATTTGGCACCAGGGCC	14_31342815_31342832	11	CATTTGGCACCAGGGCCC	14_31342815_31342833	11	CATTTGGCACCAGGGCCC	14_31342815_31342833	14	31342815	31342833	643
14	622587	622592	22	15	TCCATGGCTTTCCCCTGGAGGA	14_622569_622591	17	TCCCCTGGAGGAGCAGAGCCCA	14_622579_622601	17	TCCCCTGGAGGAGCAGAGCCCA	14_622579_622601	14	622579	622601	644
15	11421586	11421594	22	13	GGGGGCTCCTGGGCGGTGGGGA	15_11421570_11421592	14	GGCGGTGGGGAAGGGGCCCA	15_11421581_11421601	14	GGCGGTGGGGAAGGGGCCCA	15_11421581_11421601	15	11421581	11421601	645
1	5319433	5319442	22	8	TTCCCAGCTTTTCC	1_5319445_5319459	13	ACCCCTCCACCAAGGTTCCC	1_5319430_5319450	13	ACCCCTCCACCAAGGTTCCC	1_5319430_5319450	1	5319430	5319450	646
20	34233117	34233128	22	17	GGGTCCCCTGTGCCCCAGGGAA	20_34233110_34233132	8	TCTCCTGTGG	20_34233134_34233144	17	GGGTCCCCTGTGCCCCAGGGAA	20_34233110_34233132	20	34233110	34233132	647
2	91832454	91832463	22	13	TGTATCCCTTGTCTTTCCAAGGCC	2_91832442_91832466	8	TCTCCCTTCTGCT	2_91832467_91832480	13	TGTATCCCTTGTCTTTCCAAGGCC	2_91832442_91832466	2	91832442	91832466	648
4	33033003	33033015	22	11	TGGAGGTCTCCACA	4_33033017_33033031	6	AGAGGAGCT	4_33032987_33032996	11	TGGAGGTCTCCACA	4_33033017_33033031	4	33033017	33033031	649
5	152593639	152593646	22	13	TGAAACTGACCCTGGGGC	5_152593624_152593642	18	GACCCTGGGGCAACAGAGTCCC	5_152593631_152593653	18	GACCCTGGGGCAACAGAGTCCC	5_152593631_152593653	5	152593631	152593653	650
7	51585305	51585322	22	14	TGAATGTTCTGTGTCCTGGAGGA	7_51585295_51585318	14	TGTCCTGGAGGAAAGGAGACCC	7_51585306_51585328	14	TGTCCTGGAGGAAAGGAGACCC	7_51585306_51585328	7	51585306	51585328	651
9	128650401	128650408	22	13	TGGGCTCCGGTTCCCCAGAACA	9_128650393_128650415	13	TCCCCAGAACACCCAGAGAAGT	9_128650404_128650426	13	TCCCCAGAACACCCAGAGAAGT	9_128650404_128650426	9	128650404	128650426	652
10	57983006	57983015	21	14	Tgggctccctcacaggggc	10_57982999_57983018	15	tccctcacaggggcctgctggacca	10_57983004_57983029	15	tccctcacaggggcctgctggacca	10_57983004_57983029	10	57983004	57983029	653
10	89078417	89078426	21	14	TGATATCCTAGTTTCCTGGGGTGA	10_89078403_89078427	17	TTTCCTGGGGTGAAGGAGGCCA	10_89078414_89078436	17	TTTCCTGGGGTGAAGGAGGCCA	10_89078414_89078436	10	89078414	89078436	654
11	27446758	27446770	21	15	ctcatttgaattcccaggggt	11_27446742_27446763	17	ttcccaggggtaaaaaggtaca	11_27446752_27446774	17	ttcccaggggtaaaaaggtaca	11_27446752_27446774	11	27446752	27446774	655
11	48248176	48248181	21	5	AGGCACTCAA	11_48248190_48248200	2	CA	11_48248156_48248158	5	AGGCACTCAA	11_48248190_48248200	11	48248190	48248200	656
11	55997878	55997889	21	13	TGCCCTTCTCCCAGGGCC	11_55997876_55997894	6	TCCCTCTC	11_55997897_55997905	13	TGCCCTTCTCCCAGGGCC	11_55997876_55997894	11	55997876	55997894	657
12	125242574	125242595	21	16	GGGGCTTCCTTTCCCCAGTGGA	12_125242566_125242588	14	TCCCCAGTGGAGCTTATCCT	12_125242577_125242597	16	GGGGCTTCCTTTCCCCAGTGGA	12_125242566_125242588	12	125242566	125242588	658
13	46690005	46690012	21	14	TGGAGTGTCCCCTGGGGT	13_46689992_46690010	19	TCCCCTGGGGTGAAGGAGGTCCT	13_46689999_46690022	19	TCCCCTGGGGTGAAGGAGGTCCT	13_46689999_46690022	13	46689999	46690022	659
1	35663345	35663354	21	14	TGGGCCTTGGTTCCTGAGGGGT	1_35663338_35663360	8	TTCTCTAGAGCA	1_35663359_35663371	14	TGGGCCTTGGTTCCTGAGGGGT	1_35663338_35663360	1	35663338	35663360	660
14	10535329	10535336	21	16	TGGGCTCTGTCTCCCCAGGAAA	14_10535322_10535344	15	TCCCCAGGAAAGACCCCA	14_10535333_10535351	16	TGGGCTCTGTCTCCCCAGGAAA	14_10535322_10535344	14	10535322	10535344	661
14	110141029	110141040	21	16	TCATCTTTGTCCCCTGGGGT	14_110141017_110141037	17	TCCCCTGGGGTGAGGCAGACCCA	14_110141026_110141049	17	TCCCCTGGGGTGAGGCAGACCCA	14_110141026_110141049	14	110141026	110141049	662
14	12328596	12328607	21	16	TCGCCCTCCCTTCCTTCTCCAGGGTC	14_12328587_12328613	14	TCCCTTCCTTCTCCAGGGTCCA	14_12328593_12328615	16	TCGCCCTCCCTTCCTTCTCCAGGGTC	14_12328587_12328613	14	12328587	12328613	663
14	13573721	13573732	21	17	tctaccttgttgccccagggca	14_13573718_13573740	11	tgccccagggcaatttacta	14_13573728_13573748	17	tctaccttgttgccccagggca	14_13573718_13573740	14	13573718	13573740	664
14	18649249	18649283	21	16	AGGTCCTGCTGGGCCCCAGGACA	14_18649261_18649284	13	TTCCAGGACTCCAGGAGGTCCT	14_18649246_18649268	16	AGGTCCTGCTGGGCCCCAGGACA	14_18649261_18649284	14	18649261	18649284	665
14	9049981	9049986	21	14	TGCACAGAGGCCCTAGGAGGA	14_9049981_9050002	14	ACTCCTCCTGCACAGAGGCCCT	14_9049973_9049995	14	ACTCCTCCTGCACAGAGGCCCT	14_9049973_9049995	14	9049973	9049995	666
15	69659402	69659411	21	18	TGGGCCTCTTTTTGCCAGGGGA	15_69659396_69659418	12	TGCCAGGGGACAACGGCTGG	15_69659408_69659428	18	TGGGCCTCTTTTTGCCAGGGGA	15_69659396_69659418	15	69659396	69659418	667
16	66194039	66194049	21	16	TGCTCTCATTCTGGCCCCTGGGGA	16_66194022_66194046	16	GCCCCTGGGGAGCCACAGGGCTCTT	16_66194035_66194060	16	GCCCCTGGGGAGCCACAGGGCTCTT	16_66194035_66194060	16	66194035	66194060	668
16	74289575	74289586	21	7	agccAAGGGA	16_74289558_74289568	11	TACCCCCACATACAGAGCTGAA	16_74289580_74289602	11	TACCCCCACATACAGAGCTGAA	16_74289580_74289602	16	74289580	74289602	669
18	66998813	66998861	21	12	TGGGCTCCTTCTCTCCCA	18_66998843_66998861	4	TCCCA	18_66998856_66998861	12	TGGGCTCCTTCTCTCCCA	18_66998843_66998861	18	66998843	66998861	670
19	10428738	10428744	21	14	TGGGCTCCCCTGCCAGGGA	19_10428731_10428750	14	TCCCCTGCCAGGGACCTCA	19_10428736_10428755	14	TCCCCTGCCAGGGACCTCA	19_10428736_10428755	19	10428736	10428755	671
19	30996624	30996635	21	8	CCCCAATCGGGC	19_30996607_30996619	16	TCCCCTGCTGAAAGAAGGCCC	19_30996621_30996642	16	TCCCCTGCTGAAAGAAGGCCC	19_30996621_30996642	19	30996621	30996642	672
19	3122491	3122499	21	6	TCCACATGTT	19_3122507_3122517	14	GCCCCTCCTGTAAAGGAGTCCC	19_3122484_3122506	14	GCCCCTCCTGTAAAGGAGTCCC	19_3122484_3122506	19	3122484	3122506	673
19	37969313	37969324	21	14	TGGTCTCCTTCTCAAGGGCC	19_37969309_37969329	5	TCCCC	19_37969335_37969340	14	TGGTCTCCTTCTCAAGGGCC	19_37969309_37969329	19	37969309	37969329	674
19	40728260	40728265	21	6	CCAGAGGT	19_40728240_40728248	15	GCCTGTGGGGACAGAGCCCA	19_40728254_40728274	15	GCCTGTGGGGACAGAGCCCA	19_40728254_40728274	19	40728254	40728274	675
20	42421416	42421427	21	16	GGGACCTCTTTGAGGGGG	20_42421411_42421429	7	AGCCCAGGGCC	20_42421432_42421443	16	GGGACCTCTTTGAGGGGG	20_42421411_42421429	20	42421411	42421429	676
20	73150690	73150703	21	5	CTGGGCA	20_73150674_73150681	15	TGGGCAGGTGGTGAAGGGGCTCCA	20_73150675_73150699	15	TGGGCAGGTGGTGAAGGGGCTCCA	20_73150675_73150699	20	73150675	73150699	677
2	47571000	47571011	21	7	ccaaactccttcc	2_47571014_47571027	14	caccctggctctagagccca	2_47570997_47571017	14	caccctggctctagagccca	2_47570997_47571017	2	47570997	47571017	678
2	47592717	47592724	21	14	GGGGGCTCTGGTGCAAAGGGCA	2_47592708_47592730	15	GGCTCTGGTGCAAAGGGCA	2_47592711_47592730	15	GGCTCTGGTGCAAAGGGCA	2_47592711_47592730	2	47592711	47592730	679
3	175868328	175868338	21	14	TCCCTCTTCCTTGGGGA	3_175868318_175868335	16	TTCCTTGGGGAGCCAAGGTCTCCA	3_175868324_175868348	16	TTCCTTGGGGAGCCAAGGTCTCCA	3_175868324_175868348	3	175868324	175868348	680
4	30092751	30092775	20	14	TGGGCTCCTTCTTGCGGAGGGA	4_30092743_30092765	7	AGTGGGCTCCT	4_30092741_30092752	14	TGGGCTCCTTCTTGCGGAGGGA	4_30092743_30092765	4	30092743	30092765	681
5	56432375	56432383	21	9	GGCCCCTCTTAGTG	5_56432387_56432401	17	TCCCACTGGGTTACAGAGGCCCC	5_56432370_56432393	17	TCCCACTGGGTTACAGAGGCCCC	5_56432370_56432393	5	56432370	56432393	682
6	140504114	140504129	21	13	agcagcaaatgtcccaagggga	6_140504106_140504128	18	tcccaaggggaaaagaggccca	6_140504117_140504139	18	tcccaaggggaaaagaggccca	6_140504117_140504139	6	140504117	140504139	683
7	136942014	136942023	21	13	TGACAGATGGGGCCCTGGGAA	7_136942000_136942021	14	GGCCCTGGGAAAGGAGGGGA	7_136942010_136942030	14	GGCCCTGGGAAAGGAGGGGA	7_136942010_136942030	7	136942010	136942030	684
7	17362095	17362101	21	14	AGGGccttgttattccaggggt	7_17362087_17362109	13	CACCCTAGGGccttgttattcca	7_17362081_17362104	14	AGGGccttgttattccaggggt	7_17362087_17362109	7	17362087	17362109	685
7	80085294	80085304	21	15	CGGTCCTCTTCTCCCCAGTA	7_80085289_80085309	12	CCCAGCTGCTTGCGGTCCT	7_80085277_80085296	15	CGGTCCTCTTCTCCCCAGTA	7_80085289_80085309	7	80085289	80085309	686
8	137977947	137977952	21	15	TGGTCTCCAATTCCCCAGTGGA	8_137977939_137977961	12	TCCCCAGTGGAATTCAACTCT	8_137977950_137977971	15	TGGTCTCCAATTCCCCAGTGGA	8_137977939_137977961	8	137977939	137977961	687
8	22094444	22094451	21	15	GGCAGCTGGTGGTCCCCAGAGGT	8_22094425_22094448	17	TCCCCAGAGGTAACAGGGCCCA	8_22094437_22094459	17	TCCCCAGAGGTAACAGGGCCCA	8_22094437_22094459	8	22094437	22094459	688
8	30194491	30194495	21	12	tcgtcccccctcacaagggcc	8_30194480_30194501	14	tcccccctcacaagggccca	8_30194483_30194503	14	tcccccctcacaagggccca	8_30194483_30194503	8	30194483	30194503	689
9	119976259	119976270	19	16	TGGGTCTCTGGAGCCCACCAGGGA	9_119976262_119976286	15	TCCCCTGGGTCTCTGGAGCCCA	9_119976257_119976279	16	TGGGTCTCTGGAGCCCACCAGGGA	9_119976262_119976286	9	119976262	119976286	690
X	146679144	146679151	21	14	TGGACTCTGCCTCTAGAGC	X_146679138_146679157	9	GGCTGAGCTGCA	X_146679125_146679137	14	TGGACTCTGCCTCTAGAGC	X_146679138_146679157	X	146679138	146679157	691
10	1754218	1754225	20	13	TGACCGCATGGCCTGCTGGAA	10_1754204_1754225	14	TGGCCTGCTGGAAAGGAGCCCA	10_1754212_1754234	14	TGGCCTGCTGGAAAGGAGCCCA	10_1754212_1754234	10	1754212	1754234	692
10	27994096	27994101	20	11	AGGTCCCTTCTGACTGA	10_27994103_27994120	12	ACCACTCCTTCACCAAGGTCCC	10_27994088_27994110	12	ACCACTCCTTCACCAAGGTCCC	10_27994088_27994110	10	27994088	27994110	693
1	165056156	165056165	20	16	TGCTCCTGCTCCCCAGGGGA	1_165056151_165056171	14	TCCCCAGGGGAGCTCCC	1_165056160_165056177	16	TGCTCCTGCTCCCCAGGGGA	1_165056151_165056171	1	165056151	165056171	694
12	113852913	113852988	20	15	TAGCCCTTGGTACCCAAGGGGA	12_113852947_113852969	13	TACCCAAGGGGAGGTGGA	12_113852957_113852975	15	TAGCCCTTGGTACCCAAGGGGA	12_113852947_113852969	12	113852947	113852969	695
13	43498796	43498802	20	11	TCTCTCCAGAGGGGC	13_43498777_43498792	15	CGCCCTGGCAAAAGAGCCTTCA	13_43498791_43498813	15	CGCCCTGGCAAAAGAGCCTTCA	13_43498791_43498813	13	43498791	43498813	696
14	121756827	121756834	20	14	TGGCCAGCTCCCTGGGGA	14_121756811_121756829	16	TCCCTGGGGATAAGGGGGCCC	14_121756819_121756840	16	TCCCTGGGGATAAGGGGGCCC	14_121756819_121756840	14	121756819	121756840	697
16	17099642	17099649	20	12	TGGGTCTAAGGAGCCCAGGTGG	16_17099640_17099662	15	TGCACTGGGTCTAAGGAGCCCA	16_17099635_17099657	15	TGCACTGGGTCTAAGGAGCCCA	16_17099635_17099657	16	17099635	17099657	698
16	47245310	47245316	20	16	GAGACTCTGGAAGTCCCCAGGGGC	16_47245291_47245315	18	TCCCCAGGGGCTCCAGGGTCCA	16_47245304_47245326	18	TCCCCAGGGGCTCCAGGGTCCA	16_47245304_47245326	16	47245304	47245326	699
16	73502300	73502305	20	13	ttgcggtcttcccttccagggcc	16_73502289_73502312	15	tcccttccagggcccacgtgtcca	16_73502298_73502322	15	tcccttccagggcccacgtgtcca	16_73502298_73502322	16	73502298	73502322	700
18	13057903	13057914	20	7	CAGTGGGA	18_13057886_13057894	15	TCCGTTGGAGTGAGAGAGCCCA	18_13057901_13057923	15	TCCGTTGGAGTGAGAGAGCCCA	18_13057901_13057923	18	13057901	13057923	701
19	37886340	37886360	20	14	TGGGCCTTGTCTCCCAAGGCCA	19_37886332_37886354	6	GATGTGGGCCT	19_37886328_37886339	14	TGGGCCTTGTCTCCCAAGGCCA	19_37886332_37886354	19	37886332	37886354	702
19	46080278	46080285	19	14	ttgacaagtgtgtcctggggga	19_46080260_46080282	16	tgtcctgggggacagaagctccc	19_46080270_46080293	16	tgtcctgggggacagaagctccc	19_46080270_46080293	19	46080270	46080293	703
20	11716886	11716931	20	7	GCCTGCGGGGG	20_11716886_11716897	10	GCCTGCGGGGGTCAGGATGA	20_11716886_11716906	10	GCCTGCGGGGGTCAGGATGA	20_11716886_11716906	20	11716886	11716906	704
20	70582177	70582183	20	14	GGGAGCCCTGTCTCCCCAGGCCC	20_70582168_70582191	7	GGAGGCCA	20_70582158_70582166	14	GGGAGCCCTGTCTCCCCAGGCCC	20_70582168_70582191	20	70582168	70582191	705
2	97566307	97566313	20	14	taaaactacactgtgataccaaggca	2_97566292_97566318	12	tacactgtgataccaaggcaca	2_97566298_97566320	14	taaaactacactgtgataccaaggca	2_97566292_97566318	2	97566292	97566318	706
3	125638236	125638247	20	14	accaccatctatccactgggta	3_125638222_125638244	15	tccactgggtaaaaaaagcct	3_125638233_125638254	15	tccactgggtaaaaaaagcct	3_125638233_125638254	3	125638233	125638254	707
3	17881956	17881964	20	12	CGGAAAAAGGGCCCGGGGGA	3_17881957_17881977	13	TGGGTGGCGGAAAAAGGGCCC	3_17881950_17881971	13	TGGGTGGCGGAAAAAGGGCCC	3_17881950_17881971	3	17881950	17881971	708
3	40052904	40052919	20	14	GACCTGGTCTTTCACGGTGGT	3_40052889_40052910	13	TGTCAAGGACCACAGAGCCA	3_40052909_40052929	14	GACCTGGTCTTTCACGGTGGT	3_40052889_40052910	3	40052889	40052910	709
3	5244080	5244091	20	9	tcacagccgtgggggg	3_5244063_5244079	14	gggccttggaaacagaggcca	3_5244079_5244100	14	gggccttggaaacagaggcca	3_5244079_5244100	3	5244079	5244100	710
4	38329567	38329573	20	13	tgggccccttttataaaggcca	4_38329558_38329580	17	tctccttgggccccttttataaaggcca	4_38329552_38329580	17	tctccttgggccccttttataaaggcca	4_38329552_38329580	4	38329552	38329580	711
4	47146834	47146843	20	15	aggaagcctcctgcacagaggt	4_47146824_47146846	16	cctcctgcacagaggtcca	4_47146830_47146849	16	cctcctgcacagaggtcca	4_47146830_47146849	4	47146830	47146849	712
5	25426131	25426139	20	14	GTGCTTACCCACCACTGGGGA	5_25426113_25426134	14	ACCACTGGGGAGGAGGAGCCCA	5_25426123_25426145	14	ACCACTGGGGAGGAGGAGCCCA	5_25426123_25426145	5	25426123	25426145	713
6	156196594	156196602	20	15	aggccttcttgcaggagggga	6_156196588_156196609	5	gggatgttga	6_156196576_156196586	15	aggccttcttgcaggagggga	6_156196588_156196609	6	156196588	156196609	714
7	137923694	137923705	20	16	TGGGCCTTTCTACCCCAGGAGG	7_137923688_137923710	14	ACCCCAGGAGGGCTCAAGGTGT	7_137923699_137923721	16	TGGGCCTTTCTACCCCAGGAGG	7_137923688_137923710	7	137923688	137923710	715
7	169555433	169555445	20	12	GAGCCCCCTGGTGTCCCAGA	7_169555441_169555461	15	TCTCCTGGTGTCCCAGAGCCCCC	7_169555426_169555449	15	TCTCCTGGTGTCCCAGAGCCCCC	7_169555426_169555449	7	169555426	169555449	716
8	18411819	18411832	20	12	TGGGGCACCAGGATCCAGGAAA	8_18411821_18411843	17	TCACTGGGGCACCAGGATCCA	8_18411817_18411838	17	TCACTGGGGCACCAGGATCCA	8_18411817_18411838	8	18411817	18411838	717
9	3006996	3007005	20	13	TGGGCTCCACTCCCAGAGGC	9_3006992_3007012	13	TCCCAGAGGCCAACAGAGAC	9_3007002_3007022	13	TCCCAGAGGCCAACAGAGAC	9_3007002_3007022	9	3007002	3007022	718
9	3015066	3015075	20	13	TGTGCCCTCCTTTAAAGGAGC	9_3015057_3015078	15	TGCCCTCCTTTAAAGGAGCTCTGCA	9_3015059_3015084	15	TGCCCTCCTTTAAAGGAGCTCTGCA	9_3015059_3015084	9	3015059	3015084	719
9	5564206	5564214	20	11	TGGAGCCCTTGCAGAACC	9_5564214_5564232	7	GCCCTTGCAGAACC	9_5564218_5564232	11	TGGAGCCCTTGCAGAACC	9_5564214_5564232	9	5564214	5564232	720
9	55679063	55679073	20	15	GGTCCTTATCTGTGTGCACTGAGGA	9_55679046_55679071	17	TGCACTGAGGAAAAGAGGTCCT	9_55679060_55679082	17	TGCACTGAGGAAAAGAGGTCCT	9_55679060_55679082	9	55679060	55679082	721
9	99404087	99404100	20	19	tggtacctctgtaccccagaGTGA	9_99404079_99404103	13	acctctgtaccccagaGTGAGCA	9_99404083_99404106	19	tggtacctctgtaccccagaGTGA	9_99404079_99404103	9	99404079	99404103	722
10	60617642	60617648	19	15	TGCCCCTCTGTATCCCAGGAGC	10_60617635_60617657	13	TCCCAGGAGCTGATGCTGCA	10_60617647_60617667	15	TGCCCCTCTGTATCCCAGGAGC	10_60617635_60617657	10	60617635	60617657	723
10	60673536	60673545	19	15	TGGGCCTTAGTGCCCCCGGTGT	10_60673527_60673549	13	CCCCCGGTGTCTGAGGAGCCCA	10_60673539_60673561	15	TGGGCCTTAGTGCCCCCGGTGT	10_60673527_60673549	10	60673527	60673549	724
10	62400917	62400924	19	13	AAGAGCTCTCCAGAGGA	10_62400923_62400940	15	GGCTTTGGTGAAAGAGCTCTCCA	10_62400912_62400935	15	GGCTTTGGTGAAAGAGCTCTCCA	10_62400912_62400935	10	62400912	62400935	725
10	71067959	71067967	19	12	AGGCCCACCCTTTCCCTGGGTC	10_71064677_71064699	18	TTCCCTGGGTCACCAGGGTCTCA	10_71067952_71067975	18	TTCCCTGGGTCACCAGGGTCTCA	10_71067952_71067975	10	71067952	71067975	726
10	71627211	71627216	19	13	TTGAACTTGGGGACCCTGGTGA	10_71627195_71627217	14	GACCCTGGTGAGGAGGCCCC	10_71627206_71627226	14	GACCCTGGTGAGGAGGCCCC	10_71627206_71627226	10	71627206	71627226	727
10	90637292	90637303	19	12	AGAACCCAGGGGTACCAGGGGC	10_90637282_90637304	15	AACCCAGGGGTACCAGGGGCCA	10_90637284_90637306	15	AACCCAGGGGTACCAGGGGCCA	10_90637284_90637306	10	90637284	90637306	728
11	120558626	120558635	19	14	tGTCCCTCTGCAAAGGGGT	11_120558622_120558641	17	TCCCTCTGCAAAGGGGTGGCA	11_120558624_120558645	17	TCCCTCTGCAAAGGGGTGGCA	11_120558624_120558645	11	120558624	120558645	729
1	131282200	131282212	19	16	AGAACCTCTGTCCCCCAGGGTT	1_131282193_131282215	13	CCCCCAGGGTTGGAGGGTTGA	1_131282204_131282225	16	AGAACCTCTGTCCCCCAGGGTT	1_131282193_131282215	1	131282193	131282215	730
11	52403133	52403141	19	12	TGGAGCCCCTGGGGTGCTGG	11_52403139_52403159	10	GCCCCTGGGGTGCTGG	11_52403143_52403159	12	TGGAGCCCCTGGGGTGCTGG	11_52403139_52403159	11	52403139	52403159	731
1	16048539	16048546	19	16	TGGTCCTTTTCTCCTAAGGGGA	1_16048532_16048554	14	TCTCCTAAGGGGACTGACCA	1_16048541_16048561	16	TGGTCCTTTTCTCCTAAGGGGA	1_16048532_16048554	1	16048532	16048554	732
1	17240222	17240230	19	14	AGAAGCATGTTCCCCAGAGGA	1_17240206_17240227	16	TCCCCAGAGGAGCAGAGGCCCA	1_17240216_17240238	16	TCCCCAGAGGAGCAGAGGCCCA	1_17240216_17240238	1	17240216	17240238	733
1	180623567	180623574	19	14	TGGGCCTTGGTACCTCAGGTA	1_180623561_180623582	12	AGCTGTGGAAATGTGGGCCT	1_180623548_180623568	14	TGGGCCTTGGTACCTCAGGTA	1_180623561_180623582	1	180623561	180623582	734
1	24668299	24668306	19	12	GTTCCCATAACACCCCTGGGGC	1_24668280_24668302	17	ACCCCTGGGGCAAAACAGACCA	1_24668291_24668313	17	ACCCCTGGGGCAAAACAGACCA	1_24668291_24668313	1	24668291	24668313	735
13	71795428	71795435	19	12	ATGTCTTTCCCTGGGTGG	13_71795409_71795427	18	TTCCCTGGGTGGCTGAGAAGGAGCCCA	13_71795415_71795442	18	TTCCCTGGGTGGCTGAGAAGGAGCCCA	13_71795415_71795442	13	71795415	71795442	736
14	12714067	12714074	19	11	CTCCATGCCCACGGCC	14_12714048_12714064	16	GCCCCTGGCACAGGGGCCCA	14_12714061_12714081	16	GCCCCTGGCACAGGGGCCCA	14_12714061_12714081	14	12714061	12714081	737
14	22045735	22045739	19	12	GGTACCACCTATCCCTGGGTTA	14_22045717_22045739	15	TCCCTGGGTTACAGGGGCCCC	14_22045728_22045749	15	TCCCTGGGTTACAGGGGCCCC	14_22045728_22045749	14	22045728	22045749	738
14	63586197	63586215	19	12	GGGAGGGCTGCAGAAAGGGA	14_63586197_63586217	9	ATAATGAGGTTCA	14_63586184_63586197	12	GGGAGGGCTGCAGAAAGGGA	14_63586197_63586217	14	63586197	63586217	739
14	86135948	86135958	19	15	TGTACATTTCCACTGGGGA	14_86135936_86135955	17	TCCACTGGGGAAACACAGCCCA	14_86135944_86135966	17	TCCACTGGGGAAACACAGCCCA	14_86135944_86135966	14	86135944	86135966	740
15	17554856	17554867	17	13	GGCACGCCTGGTCCCCTGGGGC	15_17554842_17554864	19	TCCCCTGGGGCACCAGAGCCA	15_17554853_17554874	19	TCCCCTGGGGCACCAGAGCCA	15_17554853_17554874	15	17554853	17554874	741
15	3050174	3050194	19	14	TGGGCTCTGGCACGGGGGT	15_3050177_3050196	13	TGGGCTCTGGCACGGGGGTCCC	15_3050177_3050199	14	TGGGCTCTGGCACGGGGGT	15_3050177_3050196	15	3050177	3050196	742
16	23089002	23089008	19	12	GCCATCTATCTTCATACTGGGGG	16_23088983_23089006	16	TCATACTGGGGGGAAAAGGCCCA	16_23088994_23089017	16	TCATACTGGGGGGAAAAGGCCCA	16_23088994_23089017	16	23088994	23089017	743
16	25521004	25521014	19	13	TTCAGTGTGCAGCCCCTGGGGG	16_25520990_25521012	17	GCCCCTGGGGGAAAGAGGCTCG	16_25521001_25521023	17	GCCCCTGGGGGAAAGAGGCTCG	16_25521001_25521023	16	25521001	25521023	744
16	44483353	44483361	19	4	AGGAAA	16_44483335_44483341	15	TGCCTGACTTAAAGAGGTCCT	16_44483345_44483366	15	TGCCTGACTTAAAGAGGTCCT	16_44483345_44483366	16	44483345	44483366	745
16	48816138	48816146	19	15	AGGACCTCAGCCACCCTGGGGA	16_48816121_48816143	16	CACCCTGGGGAACAGAGGTATA	16_48816132_48816154	16	CACCCTGGGGAACAGAGGTATA	16_48816132_48816154	16	48816132	48816154	746
16	52342422	52342428	19	6	TCCGGGGA	16_52342403_52342411	13	TTGACTGGGGAACTAGAGCCC	16_52342416_52342437	13	TTGACTGGGGAACTAGAGCCC	16_52342416_52342437	16	52342416	52342437	747
17	265073	265080	19	16	TGGGCTCCTTTAATCCAAGGGGA	17_265066_265089	14	TCCAAGGGGAAACATGGAC	17_265079_265098	16	TGGGCTCCTTTAATCCAAGGGGA	17_265066_265089	17	265066	265089	748
1	74725993	74726004	19	14	GGGCCCTTTTGCTCCCGTCCA	1_74725990_74726011	11	CCTTGACGGGGTGAGGGCCC	1_74725976_74725996	14	GGGCCCTTTTGCTCCCGTCCA	1_74725990_74726011	1	74725990	74726011	749
18	47035483	47035489	19	15	ggggcctctgtttcccagggcc	18_47035475_47035497	3	gccc	18_47035504_47035508	15	ggggcctctgtttcccagggcc	18_47035475_47035497	18	47035475	47035497	750
1	8864973	8864987	19	8	TGGAGTATCTT	1_8864991_8865002	14	TCCCGCAGCAGGGTCCC	1_8864974_8864991	14	TCCCGCAGCAGGGTCCC	1_8864974_8864991	1	8864974	8864991	751
1	8984367	8984375	19	12	AGGACTCCTGAGAGGGGG	1_8984359_8984377	13	GCCCCCAAAGCTctcca	1_8984376_8984393	13	GCCCCCAAAGCTctcca	1_8984376_8984393	1	8984376	8984393	752
19	17576286	17576306	19	13	TGGCCCCTTTTACAGGAGGGCC	19_17576282_17576304	13	GCCCCTTTTACAGGAGGGCCC	19_17576284_17576305	13	GCCCCTTTTACAGGAGGGCCC	19_17576284_17576305	19	17576284	17576305	753
19	8672711	8672720	19	9	AGGAGGTCCCTGGGCTA	19_8672720_8672737	16	TGGACTGGGGTGAAGGAGGTCCC	19_8672707_8672730	16	TGGACTGGGGTGAAGGAGGTCCC	19_8672707_8672730	19	8672707	8672730	754
20	51236308	51236321	19	13	GGGAACAGAAGCCCCCAGGGG	20_51236315_51236336	15	TCCTTGGGGAACAGAAGCCCC	20_51236309_51236330	15	TCCTTGGGGAACAGAAGCCCC	20_51236309_51236330	20	51236309	51236330	755
20	52604290	52604302	19	4	TGGTGA	20_52604274_52604280	16	TAGGATGGGGGCACAGAGGGCCA	20_52604287_52604310	16	TAGGATGGGGGCACAGAGGGCCA	20_52604287_52604310	20	52604287	52604310	756
20	68601693	68601699	19	10	AAGTCCTTCTGGCCcct	20_68601701_68601718	16	TAACCTGGGGTACAGAAGTCCT	20_68601686_68601708	16	TAACCTGGGGTACAGAAGTCCT	20_68601686_68601708	20	68601686	68601708	757
2	168400664	168400670	19	13	gctctgtcacctaggctgga	2_168400645_168400665	15	taggctggagtacagaggccca	2_168400656_168400678	15	taggctggagtacagaggccca	2_168400656_168400678	2	168400656	168400678	758
2	58766950	58766962	19	14	AGGATCTGCTCCACCACTGGGAA	2_58766936_58766959	17	ACCACTGGGAAAAAGAGGTACA	2_58766948_58766970	17	ACCACTGGGAAAAAGAGGTACA	2_58766948_58766970	2	58766948	58766970	759
3	20707999	20708010	19	8	ccagccatgggt	3_20707982_20707994	17	tccctggcgaaagggtccc	3_20707993_20708012	17	tccctggcgaaagggtccc	3_20707993_20708012	3	20707993	20708012	760
3	2714228	2714235	19	13	AGTCCCTCTTCACAGGAGC	3_2714221_2714240	12	CCCTGCTGAGGTAGTCCC	3_2714209_2714227	13	AGTCCCTCTTCACAGGAGC	3_2714221_2714240	3	2714221	2714240	761
4	35727466	35727475	19	19	GAGACCTCTTTGACCCCAGGGA	4_35727459_35727481	13	ACCCCAGGGATAGCCGCA	4_35727471_35727489	19	GAGACCTCTTTGACCCCAGGGA	4_35727459_35727481	4	35727459	35727481	762
6	137943404	137943412	19	15	aggtagggcctagtgggaggta	6_137829174_137829196	15	tccactggggaggtagggcct	6_137943397_137943418	15	tccactggggaggtagggcct	6_137943397_137943418	6	137943397	137943418	763
6	1727621	1727628	19	14	TGGTTCTTGGGCCTCTGTGGA	6_1727607_1727628	12	GCCTCTGTGGAGGAGCCCTGCA	6_1727617_1727639	14	TGGTTCTTGGGCCTCTGTGGA	6_1727607_1727628	6	1727607	1727628	764
7	136700540	136700548	19	13	CAGAGCTCGAGAGCCCAGTGGA	7_136700535_136700557	13	CCATCAGCCCAGCCAGAGCTCGA	7_136700522_136700545	13	CCATCAGCCCAGCCAGAGCTCGA	7_136700522_136700545	7	136700522	136700545	765
7	163189000	163189008	19	14	TGTCCCCGGGGGTGTGCCAGGGGA	7_163188993_163189017	14	TCCCCGGGGGTGTGCCA	7_163188995_163189012	14	TCCCCGGGGGTGTGCCA	7_163188995_163189012	7	163188995	163189012	766
7	167656061	167656069	19	12	tgggcgcctgtaatcccggcta	7_167656054_167656076	8	gtgcttagtggtggg	7_167656043_167656058	12	tgggcgcctgtaatcccggcta	7_167656054_167656076	7	167656054	167656076	767
9	120640653	120640659	19	11	GGGCCCACCTAGTGCCC	9_120640661_120640678	6	AGGCCCA	9_120640634_120640641	11	GGGCCCACCTAGTGCCC	9_120640661_120640678	9	120640661	120640678	768
9	70804836	70804843	19	13	accatagcgcccagggcc	9_70804817_70804835	7	ccacataggtca	9_70804849_70804861	13	accatagcgcccagggcc	9_70804817_70804835	9	70804817	70804835	769
10	35310642	35310648	18	5	TGTATACT	10_35310659_35310667	13	CACCCTGTTAAAGGGGCCCC	10_35310638_35310658	13	CACCCTGTTAAAGGGGCCCC	10_35310638_35310658	10	35310638	35310658	770
10	36529457	36529461	18	17	cggccccttggcttcccagtgga	10_36529446_36529469	14	ttcccagtggaaacagca	10_36529458_36529476	17	cggccccttggcttcccagtgga	10_36529446_36529469	10	36529446	36529469	771
10	78981456	78981465	18	14	TAGTCCACATTGCCTGGGGCA	10_78981442_78981463	16	TTGCCTGGGGCAACAAGGGCTA	10_78981451_78981473	16	TTGCCTGGGGCAACAAGGGCTA	10_78981451_78981473	10	78981451	78981473	772
1	10209770	10209776	18	13	GGGGCCCTTCCACCACAGCA	1_10209761_10209781	12	GGCTGGTGCAGGGGCCCT	1_10209751_10209769	13	GGGGCCCTTCCACCACAGCA	1_10209761_10209781	1	10209761	10209781	773
11	111319416	111319421	18	13	TGGACTCTGGCTTCAAAGCC	11_111319409_111319429	13	GACTCTGGCTTCAAAGCCCTCCT	11_111319411_111319434	13	GACTCTGGCTTCAAAGCCCTCCT	11_111319411_111319434	11	111319411	111319434	774
12	100387789	100387795	18	14	TGCGTGCTTTTTCTCCAGAGCC	12_100387780_100387802	2	CA	12_100387770_100387772	14	TGCGTGCTTTTTCTCCAGAGCC	12_100387780_100387802	12	100387780	100387802	775
12	114100816	114100822	18	15	TGGACATCCAGGGCGTCCTCAGAGA	12_114100799_114100824	16	TCCAGGGCGTCCTCAGAGAGGTCCA	12_114100805_114100830	16	TCCAGGGCGTCCTCAGAGAGGTCCA	12_114100805_114100830	12	114100805	114100830	776
13	31617547	31617562	18	15	TGGTCCCGTGCCCCTGTGGT	13_31617537_31617557	17	GCCCCTGTGGTTCAGAGGTCCA	13_31617546_31617568	17	GCCCCTGTGGTTCAGAGGTCCA	13_31617546_31617568	13	31617546	31617568	777
13	47446372	47446379	18	17	tggtcctctttatcccaggta	13_47446364_47446385	11	tcatcatgaaatggtcct	13_47446353_47446371	17	tggtcctctttatcccaggta	13_47446364_47446385	13	47446364	47446385	778
13	66485437	66485443	18	18	TGGTCCTTCCTTCCCCAGGGCA	13_66485428_66485450	17	TCCCCAGGGCACAGTGGATGGCA	13_66485439_66485462	18	TGGTCCTTCCTTCCCCAGGGCA	13_66485428_66485450	13	66485428	66485450	779
14	16353278	16353285	18	14	tgccctcaaagtccacaggggt	14_16353259_16353281	17	tccacaggggtagagaggtcct	14_16353270_16353292	17	tccacaggggtagagaggtcct	14_16353270_16353292	14	16353270	16353292	780
1	43529675	43529685	18	13	TGGGGCTCTGGTGATGGGGA	1_43529670_43529690	13	GGCTCTGGTGATGGGGACCA	1_43529673_43529693	13	GGCTCTGGTGATGGGGACCA	1_43529673_43529693	1	43529673	43529693	781
14	4803475	4803481	18	14	TGGTCCCAGGACCCTGGGGGA	14_4803459_4803480	17	GACCCTGGGGGACAGAGGACCA	14_4803468_4803490	17	GACCCTGGGGGACAGAGGACCA	14_4803468_4803490	14	4803468	4803490	782
14	65309804	65309815	18	14	GGGGCCCTGGGTCCCCTGGGA	14_65309790_65309811	15	TCCCCTGGGAAGCAGGAGCC	14_65309801_65309821	15	TCCCCTGGGAAGCAGGAGCC	14_65309801_65309821	14	65309801	65309821	783
15	14529033	14529038	18	14	TGGGCTTTTTTAAAACAGGGTA	15_14529024_14529046	1	CT	15_14529013_14529015	14	TGGGCTTTTTTAAAACAGGGTA	15_14529024_14529046	15	14529024	14529046	784
15	2434964	2434973	18	17	GGGGCCTCTGTGCATCCAGGGA	15_2434957_2434979	7	GCAGGTGGGGC	15_2434979_2434990	17	GGGGCCTCTGTGCATCCAGGGA	15_2434957_2434979	15	2434957	2434979	785
15	45211525	45211538	18	14	TAGGCTCCTGTACCCCAGTGA	15_45211518_45211539	11	TCCTGTACCCCAGTGAGCTCTC	15_45211523_45211545	14	TAGGCTCCTGTACCCCAGTGA	15_45211518_45211539	15	45211518	45211539	786
15	8897783	8897790	18	13	AGGGGCTCCTTTACCCTGGTGC	15_8897775_8897797	14	TACCCTGGTGCACTCACTGTGT	15_8897786_8897808	14	TACCCTGGTGCACTCACTGTGT	15_8897786_8897808	15	8897786	8897808	787
16	13133665	13133672	18	17	gggaactgctttaccccaggtca	16_13133658_13133681	4	tcca	16_13133646_13133650	17	gggaactgctttaccccaggtca	16_13133658_13133681	16	13133658	13133681	788
16	2304512	2304535	18	15	TGGGCCTCTGTGCCCCCCACCA	16_2304505_2304527	5	GCCTCTG	16_2304538_2304545	15	TGGGCCTCTGTGCCCCCCACCA	16_2304505_2304527	16	2304505	2304527	789
16	77056284	77056295	18	13	TGGGCCACACTCCGGGGC	16_77056268_77056286	9	CCCACTGGGCAG	16_77056299_77056311	13	TGGGCCACACTCCGGGGC	16_77056268_77056286	16	77056268	77056286	790
19	12583105	12583117	18	12	AATCTTTGCACTCAGAGCC	19_12583089_12583108	8	CCACATGGGGC	19_12583122_12583133	12	AATCTTTGCACTCAGAGCC	19_12583089_12583108	19	12583089	12583108	791
20	1816995	1817002	18	16	AGGACTCTGCCACAGGGGC	20_1816988_1817007	14	GCCACAGGGGCCCAGGAGGTGGG	20_1816996_1817019	16	AGGACTCTGCCACAGGGGC	20_1816988_1817007	20	1816988	1817007	792
20	19472056	19472061	18	12	tggagccctcgttatgtt	20_19472062_19472080	6	gagatgaCAA	20_19472036_19472046	12	tggagccctcgttatgtt	20_19472062_19472080	20	19472062	19472080	793
20	27774151	27774163	18	15	TGCTACTTCTGTGCTCTGGAGA	20_27774138_27774160	15	TGCTCTGGAGAACCAAGGTCTGCA	20_27774149_27774173	15	TGCTCTGGAGAACCAAGGTCTGCA	20_27774149_27774173	20	27774149	27774173	794
20	51217428	51217437	18	13	GGGAACAGAAGCCCCCAGGGGC	20_51217431_51217453	15	TCCTTGGGGAACAGAAGCCCC	20_51217425_51217446	15	TCCTTGGGGAACAGAAGCCCC	20_51217425_51217446	20	51217425	51217446	795
20	72734621	72734627	18	15	TGGGACTCTGGGACCAGGGGC	20_72734612_72734633	10	CCCCGTGGAGGGCA	20_72734632_72734646	15	TGGGACTCTGGGACCAGGGGC	20_72734612_72734633	20	72734612	72734633	796
20	73512338	73512346	18	16	TGGAGCCCCAGTGCCTCCAGAAA	20_73512339_73512362	15	TCCTTGGAGCCCCAGTGCCTCCA	20_73512335_73512358	16	TGGAGCCCCAGTGCCTCCAGAAA	20_73512339_73512362	20	73512339	73512362	797
20	74439557	74439568	18	13	tctgtaaactcccctgggga	20_74439540_74439560	16	tcccctggggagagggaga	20_74439549_74439568	16	tcccctggggagagggaga	20_74439549_74439568	20	74439549	74439568	798
3	61518437	61518453	17	15	AGCACTCCTTTCCCCCTGTGGA	3_61518434_61518456	13	CCCCCTGTGGACACTGTGCTGG	3_61518445_61518467	15	AGCACTCCTTTCCCCCTGTGGA	3_61518434_61518456	3	61518434	61518456	799
3	9659314	9659323	18	3	AGGA	3_9659296_9659300	14	TCActggtgataattagaacca	3_9659312_9659334	14	TCActggtgataattagaacca	3_9659312_9659334	3	9659312	9659334	800
6	129767403	129767412	18	15	tgactTCACTGTAGCACCAAGGCC	6_129767395_129767419	13	tTCACTGTAGCACCAAGGCCT	6_129767399_129767420	15	tgactTCACTGTAGCACCAAGGCC	6_129767395_129767419	6	129767395	129767419	801
7	137484507	137484524	18	12	TCTTCCTGATTCCACTCGGGTA	7_137484499_137484521	16	TCCACTCGGGTAAAAATGCCCA	7_137484509_137484531	16	TCCACTCGGGTAAAAATGCCCA	7_137484509_137484531	7	137484509	137484531	802
7	43460665	43460675	18	14	TGCGCCTTCCAGGGCTCTGGGGA	7_43460652_43460675	14	GGCTCTGGGGAGAGAGCCCG	7_43460664_43460684	14	GGCTCTGGGGAGAGAGCCCG	7_43460664_43460684	7	43460664	43460684	803
7	7026245	7026258	18	14	TGGTCTCTTTTACAGAGGTA	7_7026244_7026264	3	TTCA	7_7026229_7026233	14	TGGTCTCTTTTACAGAGGTA	7_7026244_7026264	7	7026244	7026264	804
7	85729923	85729933	18	10	AGGCCCACTTTCTCCT	7_85729934_85729950	15	AGGCCTGGTGGAAGGAGGCCCA	7_85729919_85729941	15	AGGCCTGGTGGAAGGAGGCCCA	7_85729919_85729941	7	85729919	85729941	805
9	58610798	58610805	18	5	GGGGGA	9_58610779_58610785	12	ACTCCTCCCTCACAAAGGCCCT	9_58610791_58610813	12	ACTCCTCCCTCACAAAGGCCCT	9_58610791_58610813	9	58610791	58610813	806
1	10325732	10325743	17	17	TGATCCTCTGTGCCCCAGGCTA	1_10325728_10325750	14	TCCTCTGTGCCCCAGGCTATCCA	1_10325731_10325754	17	TGATCCTCTGTGCCCCAGGCTA	1_10325728_10325750	1	10325728	10325750	807
11	55114289	55114294	17	5	TAGACGCC	11_55114305_55114313	8	ACACCTATGTCACA	11_55114269_55114283	8	ACACCTATGTCACA	11_55114269_55114283	11	55114269	55114283	808
1	161613894	161613900	17	13	TGGGGCTCCTGTTCTGGGGCA	1_161613886_161613907	12	TGTTCTGGGGCACTCAACTCTC	1_161613895_161613917	13	TGGGGCTCCTGTTCTGGGGCA	1_161613886_161613907	1	161613886	161613907	809
12	123310658	123310662	17	13	TGTACCCCTTCACAGAAGC	12_123310650_123310669	13	ACCCCTTCACAGAAGCCCC	12_123310653_123310672	13	ACCCCTTCACAGAAGCCCC	12_123310653_123310672	12	123310653	123310672	810
12	60227758	60227775	17	14	AGGACTTTGGTTCTCCAGGGAA	12_60227754_60227776	10	TTGGAAAAAAAGGACTT	12_60227744_60227761	14	AGGACTTTGGTTCTCCAGGGAA	12_60227754_60227776	12	60227754	60227776	811
12	87765237	87765244	17	10	AGGACACTGTTGGTC	12_87765247_87765262	16	GCTCCTGGGAAAGAGGACA	12_87765234_87765253	16	GCTCCTGGGAAAGAGGACA	12_87765234_87765253	12	87765234	87765253	812
1	29200934	29200941	17	14	GGGACCCTTTTAGAGGAGA	1_29200927_29200946	6	ACTCTAGGGGT	1_29200948_29200959	14	GGGACCCTTTTAGAGGAGA	1_29200927_29200946	1	29200927	29200946	813
12	98003397	98003405	17	15	TGGAGGCTGGATGACCCTGGAGA	12_95424657_95424680	14	GACCCTGGAGAAGGGGCCCT	12_98003391_98003411	15	TGGAGGCTGGATGACCCTGGAGA	12_95424657_95424680	12	95424657	95424680	814
13	10663247	10663258	17	12	tgttcagcggtgcctggggta	13_10663235_10663256	18	tgcctggggtacagaggactctca	13_10663245_10663269	18	tgcctggggtacagaggactctca	13_10663245_10663269	13	10663245	10663269	815
13	42386960	42386967	17	14	TGGAGCTTCTGTGAAGGAGC	13_42386952_42386972	11	GCCCCTGGTAAATGG	13_42386970_42386985	14	TGGAGCTTCTGTGAAGGAGC	13_42386952_42386972	13	42386952	42386972	816
1	40837195	40837216	17	18	GGGTCCCTTGTACCCCAGGGTGA	1_40837191_40837214	14	ACCCCAGGGTGAAACAGAACCC	1_40837202_40837224	18	GGGTCCCTTGTACCCCAGGGTGA	1_40837191_40837214	1	40837191	40837214	817
14	21134402	21134410	17	17	GGGAGCCCCTGTGCCCCAGGTCA	14_21134394_21134417	14	TGCCCCAGGTCACAATGCCCA	14_21134405_21134426	17	GGGAGCCCCTGTGCCCCAGGTCA	14_21134394_21134417	14	21134394	21134417	818
14	22115867	22115875	17	9	GGGACATCTGC	14_22115882_22115893	16	TGGACAGGGACACAGAGGTCCA	14_22115860_22115882	16	TGGACAGGGACACAGAGGTCCA	14_22115860_22115882	14	22115860	22115882	819
1	51641578	51641584	17	9	GCACCTGTGGGA	1_51641559_51641571	14	ACCACCGCCCCCTGTGGGA	1_51612808_51612827	14	ACCACCGCCCCCTGTGGGA	1_51612808_51612827	1	51612808	51612827	820
15	49655113	49655125	17	14	TGGTTCGACTGGCCCCTGGAGA	15_49655098_49655120	12	TCGACTGGCCCCTGGAGAACCC	15_49655102_49655124	14	TGGTTCGACTGGCCCCTGGAGA	15_49655098_49655120	15	49655098	49655120	821
15	7034083	7034127	17	9	tggcaccagggcc	15_7034083_7034096	11	tggcaccagggccca	15_7034083_7034098	11	tggcaccagggccca	15_7034083_7034098	15	7034083	7034098	822
16	14330980	14330987	17	16	TGACCTGCTGGAGCTCCGGTGA	16_14330964_14330986	15	GCTCCGGTGAAGGAGTCCA	16_14330976_14330995	16	TGACCTGCTGGAGCTCCGGTGA	16_14330964_14330986	16	14330964	14330986	823
16	17485128	17485133	17	13	AGGACCAGAGCCCCTGGAA	16_17485127_17485146	13	GCCCCTGGAAGGGGTG	16_17485136_17485152	13	GCCCCTGGAAGGGGTG	16_17485136_17485152	16	17485136	17485152	824
16	19111218	19111230	17	16	GGGACTGTGGTGCCCCAGGGCT	16_19111211_19111233	13	ACACATGGGGACTGTGGTGCC	16_19111204_19111225	16	GGGACTGTGGTGCCCCAGGGCT	16_19111211_19111233	16	19111211	19111233	825
16	54120289	54120297	17	16	tggaacatatgcccctggga	16_54120275_54120295	17	gcccctgggataaggaggtaca	16_54120285_54120307	17	gcccctgggataaggaggtaca	16_54120285_54120307	16	54120285	54120307	826
16	75242843	75242850	17	6	TGATCCGCT	16_75242859_75242868	14	GCCCCTCCTGTTCAGAGGCCCA	16_75242836_75242858	14	GCCCCTCCTGTTCAGAGGCCCA	16_75242836_75242858	16	75242836	75242858	827
16	8326530	8326536	17	10	AGGGCCTCCAGGCAGCC	16_8326538_8326555	15	CAGGCTGGGGCACCAGGGCCTCCA	16_8326524_8326548	15	CAGGCTGGGGCACCAGGGCCTCCA	16_8326524_8326548	16	8326524	8326548	828
17	92507650	92507662	17	7	GGCGGCAGCGGC	17_92507634_92507646	15	TACCTGGGGTGACAAGGGCCA	17_92507651_92507672	15	TACCTGGGGTGACAAGGGCCA	17_92507651_92507672	17	92507651	92507672	829
19	41732505	41732513	16	15	TGGGCCTCGTTGCAGGAGGCAA	19_41732496_41732518	13	TTGCAGGAGGCAACAAGCACTCA	19_41732505_41732528	15	TGGGCCTCGTTGCAGGAGGCAA	19_41732496_41732518	19	41732496	41732518	830
19	45929723	45929740	17	13	TGGGGCTGTGGCAAGGGGG	19_45929724_45929743	14	GGGGCTGTGGCAAGGGGGCCCA	19_45929725_45929747	14	GGGGCTGTGGCAAGGGGGCCCA	19_45929725_45929747	19	45929725	45929747	831
20	11719691	11719698	17	14	TGATCTCTGTGGGCCTTGGCA	20_11719676_11719697	14	GGGCCTTGGCAAACCAGGTA	20_11719686_11719706	14	GGGCCTTGGCAAACCAGGTA	20_11719686_11719706	20	11719686	11719706	832
20	388446	388452	17	9	CCTGGCCCAATAGGG	20_388427_388442	13	CCTGGCCCAATAGGGCTCTT	20_388427_388447	13	CCTGGCCCAATAGGGCTCTT	20_388427_388447	20	388427	388447	833
20	52917093	52917123	17	13	TGACTTCAAGTCCATGAGGA	20_52917087_52917107	16	AAGCCTGGGGTAAAAGAGACCA	20_52917107_52917129	16	AAGCCTGGGGTAAAAGAGACCA	20_52917107_52917129	20	52917107	52917129	834
2	106095666	106095672	17	7	TAGAATTCTT	2_106095681_106095691	14	TTCCCTGGGTTTCCAGAGCCTA	2_106095659_106095681	14	TTCCCTGGGTTTCCAGAGCCTA	2_106095659_106095681	2	106095659	106095681	835
2	90929173	90929186	17	15	TGGCCCTTTTTCCACCTGTGA	2_90929170_90929191	14	TCCACCTGTGACATGTCTA	2_90929180_90929199	15	TGGCCCTTTTTCCACCTGTGA	2_90929170_90929191	2	90929170	90929191	836
3	132093744	132093748	17	5	cagatga	3_132093724_132093731	2	ca	3_132093724_132093726	5	cagatga	3_132093724_132093731	3	132093724	132093731	837
3	23084640	23084650	17	17	tgggcctttttacaccagtgga	3_23084632_23084654	13	acaccagtggaccagcaggcaa	3_23084643_23084665	17	tgggcctttttacaccagtgga	3_23084632_23084654	3	23084632	23084654	838
3	5620922	5620929	17	16	agccccttttatcccagggga	3_5620915_5620936	13	tcccaggggagggcttgca	3_5620926_5620945	16	agccccttttatcccagggga	3_5620915_5620936	3	5620915	5620936	839
4	110772729	110772735	17	14	tgggcatgtttcaactggaga	4_110772711_110772732	16	tcaactggagaaaagaggccct	4_110772721_110772743	16	tcaactggagaaaagaggccct	4_110772721_110772743	4	110772721	110772743	840
4	29973136	29973142	17	14	TGGGGCCCTGCTTCCAGGGTC	4_29973127_29973148	14	GGCCCTGCTTCCAGGGTCCA	4_29973130_29973150	14	GGCCCTGCTTCCAGGGTCCA	4_29973130_29973150	4	29973130	29973150	841
5	38552224	38552229	17	12	TGCAAAAGAGCCCCAAAGGA	5_38552224_38552244	15	GCCCCTGCAAAAGAGCCCCA	5_38552219_38552239	15	GCCCCTGCAAAAGAGCCCCA	5_38552219_38552239	5	38552219	38552239	842
6	3470507	3470522	17	13	GGGGCTTTGGTTTCCCAGGGTA	6_3470500_3470522	4	AAGTTGA	6_3470492_3470499	13	GGGGCTTTGGTTTCCCAGGGTA	6_3470500_3470522	6	3470500	3470522	843
6	43241960	43241971	17	14	AGGCCCCACTGACCTCAAAGGG	6_43241965_43241987	11	CCCACTGACCTCAAAGGG	6_43241969_43241987	14	AGGCCCCACTGACCTCAAAGGG	6_43241965_43241987	6	43241965	43241987	844
6	73471209	73471215	17	10	GCACCCTTGAGGGGG	6_73471190_73471205	15	TCCCAGTGGCAGAGCCCA	6_73471205_73471223	15	TCCCAGTGGCAGAGCCCA	6_73471205_73471223	6	73471205	73471223	845
7	133474586	133474596	17	14	gctattcctgaacccctggggt	7_133474569_133474591	19	acccctggggtaaaagagtcca	7_133474580_133474602	19	acccctggggtaaaagagtcca	7_133474580_133474602	7	133474580	133474602	846
8	29588311	29588317	17	14	tggttcatcccctggggga	8_29588296_29588315	17	tcccctgggggacctgagccca	8_29588303_29588325	17	tcccctgggggacctgagccca	8_29588303_29588325	8	29588303	29588325	847
8	38026804	38026818	17	8	CCGTTAGGGGA	8_38026789_38026800	14	CCGTTAGGGGAGACGGGGGTACA	8_38026789_38026812	14	CCGTTAGGGGAGACGGGGGTACA	8_38026789_38026812	8	38026789	38026812	848
9	116905943	116905951	17	13	TGGgctttgtttacagggta	9_116905938_116905958	12	TCCCGGTGGgctttgtttaca	9_116905932_116905953	13	TGGgctttgtttacagggta	9_116905938_116905958	9	116905938	116905958	849
9	60249695	60249712	16	3	tgg	9_60249722_60249725	14	tgtactgggtgaaagggactcct	9_60249683_60249706	14	tgtactgggtgaaagggactcct	9_60249683_60249706	9	60249683	60249706	850
10	17485608	17485616	16	7	TTCTCTTGGGGT	10_17485590_17485602	13	GGCCCTGGTGAGGAAGCCCT	10_17485603_17485623	13	GGCCCTGGTGAGGAAGCCCT	10_17485603_17485623	10	17485603	17485623	851
10	2336339	2336346	16	12	TGGCTCCTACTACCAGAGCC	10_2336331_2336351	9	CCCCATGCTGGTAAG	10_2336349_2336364	12	TGGCTCCTACTACCAGAGCC	10_2336331_2336351	10	2336331	2336351	852
10	31644301	31644306	16	15	TGGGCTCCTCCTTTCCAGTGAA	10_31644292_31644314	5	ACACCTGA	10_31644317_31644325	15	TGGGCTCCTCCTTTCCAGTGAA	10_31644292_31644314	10	31644292	31644314	853
10	64203020	64203028	16	16	tgtgtcctgaggcaacccagtgga	10_64203012_64203036	13	tgtcctgaggcaacccagtgga	10_64203014_64203036	16	tgtgtcctgaggcaacccagtgga	10_64203012_64203036	10	64203012	64203036	854
10	85375116	85375124	16	12	CCCTGTCCCCAAGGGGC	10_85375098_85375115	13	CCCTGTCCCCAAGGGGCTtct	10_85375098_85375119	13	CCCTGTCCCCAAGGGGCTtct	10_85375098_85375119	10	85375098	85375119	855
11	108424402	108424408	16	4	CAGTCCT	11_108424420_108424427	15	ACCACTGGGTTAAAAGAGTGAA	11_108424394_108424416	15	ACCACTGGGTTAAAAGAGTGAA	11_108424394_108424416	11	108424394	108424416	856
11	116941845	116941854	16	7	TTATGGCAGGTGG	11_116941827_116941840	12	GCAGGTGGGCCTTGGAAGCCCA	11_116941832_116941854	12	GCAGGTGGGCCTTGGAAGCCCA	11_116941832_116941854	11	116941832	116941854	857
11	123330468	123330476	16	5	TGAAACAC	11_123330486_123330494	1	a	11_123330450_123330451	5	TGAAACAC	11_123330486_123330494	11	123330486	123330494	858
1	129692686	129692694	16	16	TGAAGGCCTCTTTCCCTCAGGTTC	1_129692676_129692700	15	TCCCTCAGGTTCCGCAAGCATCTA	1_129692688_129692712	16	TGAAGGCCTCTTTCCCTCAGGTTC	1_129692676_129692700	1	129692676	129692700	859
1	20617336	20617350	16	12	GACTCTGGAGGGAGGGGG	1_20617321_20617339	12	GACTCTGGAGGGAGGGGGGCCC	1_20311051_20311073	12	GACTCTGGAGGGAGGGGGGCCC	1_20311051_20311073	1	20311051	20311073	860
12	30570153	30570163	16	14	tggtctccaaggcccacagaggt	12_30570154_30570177	14	ttcccttggtctccaaggccca	12_30570148_30570170	14	ttcccttggtctccaaggccca	12_30570148_30570170	12	30570148	30570170	861
13	30940283	30940298	16	16	tggactattttaccccaagggt	13_30940279_30940301	12	accccaagggttcagggatagc	13_30940290_30940312	16	tggactattttaccccaagggt	13_30940279_30940301	13	30940279	30940301	862
13	87976121	87976127	16	13	AGGGTCTCTGTTACAGGGGC	13_87976112_87976132	12	TTACAGGGGCCTCAGAGCACCT	13_87976122_87976144	13	AGGGTCTCTGTTACAGGGGC	13_87976112_87976132	13	87976112	87976132	863
14	65808173	65808177	16	8	TGGAAATCTGTC	14_65808185_65808197	15	actcctggAAAAGAGCCCA	14_65808166_65808185	15	actcctggAAAAGAGCCCA	14_65808166_65808185	14	65808166	65808185	864
14	9030817	9030825	16	13	TGGGCCCCCTTCCCACAGCCCT	14_9030809_9030831	4	TCCC	14_9030839_9030843	13	TGGGCCCCCTTCCCACAGCCCT	14_9030809_9030831	14	9030809	9030831	865
14	953583	953589	16	11	CAAAGCTCCCTGCCCCACA	14_953589_953608	13	TGCCCTCCCTCACCAAAGCTCCC	14_953576_953599	13	TGCCCTCCCTCACCAAAGCTCCC	14_953576_953599	14	953576	953599	866
15	105928485	105928492	16	9	TAGGACCTGGGGA	15_105928466_105928479	14	ACCCCTGTCTTGCAGAGGCCCA	15_105928478_105928500	14	ACCCCTGTCTTGCAGAGGCCCA	15_105928478_105928500	15	105928478	105928500	867
15	15157326	15157335	16	15	tgggctttgtttccccagggtt	15_15157318_15157340	2	ttct	15_15157308_15157312	15	tgggctttgtttccccagggtt	15_15157318_15157340	15	15157318	15157340	868
16	21148798	21148807	16	13	tccaggcctgtgcccgggTGGA	16_21148783_21148805	16	tgcccgggTGGAAGAGGGTCCC	16_21148793_21148815	16	tgcccgggTGGAAGAGGGTCCC	16_21148793_21148815	16	21148793	21148815	869
16	22358284	22358289	16	12	gagaccacgttggccag	16_22358291_22358308	6	gaggttta	16_22358264_22358272	12	gagaccacgttggccag	16_22358291_22358308	16	22358291	22358308	870
16	30171951	30171959	16	15	TGGGCTCTTCTCCAGAGGC	16_30171943_30171962	7	TCCCGTGGT	16_30171968_30171977	15	TGGGCTCTTCTCCAGAGGC	16_30171943_30171962	16	30171943	30171962	871
16	33032132	33032137	16	12	AACCTCTCCTCTGAGGC	16_33032112_33032129	15	TCCTCTGAGGCTTTAGTGCTACA	16_33032118_33032141	15	TCCTCTGAGGCTTTAGTGCTACA	16_33032118_33032141	16	33032118	33032141	872
16	44510692	44510698	16	13	TAGTCACTCCTTTCAAGGAGC	16_44510683_44510704	13	ACTCCTTTCAAGGAGCCCA	16_44510688_44510707	13	ACTCCTTTCAAGGAGCCCA	16_44510688_44510707	16	44510688	44510707	873
18	69036558	69036564	16	14	TTGACCTTGGCAACAGGGCT	18_69036550_69036570	15	TGACCTTGGCAACAGGGCTCA	18_69036551_69036572	15	TGACCTTGGCAACAGGGCTCA	18_69036551_69036572	18	69036551	69036572	874
19	11455428	11455438	16	15	GAGTCCTCTGTCCTCCAGTGGA	19_11455420_11455442	16	TCCTCCAGTGGAAGAGGCTA	19_11455430_11455450	16	TCCTCCAGTGGAAGAGGCTA	19_11455430_11455450	19	11455430	11455450	875
19	2024114	2024128	16	13	TACCCCCTTGAAGGGGC	19_2024110_2024127	14	CCCCCTTGAAGGGGCCCA	19_2024112_2024130	14	CCCCCTTGAAGGGGCCCA	19_2024112_2024130	19	2024112	2024130	876
19	44861933	44861945	16	10	TCTTCCCCCGAAAA	19_44861917_44861931	14	AAAACTGGGGAGAAGAGGTCTC	19_44861930_44861952	14	AAAACTGGGGAGAAGAGGTCTC	19_44861930_44861952	19	44861930	44861952	877
20	40990026	40990036	16	13	TGTGCTCTTTTACCAAGGTCC	20_40990021_40990042	12	TGCTCTTTTACCAAGGTCCC	20_40990023_40990043	13	TGTGCTCTTTTACCAAGGTCC	20_40990021_40990042	20	40990021	40990042	878
20	54913628	54913637	16	13	GGGGCCTCTGTAAGCCTGGGTT	20_54913621_54913643	10	TGGGTTGGGGGAGGCGG	20_54913637_54913654	13	GGGGCCTCTGTAAGCCTGGGTT	20_54913621_54913643	20	54913621	54913643	879
2	107853539	107853548	16	16	tggacctttgtaccccaaccttga	2_107853533_107853557	11	aggcaaaggggatgga	2_107853521_107853537	16	tggacctttgtaccccaaccttga	2_107853533_107853557	2	107853533	107853557	880
2	46323280	46323286	16	12	tgggctcctGTGGTACAGACca	2_46323273_46323295	14	gctcctGTGGTACAGACca	2_46323276_46323295	14	gctcctGTGGTACAGACca	2_46323276_46323295	2	46323276	46323295	881
2	94335183	94335205	16	15	AGGTGCTCTGTTACCCCCAGGAA	2_94335189_94335212	14	TTATGGGACAGAAAGCTAGGTGCT	2_94335172_94335196	15	AGGTGCTCTGTTACCCCCAGGAA	2_94335189_94335212	2	94335189	94335212	882
3	154763075	154763081	16	17	tgggcctTTTTGCCCCAGAACA	3_154763067_154763089	12	tacctgggcctTTTTGCCCCA	3_154763063_154763084	17	tgggcctTTTTGCCCCAGAACA	3_154763067_154763089	3	154763067	154763089	883
6	137829172	137829178	16	13	AAGAGGCCTAAACCTCCAGGAGA	6_137829174_137829197	15	TGCACTGCTGGAAAGAGGCCTA	6_137829162_137829184	15	TGCACTGCTGGAAAGAGGCCTA	6_137829162_137829184	6	137829162	137829184	884
7	136662671	136662677	16	12	AGGAGCAAAGGTCCCAGGGCT	7_136662670_136662691	11	TCCCAGGGCTATCAG	7_136662681_136662696	12	AGGAGCAAAGGTCCCAGGGCT	7_136662670_136662691	7	136662670	136662691	885
7	41713567	41713575	16	16	TGGTACTGTGGTGCCCCAGGAGC	7_41713557_41713580	14	GCCCCAGGAGCTGCTGGAAGAGAT	7_41713569_41713593	16	TGGTACTGTGGTGCCCCAGGAGC	7_41713557_41713580	7	41713557	41713580	886
7	69552611	69552622	16	13	TGCTATGTGTCCAGGGCT	7_69552596_69552614	16	TGTCCAGGGCTTTTGAAACAGAGTCCA	7_69552603_69552630	16	TGTCCAGGGCTTTTGAAACAGAGTCCA	7_69552603_69552630	7	69552603	69552630	887
8	143730522	143730531	16	11	CTGCTGCCCAGGAGA	8_143730504_143730519	13	GAGACTGGGGAACAGGGGCCCG	8_143730515_143730537	13	GAGACTGGGGAACAGGGGCCCG	8_143730515_143730537	8	143730515	143730537	888
1	110671955	110671961	15	15	TGTCCCTTCCCTGAGCCCTGGTGA	1_110671937_110671961	13	AGCCCTGGTGAGGGAGCCCT	1_110671950_110671970	15	TGTCCCTTCCCTGAGCCCTGGTGA	1_110671937_110671961	1	110671937	110671961	889
11	110309548	110309554	15	15	GCCACTCCTGCTGCCCTGGGGCA	11_110309529_110309552	19	TGCCCTGGGGCAGAGAGGCTCCT	11_110309540_110309563	19	TGCCCTGGGGCAGAGAGGCTCCT	11_110309540_110309563	11	110309540	110309563	890
11	120501077	120501083	15	12	tgtaatcccagctactcggga	11_120501078_120501099	8	tactcgggaggc	11_120501090_120501102	12	tgtaatcccagctactcggga	11_120501078_120501099	11	120501078	120501099	891
1	134515781	134515790	15	10	GTGTGCCCCTGGGCT	1_134515763_134515778	12	TCCCCCACCCCAGTGAAATTCA	1_134515777_134515799	12	TCCCCCACCCCAGTGAAATTCA	1_134515777_134515799	1	134515777	134515799	892
1	35112868	35112904	15	12	TGTTATTTCAATGCATGGGGGTA	1_35112878_35112901	13	TGCATGGGGGTAAGAAGGC	1_35112889_35112908	13	TGCATGGGGGTAAGAAGGC	1_35112889_35112908	1	35112889	35112908	893
1	36550943	36550949	15	14	TTGACCCTGGCAACAGGGCC	1_36550935_36550955	16	GACCCTGGCAACAGGGCCCA	1_36550937_36550957	16	GACCCTGGCAACAGGGCCCA	1_36550937_36550957	1	36550937	36550957	894
14	86542041	86542051	15	6	tggatacc	14_86542060_86542068	17	TCCCTtggagtacggaggtcca	14_86542035_86542057	17	TCCCTtggagtacggaggtcca	14_86542035_86542057	14	86542035	86542057	895
15	8650065	8650070	15	13	CGGGCCTCCCTCAGGCGG	15_8650046_8650064	16	TCAGGCGGTGGGAAAAGAGCCTCCC	15_8650056_8650081	16	TCAGGCGGTGGGAAAAGAGCCTCCC	15_8650056_8650081	15	8650056	8650081	896
15	9916271	9916277	15	15	TGGCCCTTCTTACTCCTGGGAA	15_9916261_9916283	14	ACTCCTGGGAACCCTTGAGTGACC	15_9916272_9916296	15	TGGCCCTTCTTACTCCTGGGAA	15_9916261_9916283	15	9916261	9916283	897
16	38990424	38990430	15	11	CCCTTACCCCTAGGGA	16_38990405_38990421	11	CCCTTACCCCTAGGGACCT	16_38990405_38990424	11	CCCTTACCCCTAGGGACCT	16_38990405_38990424	16	38990405	38990424	898
16	55881315	55881321	14	14	TGGGGCCCTGGTACACCAGGAGT	16_55881306_55881329	14	GGCCCTGGTACACCAGGAGTACA	16_55881309_55881332	14	GGCCCTGGTACACCAGGAGTACA	16_55881309_55881332	16	55881309	55881332	899
18	35341165	35341177	15	15	TGGGCACTCTGGTCCCTGGAGC	18_35341151_35341173	15	TCCCTGGAGCACCAGGGCCC	18_35341163_35341183	15	TCCCTGGAGCACCAGGGCCC	18_35341163_35341183	18	35341163	35341183	900
19	1748536	1748551	15	14	AGGGCCTCTGTGACTGAGTAGA	19_1748529_1748551	6	CGACGGCCA	19_1748521_1748530	14	AGGGCCTCTGTGACTGAGTAGA	19_1748529_1748551	19	1748529	1748551	901
19	34909328	34909334	15	9	TGAACCCCGGGCA	19_34909309_34909322	15	ACCCCGGGCAGGGTCCC	19_34909312_34909329	15	ACCCCGGGCAGGGTCCC	19_34909312_34909329	19	34909312	34909329	902
19	44367836	44367843	15	13	tgtactcccagctactcggga	19_44367834_44367855	9	tactcgggaggctga	19_44367846_44367861	13	tgtactcccagctactcggga	19_44367834_44367855	19	44367834	44367855	903
19	48635150	48635154	15	13	GGGACCTCGGTAAAGGGGT	19_48635142_48635161	13	GGACCTCGGTAAAGGGGTGGA	19_48635143_48635164	13	GGACCTCGGTAAAGGGGTGGA	19_48635143_48635164	19	48635143	48635164	904
20	66622395	66622402	15	14	tgggcttttgtgagccaggagg	20_66622389_66622411	14	gcttttgtgagccaggaggtca	20_66622392_66622414	14	gcttttgtgagccaggaggtca	20_66622392_66622414	20	66622392	66622414	905
2	103980213	103980242	15	9	ttttcctcccagccc	2_103980234_103980249	14	gctcctgagaaggagtcct	2_103980210_103980229	14	gctcctgagaaggagtcct	2_103980210_103980229	2	103980210	103980229	906
2	107380023	107380027	15	16	TGGCCCCATGTGCCCAGGGGC	2_107380005_107380026	15	TGCCCAGGGGCAGAGGAGCCCC	2_107380015_107380037	16	TGGCCCCATGTGCCCAGGGGC	2_107380005_107380026	2	107380005	107380026	907
2	193117531	193117536	15	6	TGGAAATTT	2_193117546_193117555	14	TGCCTTGAAAAGGCCCA	2_193117528_193117545	14	TGCCTTGAAAAGGCCCA	2_193117528_193117545	2	193117528	193117545	908
2	44367351	44367356	15	12	AGTGTTCAATTGTTCCCTGGGA	2_44367331_44367353	15	TTCCCTGGGATATAGGAGCCCA	2_44367343_44367365	15	TTCCCTGGGATATAGGAGCCCA	2_44367343_44367365	2	44367343	44367365	909
5	1728634	1728640	15	16	AGGACTCCAGGGCCCACAGAGGGA	5_1728632_1728656	14	TCCACCAGGACTCCAGGGCCCA	5_1728626_1728648	16	AGGACTCCAGGGCCCACAGAGGGA	5_1728632_1728656	5	1728632	1728656	910
5	459034	459063	15	15	tggaagatcagggatccctggagga	5_459036_459061	15	tccctggaggaacaaggtac	5_459050_459070	15	tccctggaggaacaaggtac	5_459050_459070	5	459050	459070	911
6	129055319	129055327	15	15	tgtaatcccctgttgtacaggagc	6_129055308_129055332	14	tcccctgttgtacaggagccct	6_129055313_129055335	15	tgtaatcccctgttgtacaggagc	6_129055308_129055332	6	129055308	129055332	912
6	137592000	137592008	15	13	TAGGCTCTGGTGGCAGGGGC	6_137591996_137592016	15	GGCTCTGGTGGCAGGGGCCA	6_137591998_137592018	15	GGCTCTGGTGGCAGGGGCCA	6_137591998_137592018	6	137591998	137592018	913
6	63642051	63642059	15	14	AGAAACCTGCCACTGGGGA	6_63642036_63642055	15	GCCACTGGGGAGAAAATGCCCA	6_63642044_63642066	15	GCCACTGGGGAGAAAATGCCCA	6_63642044_63642066	6	63642044	63642066	914
6	75015723	75015728	15	14	AAAACCTCTTTCCAGGAGT	6_75015716_75015735	6	TCCCCCAG	6_75015739_75015747	14	AAAACCTCTTTCCAGGAGT	6_75015716_75015735	6	75015716	75015735	915
7	131883200	131883209	15	17	TGCAGGCCTTGTTTCCCCAGGGA	7_131883190_131883213	14	TCCCCAGGGAGGAGTTGAA	7_131883203_131883222	17	TGCAGGCCTTGTTTCCCCAGGGA	7_131883190_131883213	7	131883190	131883213	916
7	157465749	157465759	15	7	TGGCTTCTCCT	7_157465765_157465776	15	TCGCTCTGCGGGCTGTGGCTCCC	7_157465734_157465757	15	TCGCTCTGCGGGCTGTGGCTCCC	7_157465734_157465757	7	157465734	157465757	917
8	25480603	25480610	15	16	TGGTCCTCTGTCCACCAGTGA	8_25480596_25480617	12	GAGCACTAAGGCTGGTCCT	8_25480584_25480603	16	TGGTCCTCTGTCCACCAGTGA	8_25480596_25480617	8	25480596	25480617	918
9	114966182	114966190	15	13	TGAAAGCAAAGGCTCCCAGGGTA	9_114966166_114966189	15	TCCCAGGGTACCGAGGCCCA	9_114966179_114966199	15	TCCCAGGGTACCGAGGCCCA	9_114966179_114966199	9	114966179	114966199	919
9	126355156	126355163	15	6	TCTGGGGA	9_126355137_126355145	17	GCCCCTGGTGCCAGGGTCCA	9_126355153_126355173	17	GCCCCTGGTGCCAGGGTCCA	9_126355153_126355173	9	126355153	126355173	920
10	1109053	1109086	14	13	TGGGCCTTTTTGAGACAGT	10_1109072_1109091	14	TCCTGTATCAAAAATCCA	10_1109049_1109067	14	TCCTGTATCAAAAATCCA	10_1109049_1109067	10	1109049	1109067	921
10	32573680	32573688	14	15	ctctcttgcctagggga	10_32573662_32573679	11	tgcctaggggagctttggttct	10_32573668_32573690	15	ctctcttgcctagggga	10_32573662_32573679	10	32573662	32573679	922
10	35345722	35345728	14	14	GAGAGCTGCGGGCCCTGCCGGGGGA	10_35345705_35345730	15	TGCCGGGGGAGCCCAAGGGGTCTT	10_35345720_35345744	15	TGCCGGGGGAGCCCAAGGGGTCTT	10_35345720_35345744	10	35345720	35345744	923
10	4968729	4968741	14	12	tgcccccctccccttgtgta	10_4968719_4968739	15	tccccttgtgtaaaggagccct	10_4968727_4968749	15	tccccttgtgtaaaggagccct	10_4968727_4968749	10	4968727	4968749	924
10	57473876	57473883	14	14	GGCCTCAAGTCAAAGG	10_57452391_57452413	16	GCCACTGGGGAACCAGGGGCCTCA	10_57473868_57473892	16	GCCACTGGGGAACCAGGGGCCTCA	10_57473868_57473892	10	57473868	57473892	925
10	83478181	83478188	14	14	TGAGGCTCTGTCATCAGGGCA	10_83478174_83478195	13	TCATCAGGGCACACAGCAAGCC	10_83478184_83478206	14	TGAGGCTCTGTCATCAGGGCA	10_83478174_83478195	10	83478174	83478195	926
11	103789775	103789781	14	16	TGGGGCTCTGGCTCCCCCGGGA	11_103789765_103789787	16	TCCCCCGGGAGTTGTGAGAGTCC	11_103789777_103789800	16	TCCCCCGGGAGTTGTGAGAGTCC	11_103789777_103789800	11	103789777	103789800	927
11	122128047	122128057	14	17	GGTCCCTCTTTCCCCAGGGCA	11_122128040_122128061	15	TCCCCAGGGCAGAGCCT	11_122128050_122128067	17	GGTCCCTCTTTCCCCAGGGCA	11_122128040_122128061	11	122128040	122128061	928
11	133068087	133068097	14	13	AGGGCCTGGGGTACAGGGGA	11_133068078_133068098	15	GGGCCTGGGGTACAGGGGACCA	11_133068079_133068101	15	GGGCCTGGGGTACAGGGGACCA	11_133068079_133068101	11	133068079	133068101	929
1	121003220	121003228	14	14	TGGTCCTTGTTTCCTCCGGA	1_121003212_121003232	13	TCCTCCGGATCCAAGCCGTGAA	1_121003223_121003245	14	TGGTCCTTGTTTCCTCCGGA	1_121003212_121003232	1	121003212	121003232	930
1	145566490	145566497	14	14	taggcctctgtcccccagtctc	1_145566483_145566505	12	tcgtggggaggataggcct	1_145566471_145566490	14	taggcctctgtcccccagtctc	1_145566483_145566505	1	145566483	145566505	931
11	485035	485043	14	16	TGGACCTCAGTTCCCCAATGCA	11_485028_485050	12	TCCCCAATGCACTGATCTCTG	11_485039_485060	16	TGGACCTCAGTTCCCCAATGCA	11_485028_485050	11	485028	485050	932
11	6201861	6201873	14	13	GGGCCCTTGTTCCTCCATGAA	11_6201858_6201879	14	TCCTCCATGAAGGCACCAGCG	11_6201868_6201889	14	TCCTCCATGAAGGCACCAGCG	11_6201868_6201889	11	6201868	6201889	933
1	162616068	162616075	14	15	ttgtctgtgctccctcacagga	1_162616058_162616080	14	tccctcacaggagccctcactcca	1_162616068_162616092	15	ttgtctgtgctccctcacagga	1_162616058_162616080	1	162616058	162616080	934
1	163418093	163418100	14	13	AGGCCCTTGGGGCTCCAGTTGA	1_163418078_163418100	13	GCCCTTGGGGCTCCAGTTGAGGA	1_163418080_163418103	13	GCCCTTGGGGCTCCAGTTGAGGA	1_163418080_163418103	1	163418080	163418103	935
12	100440312	100440319	14	15	GGCCCCTCCTTGCCAGGGG	12_100440318_100440337	17	TGCCCTGGGTCAAAAGGGCCC	12_100440302_100440323	17	TGCCCTGGGTCAAAAGGGCCC	12_100440302_100440323	12	100440302	100440323	936
12	114023883	114023889	14	16	TGGCACCTGGCCTGGTGCACAGAGGG	12_114023868_114023894	17	TGGCCTGGTGCACAGAGGGCCA	12_114023875_114023897	17	TGGCCTGGTGCACAGAGGGCCA	12_114023875_114023897	12	114023875	114023897	937
12	120187968	120187971	14	17	TAGAcctctttatccaaggggg	12_120187960_120187982	3	tcc	12_120187988_120187991	17	TAGAcctctttatccaaggggg	12_120187960_120187982	12	120187960	120187982	938
12	2573208	2573213	14	15	AGAACCATCTGGGCCCAGTGGT	12_2573189_2573211	16	GGCCCAGTGGTAAAGAGGCCCA	12_2573200_2573222	16	GGCCCAGTGGTAAAGAGGCCCA	12_2573200_2573222	12	2573200	2573222	939
12	55798900	55798904	14	10	AGGTCCACAGTGCTCTC	12_55798907_55798924	16	TTCCCTGGGAAGTAAAGGTCCA	12_55798892_55798914	16	TTCCCTGGGAAGTAAAGGTCCA	12_55798892_55798914	12	55798892	55798914	940
1	26172742	26172750	14	14	TCCAGCTGCAGCCCCTGGGGA	1_26172728_26172749	18	GCCCCTGGGGAAAAGCAGCCTCCC	1_26172738_26172762	18	GCCCCTGGGGAAAAGCAGCCTCCC	1_26172738_26172762	1	26172738	26172762	941
13	108244471	108244483	14	14	GGGACACCACAGCCCATCACAGGA	13_108244475_108244499	15	TCCTGTGGGACACCACAGCCCA	13_108244469_108244491	15	TCCTGTGGGACACCACAGCCCA	13_108244469_108244491	13	108244469	108244491	942
13	39898648	39898666	14	13	tggaggcagagcccgcagtg	13_39898659_39898679	16	aaccctggaggcagagcccgca	13_39898654_39898676	16	aaccctggaggcagagcccgca	13_39898654_39898676	13	39898654	39898676	943
1	36746562	36746582	14	12	ACCTTTCTGGCAGGTAA	1_36746550_36746567	12	TAACTGGAAAGACAAGGCCCA	1_36746564_36746585	12	TAACTGGAAAGACAAGGCCCA	1_36746564_36746585	1	36746564	36746585	944
13	87058496	87058502	14	13	TGGTCTTCATAGAGGGA	13_87058488_87058505	4	GTTCA	13_87058477_87058482	13	TGGTCTTCATAGAGGGA	13_87058488_87058505	13	87058488	87058505	945
14	127870755	127870763	14	14	GAGCCCTGGTAGCAGGGCCCAGAGGC	14_127870748_127870774	13	TGCTGAGGCAAGAGCCCT	14_127870737_127870755	14	GAGCCCTGGTAGCAGGGCCCAGAGGC	14_127870748_127870774	14	127870748	127870774	946
14	17826558	17826563	14	12	TCCACTGCCCTGCCACAGCCTA	14_17826550_17826572	12	TGCCCTGCCACAGCCTAGCCA	14_17826555_17826576	12	TGCCCTGCCACAGCCTAGCCA	14_17826555_17826576	14	17826555	17826576	947
14	3995757	3995764	14	14	AGGCCCACCCCTCCCCTGGGGA	14_3995740_3995762	17	TCCCCTGGGGAACCGAGGGCCT	14_3995751_3995773	17	TCCCCTGGGGAACCGAGGGCCT	14_3995751_3995773	14	3995751	3995773	948
1	45132225	45132233	14	11	GGGACCACATTGGAAGCC	1_45132233_45132251	15	TGGACTGTGGGAAGAGGGACCA	1_45132218_45132240	15	TGGACTGTGGGAAGAGGGACCA	1_45132218_45132240	1	45132218	45132240	949
14	69309157	69309163	14	13	TGCTCAGCCATGTCCCTGGGA	14_69309140_69309161	15	TCCCTGGGATACAGGGGCACA	14_69309152_69309173	15	TCCCTGGGATACAGGGGCACA	14_69309152_69309173	14	69309152	69309173	950
14	8877692	8877697	14	13	GGGGCCCCTGCTCTCCAGGGCT	14_8877684_8877706	14	TCTCCAGGGCTCAGCTGTCCG	14_8877695_8877716	14	TCTCCAGGGCTCAGCTGTCCG	14_8877695_8877716	14	8877695	8877716	951
15	1659581	1659596	14	12	AAATTTGGCCACAGTGGC	15_1659566_1659584	14	GCCACAGTGGCACCACAGTCCT	15_1659573_1659595	14	GCCACAGTGGCACCACAGTCCT	15_1659573_1659595	15	1659573	1659595	952
15	17042988	17042994	14	14	TGGTCTCTCGCTCCAGAGCC	15_17042980_17043000	11	TTTGCGGCATGTGGTCTC	15_17042969_17042987	14	TGGTCTCTCGCTCCAGAGCC	15_17042980_17043000	15	17042980	17043000	953
15	1958886	1958894	14	15	GCCCCTGGTGACAGAGATCCCTCG	15_1848587_1848611	16	GCCCCTGGTGACAGAGATCCC	15_1958881_1958902	16	GCCCCTGGTGACAGAGATCCC	15_1958881_1958902	15	1958881	1958902	954
15	8187773	8187780	14	14	TGCCCCCTTTGAAGGGGC	15_8187767_8187785	13	CCCCCTTTGAAGGGGCCCT	15_8187769_8187788	14	TGCCCCCTTTGAAGGGGC	15_8187767_8187785	15	8187767	8187785	955
16	39511179	39511185	14	13	TGGAGCACCAGAGTCCCATAAGA	16_39511175_39511198	16	TTTCCTGGAGCACCAGAGTCCCA	16_39511170_39511193	16	TTTCCTGGAGCACCAGAGTCCCA	16_39511170_39511193	16	39511170	39511193	956
16	57905792	57905799	14	3	TGG	16_57905814_57905817	6	TCTCTGG	16_57905810_57905817	6	TCTCTGG	16_57905810_57905817	16	57905810	57905817	957
16	62487467	62487483	14	15	tgttcctttttattccagggta	16_62487459_62487481	12	ttccagggtatatatgtact	16_62487471_62487491	15	tgttcctttttattccagggta	16_62487459_62487481	16	62487459	62487481	958
16	73257460	73257475	14	11	TAGTCTCTGGGCCGGGGC	16_73257445_73257463	13	TCTCTGGGCCGGGGCTCCC	16_73257448_73257467	13	TCTCTGGGCCGGGGCTCCC	16_73257448_73257467	16	73257448	73257467	959
16	76544166	76544171	14	14	TGGGCTGCTTCCCTGGGGT	16_76544150_76544169	15	TTCCCTGGGGTCCAGGGGCCT	16_76544158_76544179	15	TTCCCTGGGGTCCAGGGGCCT	16_76544158_76544179	16	76544158	76544179	960
17	81656848	81656856	14	11	GCTTAGCAGGCCAGGGCG	17_81656830_81656848	10	GCTTAGCAGGCCA	17_81656830_81656843	11	GCTTAGCAGGCCAGGGCG	17_81656830_81656848	17	81656830	81656848	961
18	25237102	25237109	14	10	aggCCTTCCTGGAATCAAG	18_25237108_25237127	15	ttcactgggttcacaaggCCT	18_25237093_25237114	15	ttcactgggttcacaaggCCT	18_25237093_25237114	18	25237093	25237114	962
18	52576129	52576143	13	18	GGGAGCTCTCTTTCCCCAGTGGA	18_52576119_52576142	14	TCCCCAGTGGAGAGGGGGCTG	18_52576131_52576152	18	GGGAGCTCTCTTTCCCCAGTGGA	18_52576119_52576142	18	52576119	52576142	963
18	64716193	64716201	14	14	GGGGCCTCTGTGAAGGGGT	18_64716186_64716205	13	GCCTCTGTGAAGGGGTGA	18_64716189_64716207	14	GGGGCCTCTGTGAAGGGGT	18_64716186_64716205	18	64716186	64716205	964
19	31213616	31213622	14	4	tggaa	19_31213636_31213641	10	gctcctgaaggtggaa	19_31213625_31213641	10	gctcctgaaggtggaa	19_31213625_31213641	19	31213625	31213641	965
19	41041455	41041460	14	13	tgtcacccctttaaagaggc	19_41041445_41041465	14	acccctttaaagaggcct	19_41041449_41041467	14	acccctttaaagaggcct	19_41041449_41041467	19	41041449	41041467	966
19	44003946	44003956	14	13	AGGGGCTCTATTCCTGGGGCA	19_44003938_44003959	13	GGGACAGGAAGGGGCTCTA	19_44003929_44003948	13	GGGACAGGAAGGGGCTCTA	19_44003929_44003948	19	44003929	44003948	967
1	95798190	95798198	14	10	GGCATCCAGGGAGA	1_95798172_95798186	8	GGCATCCAGGGAGA	1_95798172_95798186	10	GGCATCCAGGGAGA	1_95798172_95798186	1	95798172	95798186	968
19	8335867	8335874	14	13	ACACCTCTTTCCAGGCTC	19_8335848_8335866	15	TCCTCTGCCAAGGTCCA	19_8335864_8335881	15	TCCTCTGCCAAGGTCCA	19_8335864_8335881	19	8335864	8335881	969
20	28798699	28798715	14	13	TGAGCCAAGGTCTTTTCCCC	20_28798709_28798729	5	TCCCC	20_28798724_28798729	13	TGAGCCAAGGTCTTTTCCCC	20_28798709_28798729	20	28798709	28798729	970
20	67725554	67725562	14	7	cactcaggagt	20_67725536_67725547	6	actcctgag	20_67725571_67725580	7	cactcaggagt	20_67725536_67725547	20	67725536	67725547	971
20	70386911	70386917	14	16	GGGGCCTCTGGTGACCCAGGGTC	20_70386902_70386925	15	GCCTCTGGTGACCCAGGGTCA	20_70386905_70386926	16	GGGGCCTCTGGTGACCCAGGGTC	20_70386902_70386925	20	70386902	70386925	972
20	70395758	70395764	14	12	AGGTGCCCTCTGGCCGAGAG	20_70395763_70395783	12	TGCCCTCTGGCCGAGAG	20_70395766_70395783	12	TGCCCTCTGGCCGAGAG	20_70395766_70395783	20	70395766	70395783	973
2	70320244	70320255	14	9	GGGTTTTCTTTTAGC	2_70320256_70320271	13	TACCCTGGAATACCAGGGTTTT	2_70320241_70320263	13	TACCCTGGAATACCAGGGTTTT	2_70320241_70320263	2	70320241	70320263	974
3	131382965	131382971	14	13	TGCCCCACTCCTGCACAAGAGCC	3_131382954_131382977	15	CCCACTCCTGCACAAGAGCCCA	3_131382957_131382979	15	CCCACTCCTGCACAAGAGCCCA	3_131382957_131382979	3	131382957	131382979	975
3	177177046	177177054	14	15	TGGGCCCTGCTGCCAGGGTG	3_177177039_177177059	13	GGCCCTGCTGCCAGGGTGCC	3_177177041_177177061	15	TGGGCCCTGCTGCCAGGGTG	3_177177039_177177059	3	177177039	177177059	976
3	7023909	7023917	14	16	AGGACCACCCCTGCCTCACCAGGGTC	3_7023897_7023923	16	ACCCCTGCCTCACCAGGGTCCA	3_7023903_7023925	16	ACCCCTGCCTCACCAGGGTCCA	3_7023903_7023925	3	7023903	7023925	977
3	77175948	77175964	14	14	AGGACCCTAGAGCCAGGGCC	3_77175947_77175967	9	GGCCCTGGTGCCACC	3_77175963_77175978	14	AGGACCCTAGAGCCAGGGCC	3_77175947_77175967	3	77175947	77175967	978
4	47481841	47481849	14	17	AGAGCCTCTTTGCCACTGGGGA	4_47481835_47481857	14	GCCACTGGGGAGGAAAGGCTA	4_47481846_47481867	17	AGAGCCTCTTTGCCACTGGGGA	4_47481835_47481857	4	47481835	47481857	979
6	132368934	132368943	14	15	TGGGCGGCTGGACCAGGGGA	6_132368928_132368948	13	GCGGCTGGACCAGGGGACCA	6_132368931_132368951	15	TGGGCGGCTGGACCAGGGGA	6_132368928_132368948	6	132368928	132368948	980
6	148196290	148196298	14	8	CCCAGGGCA	6_148196272_148196281	13	CCCAGGGCACCAAAGGGCCT	6_148196272_148196292	13	CCCAGGGCACCAAAGGGCCT	6_148196272_148196292	6	148196272	148196292	981
6	169986118	169986125	14	14	agggccttcttgcaggtgggga	6_169986111_169986133	3	cca	6_169986099_169986102	14	agggccttcttgcaggtgggga	6_169986111_169986133	6	169986111	169986133	982
6	53997040	53997045	14	13	AGGTCCCCTGAGAAGGAGGGGA	6_53997032_53997054	15	TCCCCTGAGAAGGAGGGGA	6_53997035_53997054	15	TCCCCTGAGAAGGAGGGGA	6_53997035_53997054	6	53997035	53997054	983
7	115251933	115251941	14	13	tgggcttcctcactggggt	7_115251927_115251946	17	tcctcactggggtcctcaaaatgaca	7_115251933_115251959	17	tcctcactggggtcctcaaaatgaca	7_115251933_115251959	7	115251933	115251959	984
7	117767019	117767026	14	14	TGGTCTAGTGTCCATGGTA	7_117767004_117767023	17	TCCATGGTAGCAAAGATGCCCA	7_117767014_117767036	17	TCCATGGTAGCAAAGATGCCCA	7_117767014_117767036	7	117767014	117767036	985
7	49949655	49949661	14	14	TGAGCTGGCATGCCCTGGGGGG	7_49949638_49949660	17	TGCCCTGGGGGGAAGAGGGCAA	7_49949648_49949670	17	TGCCCTGGGGGGAAGAGGGCAA	7_49949648_49949670	7	49949648	49949670	986
8	139845278	139845284	14	12	CGGGGCCTTGGTGCCAGAGCC	8_139845270_139845291	13	GGCCTTGGTGCCAGAGCCCCT	8_139845273_139845294	13	GGCCTTGGTGCCAGAGCCCCT	8_139845273_139845294	8	139845273	139845294	987
8	162773	162779	14	13	GGGAGGTTTGGCCCTAGCA	8_162759_162778	8	GGGTGGGGAGGTTTG	8_162754_162769	13	GGGAGGTTTGGCCCTAGCA	8_162759_162778	8	162759	162778	988
9	114928452	114928462	14	10	ctcagcctcctgagta	9_114928435_114928451	14	tagctggggttacaggagccca	9_114928449_114928471	14	tagctggggttacaggagccca	9_114928449_114928471	9	114928449	114928471	989
9	52016971	52016984	14	15	TGGGCTCCTTCCCCAGCACA	9_52016963_52016983	12	TCCCCAGCACACACACACACA	9_52016972_52016993	15	TGGGCTCCTTCCCCAGCACA	9_52016963_52016983	9	52016963	52016983	990
10	33754415	33754423	13	17	tgatcaccctggtgctccagggga	10_33754405_33754429	16	gctccaggggacactgaggctcc	10_33754418_33754441	17	tgatcaccctggtgctccagggga	10_33754405_33754429	10	33754405	33754429	991
10	72391741	72391750	13	14	tggtccctgtcctaaagga	10_72391732_72391751	14	tccctgtcctaaaggagccca	10_72391735_72391756	14	tccctgtcctaaaggagccca	10_72391735_72391756	10	72391735	72391756	992
10	83616478	83616486	13	13	TTACCACTTGTCTCCTGGACA	10_83616461_83616482	14	TCTCCTGGACAACCAAGGCCC	10_83616471_83616492	14	TCTCCTGGACAACCAAGGCCC	10_83616471_83616492	10	83616471	83616492	993
10	85252961	85252982	12	17	AGGAGGCCTCGTTATCCAGGTGGA	10_85252951_85252975	16	TCCAGGTGGAGAAACAAGAGATTTCA	10_85252965_85252991	17	AGGAGGCCTCGTTATCCAGGTGGA	10_85252951_85252975	10	85252951	85252975	994
10	92178900	92178908	13	4	GGGGCC	10_92178920_92178926	14	TCACTGGGGTGCAGAGGGCTC	10_92178895_92178916	14	TCACTGGGGTGCAGAGGGCTC	10_92178895_92178916	10	92178895	92178916	995
11	111615108	111615117	13	12	AGGCGCCTTCTCCACCGTGGC	11_111615104_111615125	12	TCCACCGTGGCCTCGAACAG	11_111615114_111615134	12	TCCACCGTGGCCTCGAACAG	11_111615114_111615134	11	111615114	111615134	996
11	132765701	132765712	13	17	TGGGCTCTTGCTCCAGGGGC	11_132765697_132765717	8	CCTCCTGGCGTC	11_132765716_132765728	17	TGGGCTCTTGCTCCAGGGGC	11_132765697_132765717	11	132765697	132765717	997
11	51048598	51048608	13	16	AGGCCCTGGAGCCCCAGTGGGA	11_51048590_51048612	14	GGCCCTGGAGCCCCAGTGGGACA	11_51048591_51048614	16	AGGCCCTGGAGCCCCAGTGGGA	11_51048590_51048612	11	51048590	51048612	998
11	53269626	53269636	13	12	TGCACACCGTGGTCCCTGTAAA	11_53269611_53269633	11	TGTGCACACCGTGGTCCC	11_53269609_53269627	12	TGCACACCGTGGTCCCTGTAAA	11_53269611_53269633	11	53269611	53269633	999
1	188392993	188393002	13	17	TGGACCTCTCTCTTCCAGGAGA	1_188392988_188393010	3	TCAC	1_188393015_188393019	17	TGGACCTCTCTCTTCCAGGAGA	1_188392988_188393010	1	188392988	188393010	1000
12	123811083	123811092	13	13	TGGCCTGGGGCTCTGGAGA	12_123811068_123811087	6	TCCCCGG	12_123811102_123811109	13	TGGCCTGGGGCTCTGGAGA	12_123811068_123811087	12	123811068	123811087	1001
1	22040258	22040267	12	11	ttagcctccctagtggg	1_22040240_22040257	14	tccctagtgggcgggattaca	1_22040246_22040267	14	tccctagtgggcgggattaca	1_22040246_22040267	1	22040246	22040267	1002
13	16418967	16418974	13	16	TGGGCCCTGCTCCCAGGGCC	13_16418959_16418979	8	CAAAGGGTTGCT	13_16418948_16418960	16	TGGGCCCTGCTCCCAGGGCC	13_16418959_16418979	13	16418959	16418979	1003
13	21487125	21487130	13	13	cggaccttggagaagaagggga	13_21487117_21487139	12	gaccttggagaagaagggga	13_21487119_21487139	13	cggaccttggagaagaagggga	13_21487117_21487139	13	21487117	21487139	1004
13	87047519	87047525	13	13	TGGGCTCTGGCACAGAAGC	13_87047512_87047531	13	TGGGCTCTGGCACAGAAGCA	13_87047512_87047532	13	TGGGCTCTGGCACAGAAGCA	13_87047512_87047532	13	87047512	87047532	1005
13	92236947	92236953	13	14	TGCCACTAAGGCCCTGGGA	13_92236946_92236965	5	CCGGTCCC	13_92236928_92236936	14	TGCCACTAAGGCCCTGGGA	13_92236946_92236965	13	92236946	92236965	1006
14	10177213	10177217	13	14	AGGTCCCCTAGCACCGGGGC	14_10177199_10177219	15	TCCCCTAGCACCGGGGCCCA	14_10177202_10177222	15	TCCCCTAGCACCGGGGCCCA	14_10177202_10177222	14	10177202	10177222	1007
14	20810366	20810370	13	15	CGGGCCTCTGTGAGGGAGGGGA	14_20810358_20810380	7	GTAGGGGGCCA	14_20810346_20810357	15	CGGGCCTCTGTGAGGGAGGGGA	14_20810358_20810380	14	20810358	20810380	1008
14	5547960	5548038	13	13	AGGAGGTCTCCACTGTGGA	14_5547962_5547981	18	TCCACTGTGGAAAGGAGGTCTCCA	14_5547970_5547994	18	TCCACTGTGGAAAGGAGGTCTCCA	14_5547970_5547994	14	5547970	5547994	1009
14	70309686	70309692	13	14	agtctcctggggaaaaaaggtaa	14_70299107_70299130	17	tctcctggggaaaaaaggtaaa	14_70309679_70309701	17	tctcctggggaaaaaaggtaaa	14_70309679_70309701	14	70309679	70309701	1010
14	718141	718152	13	16	TCACCCTCTGCCCATCACCCTGGA	14_718126_718150	16	TCACCCTGGAGACAGAGCCCG	14_718140_718161	16	TCACCCTGGAGACAGAGCCCG	14_718140_718161	14	718140	718161	1011
15	2045322	2045328	13	17	TGGGCGCCTTTGCCCCTGGGTA	15_2045313_2045335	17	GCCCCTGGGTACAACGGGGCTCC	15_2045324_2045347	17	GCCCCTGGGTACAACGGGGCTCC	15_2045324_2045347	15	2045324	2045347	1012
16	75631087	75631093	13	13	AGGGCCCCTCCTCCAGGGCC	16_75631079_75631099	10	GCCCCTCGGGGTTGGG	16_75631096_75631112	13	AGGGCCCCTCCTCCAGGGCC	16_75631079_75631099	16	75631079	75631099	1013
19	16837200	16837206	13	14	TGCTCCTGTGGCCCCTGGTGC	19_16837184_16837205	15	GCCCCTGGTGCTGGGGTTCA	19_16837194_16837214	15	GCCCCTGGTGCTGGGGTTCA	19_16837194_16837214	19	16837194	16837214	1014
19	293109	293113	13	15	TGGACCCCTCCACGGGA	19_293100_293117	15	TCCACGGGAGCCCAGGTGTGTCCC	19_293108_293132	15	TCCACGGGAGCCCAGGTGTGTCCC	19_293108_293132	19	293108	293132	1015
19	45341909	45341914	13	14	GGCACCTGAACAAAGGCCCATGGCA	19_45341902_45341927	14	GCACCTGAACAAAGGCCCA	19_45341903_45341922	14	GCACCTGAACAAAGGCCCA	19_45341903_45341922	19	45341903	45341922	1016
20	12404086	12404092	13	3	TGG	20_12404108_12404111	13	GGCTCTGCAGACAGAGCCCGCA	20_12404080_12404102	13	GGCTCTGCAGACAGAGCCCGCA	20_12404080_12404102	20	12404080	12404102	1017
20	14937508	14937514	13	14	TGGACCGCCCTGGGTTGCTGGGGC	20_14937495_14937519	13	CGCCCTGGGTTGCTGGGGCCCA	20_14937500_14937522	14	TGGACCGCCCTGGGTTGCTGGGGC	20_14937495_14937519	20	14937495	14937519	1018
2	47474806	47474812	13	13	tgggctggggcacagagga	2_47474800_47474819	17	tgggctggggcacagaggacca	2_47474800_47474822	17	tgggctggggcacagaggacca	2_47474800_47474822	2	47474800	47474822	1019
2	52820835	52820842	13	13	tggctctacaacccacagaa	2_52820835_52820855	4	ATCACCA	2_52820816_52820823	13	tggctctacaacccacagaa	2_52820835_52820855	2	52820835	52820855	1020
2	83976834	83976841	13	11	AGGTCCACCCTCCCCAC	2_83976842_83976859	14	GCTCCTGTCCCAAGGTCCA	2_83976830_83976849	14	GCTCCTGTCCCAAGGTCCA	2_83976830_83976849	2	83976830	83976849	1021
3	124896022	124896043	13	19	TGTAGCCCTTGATGCCCCAGGGTGA	3_124896023_124896048	11	GCCCCAGGGTGATGCAGA	3_124896036_124896054	19	TGTAGCCCTTGATGCCCCAGGGTGA	3_124896023_124896048	3	124896023	124896048	1022
3	4896281	4896294	13	19	AGGACCACCTTGGTGCCCCAGGGGC	3_4896275_4896300	14	GCCCCAGGGGCAGGGCAGGC	3_4896289_4896309	19	AGGACCACCTTGGTGCCCCAGGGGC	3_4896275_4896300	3	4896275	4896300	1023
6	135311524	135311530	13	7	AGGAGCTGTt	6_135311539_135311549	15	TAGACTGTGGCAAAGGTGGGGACA	6_135311516_135311540	15	TAGACTGTGGCAAAGGTGGGGACA	6_135311516_135311540	6	135311516	135311540	1024
6	65272292	65272306	13	13	TAAACTCTTTTACCAAGGTCC	6_65272287_65272308	8	TCCTCTCTTTcatgca	6_65272305_65272321	13	TAAACTCTTTTACCAAGGTCC	6_65272287_65272308	6	65272287	65272308	1025
6	76084285	76084292	13	14	AGGCTCTGCTACAGGAGA	6_76084279_76084297	12	GGCTCTGCTACAGGAGACCA	6_76084280_76084300	14	AGGCTCTGCTACAGGAGA	6_76084279_76084297	6	76084279	76084297	1026
7	158784881	158784885	13	17	TGCctctttgagaccaggga	7_158784873_158784893	10	GAAGCGTAAGAGTGCct	7_158784861_158784878	17	TGCctctttgagaccaggga	7_158784873_158784893	7	158784873	158784893	1027
7	16754345	16754350	13	16	TGGTTCCAAGGCCCCCAGTCTGGGA	7_16754344_16754369	14	TTGCCTGGGGTTCTGGTTCCA	7_16754331_16754352	16	TGGTTCCAAGGCCCCCAGTCTGGGA	7_16754344_16754369	7	16754344	16754369	1028
7	31676105	31676115	13	16	TGCTGTCTTCCTCCCCAGGGGC	7_31676091_31676113	19	TCCCCAGGGGCAAAACAGTTCCA	7_31676102_31676125	19	TCCCCAGGGGCAAAACAGTTCCA	7_31676102_31676125	7	31676102	31676125	1029
7	51513859	51513866	13	5	CAAGGGT	7_51513840_51513847	13	TCCCCTCCCTCTCAGCAGCCCA	7_51513852_51513874	13	TCCCCTCCCTCTCAGCAGCCCA	7_51513852_51513874	7	51513852	51513874	1030
7	84921143	84921154	13	11	AGGTCCCTACTCTCCCAT	7_84921152_84921170	17	TCCCCTGGGATTTCCAAGGTCCC	7_84921136_84921159	17	TCCCCTGGGATTTCCAAGGTCCC	7_84921136_84921159	7	84921136	84921159	1031
8	138881600	138881607	13	14	TGAGGGCTCTGACACCAGGGTC	8_138881591_138881613	11	TCCTGTGGCTTGAG	8_138881611_138881625	14	TGAGGGCTCTGACACCAGGGTC	8_138881591_138881613	8	138881591	138881613	1032
9	125156296	125156303	13	10	GGAACCACATTTCTGCA	9_125156304_125156321	13	TCCACTCCCTCACCAGGAACCA	9_125156289_125156311	13	TCCACTCCCTCACCAGGAACCA	9_125156289_125156311	9	125156289	125156311	1033
9	129601304	129601334	13	16	TGCATCCCACCTCTGCCCGGCACTGG	9_129601315_129601341	5	GGCACTGG	9_129601333_129601341	16	TGCATCCCACCTCTGCCCGGCACTGG	9_129601315_129601341	9	129601315	129601341	1034
9	68996747	68996753	13	13	tgggctcctgaaaaggga	9_68996740_68996758	10	gaccctgggtctaacc	9_68996756_68996772	13	tgggctcctgaaaaggga	9_68996740_68996758	9	68996740	68996758	1035
X	117892978	117892990	13	18	tggtcatctttgccccagtggt	X_117892971_117892993	4	tcacc	X_117893001_117893006	18	tggtcatctttgccccagtggt	X_117892971_117892993	X	117892971	117892993	1036
X	37121066	37121073	12	15	TGGGCTCCTTTATCCCAAGGAA	X_37121058_37121080	12	TCCTTTATCCCAAGGAACTCAA	X_37121063_37121085	15	TGGGCTCCTTTATCCCAAGGAA	X_37121058_37121080	X	37121058	37121080	1037
10	1106149	1106155	12	15	GGGCCCTCTGTGCAGGGGC	10_1106142_1106161	11	TGGAGCCAGCCAGGGCCC	10_1106130_1106148	15	GGGCCCTCTGTGCAGGGGC	10_1106142_1106161	10	1106142	1106161	1038
10	53319007	53319025	12	13	GGGTCCTTTGTAAGTCAGGGCA	10_53319013_53319035	13	TCAGGTGCAGCAGCCAGGGTCCT	10_53318997_53319020	13	TCAGGTGCAGCAGCCAGGGTCCT	10_53318997_53319020	10	53318997	53319020	1039
10	66352805	66352813	12	13	TGGGCCCCTGTAAGACAGGAAA	10_66352798_66352820	15	GCCCCTGTAAGACAGGAAAGGGCA	10_66352801_66352825	15	GCCCCTGTAAGACAGGAAAGGGCA	10_66352801_66352825	10	66352801	66352825	1040
10	66359424	66359434	12	13	TGGCACTGGGGTCCCCTGGGA	10_66359427_66359448	11	TCCCCTGGGAGTA	10_66359438_66359451	13	TGGCACTGGGGTCCCCTGGGA	10_66359427_66359448	10	66359427	66359448	1041
10	79290446	79290456	12	13	tgggctctggtactaggaca	10_79290438_79290458	8	gccaagagttggg	10_79290429_79290442	13	tgggctctggtactaggaca	10_79290438_79290458	10	79290438	79290458	1042
10	88042405	88042413	12	14	TGGCGCTGGGCCCTGGAGA	10_88042394_88042413	14	GGCCCTGGAGAAGGAGCACGA	10_88042402_88042423	14	GGCCCTGGAGAAGGAGCACGA	10_88042402_88042423	10	88042402	88042423	1043
11	27461796	27461801	12	3	GGCA	11_27461776_27461780	14	TCTCCTGAAGTGAAGGAGCCCA	11_27461788_27461810	14	TCTCCTGAAGTGAAGGAGCCCA	11_27461788_27461810	11	27461788	27461810	1044
1	134816543	134816552	12	17	TGGCCCTCTGAAACCCCAGGGAA	1_134816538_134816561	11	ACCCCAGGGAACCTAACAC	1_134816550_134816569	17	TGGCCCTCTGAAACCCCAGGGAA	1_134816538_134816561	1	134816538	134816561	1045
1	143108635	143108641	12	14	tgccgccctcttgctcagt	1_143108641_143108660	8	cgccctcttgctcagt	1_143108644_143108660	14	tgccgccctcttgctcagt	1_143108641_143108660	1	143108641	143108660	1046
11	52648	52655	12	9	AGCAGCCCCAGCGGG	11_52629_52644	15	GGCCCTGGCAGCAGGGCTCACA	11_52643_52665	15	GGCCCTGGCAGCAGGGCTCACA	11_52643_52665	11	52643	52665	1047
1	166998492	166998495	12	16	TGGACCTTGGTATGACCGGGA	1_166998484_166998505	8	AATACAGGGTCA	1_166998471_166998483	16	TGGACCTTGGTATGACCGGGA	1_166998484_166998505	1	166998484	166998505	1048
1	189627598	189627626	12	6	ACATAGGAGA	1_189627590_189627600	15	TAACAGGGGCACAGAGGCCC	1_189627614_189627634	15	TAACAGGGGCACAGAGGCCC	1_189627614_189627634	1	189627614	189627634	1049
12	112989619	112989625	12	14	TGGGGCTCTAGTGCAGAGGC	12_112989610_112989630	13	GGCTCTAGTGCAGAGGCCTCCA	12_112989613_112989635	14	TGGGGCTCTAGTGCAGAGGC	12_112989610_112989630	12	112989610	112989630	1050
1	25635744	25635754	12	11	TCATCATGCCCAGAAA	1_25635727_25635743	13	AACCCTGTAACAGGAGCCCA	1_25635741_25635761	13	AACCCTGTAACAGGAGCCCA	1_25635741_25635761	1	25635741	25635761	1051
13	23089562	23089569	12	12	TGGACAGTTCACCCTCCTGCA	13_23089545_23089566	16	TCACCCTCCTGCAAGAAGGCCCA	13_23089553_23089576	16	TCACCCTCCTGCAAGAAGGCCCA	13_23089553_23089576	13	23089553	23089576	1052
13	38118277	38118287	12	12	AGGTCCTGTTTTCCCTGG	13_38118286_38118304	7	TTCCCTGG	13_38118296_38118304	12	AGGTCCTGTTTTCCCTGG	13_38118286_38118304	13	38118286	38118304	1053
1	35491096	35491099	12	7	CCCAAAGAGA	1_35491075_35491085	15	TCCCCTTCACCAAGGTCCA	1_35491088_35491107	15	TCCCCTTCACCAAGGTCCA	1_35491088_35491107	1	35491088	35491107	1054
14	110863059	110863068	12	12	TGGGGCGACAGGGCCCAGTGCA	14_110863055_110863077	15	AGAACTGGGGCGACAGGGCCCA	14_110863050_110863072	15	AGAACTGGGGCGACAGGGCCCA	14_110863050_110863072	14	110863050	110863072	1055
14	112374738	112374753	12	15	tgggcctgggtgagccagggaa	14_112374730_112374752	9	tccctatggagg	14_112374755_112374767	15	tgggcctgggtgagccagggaa	14_112374730_112374752	14	112374730	112374752	1056
14	114422997	114423003	12	7	TGGGCTTCT	14_114423013_114423022	18	TCCACTGGGGTAGAAAGGTGCCCA	14_114422989_114423013	18	TCCACTGGGGTAGAAAGGTGCCCA	14_114422989_114423013	14	114422989	114423013	1057
14	7529488	7529493	12	10	AAGCCCTCTGCATTTCC	14_7529495_7529512	3	TCC	14_7529509_7529512	10	AAGCCCTCTGCATTTCC	14_7529495_7529512	14	7529495	7529512	1058
14	9845676	9845699	12	10	TGGCCCCCTAATACC	14_9845694_9845709	18	TCCCTGGAGATAAAGAGGCCCA	14_9845670_9845692	18	TCCCTGGAGATAAAGAGGCCCA	14_9845670_9845692	14	9845670	9845692	1059
15	2214883	2214890	12	16	TCCACCCCTGCACCCAGGGA	15_2214874_2214894	13	ACCCCTGCACCCAGGGACA	15_2214877_2214896	16	TCCACCCCTGCACCCAGGGA	15_2214874_2214894	15	2214874	2214894	1060
15	25182213	25182219	12	3	TGG	15_25182235_25182238	6	TCTGCTGG	15_25182230_25182238	6	TCTGCTGG	15_25182230_25182238	15	25182230	25182238	1061
15	4186561	4186567	12	17	CCGAACTCTGGTGCCCCAGGGAA	15_4186552_4186575	3	TTCA	15_4186542_4186546	17	CCGAACTCTGGTGCCCCAGGGAA	15_4186552_4186575	15	4186552	4186575	1062
1	55987556	55987561	12	14	tggggctccttctccagagct	1_55987547_55987568	13	gaccctggggctccttctcca	1_55987542_55987563	14	tggggctccttctccagagct	1_55987547_55987568	1	55987547	55987568	1063
15	6249056	6249062	12	6	gggagctcc	15_6249072_6249081	3	tcc	15_6249078_6249081	6	gggagctcc	15_6249072_6249081	15	6249072	6249081	1064
15	9087246	9087250	12	9	AGGCCCACCTTGC	15_9087257_9087270	17	TCCTGGCAGCAGAGCCCAGGCCCA	15_9087240_9087264	17	TCCTGGCAGCAGAGCCCAGGCCCA	15_9087240_9087264	15	9087240	9087264	1065
16	17868759	17868763	12	14	TACCTCTGCAGGACCCCTGGGA	16_17868739_17868761	15	ACCCCTGGGAAACTGGGGCCCA	16_17868751_17868773	15	ACCCCTGGGAAACTGGGGCCCA	16_17868751_17868773	16	17868751	17868773	1066
16	57136224	57136234	12	16	AGGCCTCTTCACCCCAGTGGC	16_57136218_57136239	5	GGTCA	16_57136207_57136212	16	AGGCCTCTTCACCCCAGTGGC	16_57136218_57136239	16	57136218	57136239	1067
19	2632728	2632739	12	15	TCCTCACTGTCCCTGGGGA	19_2632717_2632736	19	TCCCTGGGGAACAGAGGCTCCA	19_2632726_2632748	19	TCCCTGGGGAACAGAGGCTCCA	19_2632726_2632748	19	2632726	2632748	1068
19	30735491	30735505	12	4	TGCAC	19_30735515_30735520	15	TCCTTTCAGGGGTCCAGGACTGCA	19_30735495_30735519	15	TCCTTTCAGGGGTCCAGGACTGCA	19_30735495_30735519	19	30735495	30735519	1069
19	44788688	44788694	12	3	GGA	19_44788669_44788672	15	AACCCTGGAAGAGGAGCCCA	19_44788682_44788702	15	AACCCTGGAAGAGGAGCCCA	19_44788682_44788702	19	44788682	44788702	1070
19	9849369	9849375	12	15	TGCCTCTGGGACCCTGGGGC	19_9849355_9849375	16	GACCCTGGGGCTACAGTCCA	19_9849364_9849384	16	GACCCTGGGGCTACAGTCCA	19_9849364_9849384	19	9849364	9849384	1071
20	10314109	10314114	12	13	GGGATCAGCTTCCCTGGGA	20_10314092_10314111	13	TTCCCTGGGATTCCAGGGCCC	20_10314101_10314122	13	TTCCCTGGGATTCCAGGGCCC	20_10314101_10314122	20	10314101	10314122	1072
20	2489909	2489919	12	13	TGGGCTCTGCTCACGCGGC	20_2489902_2489921	10	CTGGAGGGTGTGGGCTCTG	20_2489892_2489911	13	TGGGCTCTGCTCACGCGGC	20_2489902_2489921	20	2489902	2489921	1073
20	403264	403273	12	12	CGTACACTTGGAAGCAGAGGT	20_403257_403278	13	TACACTTGGAAGCAGAGGTTCC	20_403259_403281	13	TACACTTGGAAGCAGAGGTTCC	20_403259_403281	20	403259	403281	1074
20	42255538	42255545	12	14	AGGCCTCCTTTCCCAGAGCC	20_42255531_42255551	10	ACCCCGGGGCA	20_42255552_42255563	14	AGGCCTCCTTTCCCAGAGCC	20_42255531_42255551	20	42255531	42255551	1075
20	52065955	52065964	12	5	CTAAGGAA	20_52065937_52065945	10	CTAAGGAACGGGGGGCT	20_52065937_52065954	10	CTAAGGAACGGGGGGCT	20_52065937_52065954	20	52065937	52065954	1076
20	54471661	54471665	12	14	tgaaccactgcacTGGGGT	20_54471647_54471666	14	tgcacTGGGGTGCCACAGGACCT	20_54471655_54471678	14	tgcacTGGGGTGCCACAGGACCT	20_54471655_54471678	20	54471655	54471678	1077
20	59394427	59394431	12	15	GGGGCCTCTTCCAGGGA	20_59394419_59394436	13	TCCCAGGGGGCCTCTTCCA	20_59394413_59394432	15	GGGGCCTCTTCCAGGGA	20_59394419_59394436	20	59394419	59394436	1078
20	73350480	73350508	12	12	GAGCCCAGCTCCCCCCAGGAGG	20_73350491_73350513	9	CCCCCAGGAGGCCG	20_73350502_73350516	12	GAGCCCAGCTCCCCCCAGGAGG	20_73350491_73350513	20	73350491	73350513	1079
2	162549456	162549473	12	14	CTTCACTTGACAACCCTGGGGC	2_162549442_162549464	18	AACCCTGGGGCAAAGAAGCACCCA	2_162549453_162549477	18	AACCCTGGGGCAAAGAAGCACCCA	2_162549453_162549477	2	162549453	162549477	1080
2	163577068	163577077	12	5	CAGGAAA	2_163577050_163577057	14	TCACTGGGTTAAAACAGCCCA	2_163577062_163577083	14	TCACTGGGTTAAAACAGCCCA	2_163577062_163577083	2	163577062	163577083	1081
2	2916282	2916286	12	13	tggggcactggagcccaggaa	2_2916278_2916299	17	tcccctggggcactggagccca	2_2916273_2916295	17	tcccctggggcactggagccca	2_2916273_2916295	2	2916273	2916295	1082
2	44928755	44928760	12	13	AGGCCCCTTCTTCCCCAA	2_44928761_44928779	14	GGCCCTGGTACAGAGGCCCC	2_44928748_44928768	14	GGCCCTGGTACAGAGGCCCC	2_44928748_44928768	2	44928748	44928768	1083
2	93764171	93764191	12	17	TGGTCTATTCTGACCACGGGGGA	2_93764165_93764188	16	ACCACGGGGGAAGAAGGGCCCA	2_93764177_93764199	17	TGGTCTATTCTGACCACGGGGGA	2_93764165_93764188	2	93764165	93764188	1084
3	9512938	9512945	12	13	TGGGGCTCCCCTTGGGGGA	3_9512924_9512943	19	TCCCCTTGGGGGAATAGAGCCCA	3_9512930_9512953	19	TCCCCTTGGGGGAATAGAGCCCA	3_9512930_9512953	3	9512930	9512953	1085
4	48150777	48150784	12	9	ATTGCAGGAGA	4_48150758_48150769	15	GACCCTGGTAAGAGTGACCA	4_48150771_48150791	15	GACCCTGGTAAGAGTGACCA	4_48150771_48150791	4	48150771	48150791	1086
5	4665676	4665681	12	9	TGGGCTGCTTGC	5_4665688_4665700	13	GGCCCTGGTGCTGGGGTCTG	5_4665670_4665690	13	GGCCCTGGTGCTGGGGTCTG	5_4665670_4665690	5	4665670	4665690	1087
5	47825771	47825777	12	4	tggaaa	5_47825790_47825796	15	caacctggagtacaagagcacaca	5_47825763_47825787	15	caacctggagtacaagagcacaca	5_47825763_47825787	5	47825763	47825787	1088
6	43495282	43495287	12	14	TGGACTCTGTTTCCAAGGCTC	6_43495274_43495295	12	GACTCTGTTTCCAAGGCTCCT	6_43495276_43495297	14	TGGACTCTGTTTCCAAGGCTC	6_43495274_43495295	6	43495274	43495295	1089
7	111317643	111317651	12	13	TGCTCACTTTTGCAGG	7_111317653_111317669	15	TCCCTCCTGAACCAAGGTGCTCA	7_111317636_111317659	15	TCCCTCCTGAACCAAGGTGCTCA	7_111317636_111317659	7	111317636	111317659	1090
7	136869504	136869510	12	13	TGGTCCTTGGTTCAGGAGG	7_136869496_136869515	11	GTACAAGTTAGTGGTCCT	7_136869485_136869503	13	TGGTCCTTGGTTCAGGAGG	7_136869496_136869515	7	136869496	136869515	1091
7	155111926	155111932	12	7	TGGCCCTCA	7_155111942_155111951	10	TCCCCTGGCCCTCA	7_155111937_155111951	10	TCCCCTGGCCCTCA	7_155111937_155111951	7	155111937	155111951	1092
7	163993029	163993035	12	2	TCG	7_163993051_163993054	17	tccactgtggtgaaagagcacaca	7_163993021_163993045	17	tccactgtggtgaaagagcacaca	7_163993021_163993045	7	163993021	163993045	1093
7	165842073	165842103	12	11	ttctcctgcctcagccta	7_165842066_165842084	14	tagctgggattacagaggccc	7_165842089_165842110	14	tagctgggattacagaggccc	7_165842089_165842110	7	165842089	165842110	1094
7	16772041	16772046	12	14	GGGCCCTTTTGCAGGAGT	7_16772034_16772052	2	TC	7_16772063_16772065	14	GGGCCCTTTTGCAGGAGT	7_16772034_16772052	7	16772034	16772052	1095
7	25585419	25585423	12	17	TGGTGCTCCATTGGCTCACCAGGGCC	7_25585404_25585430	15	TCCATTGGCTCACCAGGGCCCA	7_25585410_25585432	17	TGGTGCTCCATTGGCTCACCAGGGCC	7_25585404_25585430	7	25585404	25585430	1096
7	53076958	53076963	12	17	GAGACACTGCTTTATCCCAGTGGA	7_53076948_53076972	14	TCCCAGTGGAGCACTGGGGT	7_53076962_53076982	17	GAGACACTGCTTTATCCCAGTGGA	7_53076948_53076972	7	53076948	53076972	1097
8	12052282	12052288	12	7	TGGATCAAGGTG	8_12052295_12052307	16	TCCCACTGGAATAAAGGGGCCCT	8_12052273_12052296	16	TCCCACTGGAATAAAGGGGCCCT	8_12052273_12052296	8	12052273	12052296	1098
8	141117388	141117395	12	10	GTTCCCACACCCAGGGCC	8_141117369_141117387	15	GGCCCTGGCAGAAGAGCCT	8_141117383_141117402	15	GGCCCTGGCAGAAGAGCCT	8_141117383_141117402	8	141117383	141117402	1099
9	7997437	7997447	12	19	TGAGAACCCTGGGTTACCCCAGGGGA	9_7997426_7997452	12	ACCCCAGGGGAGGAAAACTGCG	9_7997441_7997463	19	TGAGAACCCTGGGTTACCCCAGGGGA	9_7997426_7997452	9	7997426	7997452	1100
9	93083771	93083782	12	16	TGGTCCTCTGTGAGGCAGGGGC	9_93083770_93083792	13	TCCTCTGTGAGGCAGGGGCTA	9_93083773_93083794	16	TGGTCCTCTGTGAGGCAGGGGC	9_93083770_93083792	9	93083770	93083792	1101
9	954816	954831	12	12	GGGaccatctttgc	9_954831_954845	17	ACCACTGGGGAAATAGGGacca	9_954816_954838	17	ACCACTGGGGAAATAGGGacca	9_954816_954838	9	954816	954838	1102
9	97752775	97752782	12	16	agtccccctttcccctgggga	9_97752757_97752778	16	tcccctggggagttagagaaca	9_97752767_97752789	16	tcccctggggagttagagaaca	9_97752767_97752789	9	97752767	97752789	1103
X	9726043	9726048	12	14	tgcccctggttgtaccaagga	X_9726035_9726056	15	gcccctggttgtaccaaggacca	X_9726036_9726059	15	gcccctggttgtaccaaggacca	X_9726036_9726059	X	9726036	9726059	1104
10	25471815	25471826	11	15	CGGGCCTTTGCTCCAGGGCT	10_25471812_25471832	12	TCGGCCGGGCCTTTGCTCCA	10_25471807_25471827	15	CGGGCCTTTGCTCCAGGGCT	10_25471812_25471832	10	25471812	25471832	1105
10	29259414	29259423	11	14	TGGGCGCCTACTCGCCAGTGGA	10_29259406_29259428	14	CGCCCTGGGCGCCTACTCGCCA	10_29259401_29259423	14	CGCCCTGGGCGCCTACTCGCCA	10_29259401_29259423	10	29259401	29259423	1106
10	61604865	61604870	11	6	TGGGCGTCG	10_61604880_61604889	14	TGTACTGTAGCAAGAGGGCCC	10_61604856_61604877	14	TGTACTGTAGCAAGAGGGCCC	10_61604856_61604877	10	61604856	61604877	1107
11	10564679	10564688	11	17	TGGGCCTCTTTTCCCCTGAGGC	11_10564670_10564692	15	TCCCCTGAGGCTGGATCCCA	11_10564681_10564701	17	TGGGCCTCTTTTCCCCTGAGGC	11_10564670_10564692	11	10564670	10564692	1108
11	109228641	109228652	11	6	CCTGGCTGA	11_109228624_109228633	14	CCTGGCTGAAGAAGTGTGTTCT	11_109228624_109228646	14	CCTGGCTGAAGAAGTGTGTTCT	11_109228624_109228646	11	109228624	109228646	1109
11	22359417	22359437	11	16	tgtacctttttattccagagga	11_22359419_22359441	11	tccagaggagaaagact	11_22359432_22359449	16	tgtacctttttattccagagga	11_22359419_22359441	11	22359419	22359441	1110
1	123383857	123383860	11	13	GGGACCGTGTTGAGGGA	1_123383847_123383864	9	GCCCCTACAGAAAGGC	1_123383864_123383880	13	GGGACCGTGTTGAGGGA	1_123383847_123383864	1	123383847	123383864	1111
11	4012862	4012868	11	4	GGGGT	11_4012843_4012848	12	TTCTCTGGTTTAATAACGCCCT	11_4012853_4012875	12	TTCTCTGGTTTAATAACGCCCT	11_4012853_4012875	11	4012853	4012875	1112
11	5955230	5955238	11	15	TGGCACCCTGGAGAGGGAGGGGA	11_5955224_5955247	14	CACCCTGGAGAGGGAGGGGACA	11_5955227_5955249	15	TGGCACCCTGGAGAGGGAGGGGA	11_5955224_5955247	11	5955224	5955247	1113
1	18463386	18463396	11	16	TGGACTCTGGCACAGGGGC	1_18463379_18463398	9	GGCATGCAGGTGGA	1_18463369_18463383	16	TGGACTCTGGCACAGGGGC	1_18463379_18463398	1	18463379	18463398	1114
1	200623560	200623567	11	11	AACCCCATGTTCCCCACCCTC	1_200623541_200623562	13	TCCCCACCCTCAACAAGGCCTA	1_200623551_200623573	13	TCCCCACCCTCAACAAGGCCTA	1_200623551_200623573	1	200623551	200623573	1115
12	117326617	117326627	11	14	TGGGCTTCTTAACTTTGCAGAGGT	12_117326609_117326633	13	TTAACTTTGCAGAGGTCCT	12_117326617_117326636	14	TGGGCTTCTTAACTTTGCAGAGGT	12_117326609_117326633	12	117326609	117326633	1116
12	11755204	11755209	11	15	CGGGCCTCTGTAATCCCGGGGA	12_11755197_11755219	14	TCCCGGGGACAGTCCG	12_11755210_11755226	15	CGGGCCTCTGTAATCCCGGGGA	12_11755197_11755219	12	11755197	11755219	1117
12	123331508	123331514	11	12	TCCCCTGGAATGCAGGGGCCCT	12_123310650_123310672	14	TCCCCTGGAATGCAGGGGCCCT	12_123331501_123331523	14	TCCCCTGGAATGCAGGGGCCCT	12_123331501_123331523	12	123331501	123331523	1118
12	125235534	125235539	11	15	TGGACCCCATTAACAGAGCCCGGA	12_125235526_125235550	5	AAGACTGGG	12_125235549_125235558	15	TGGACCCCATTAACAGAGCCCGGA	12_125235526_125235550	12	125235526	125235550	1119
1	25954422	25954429	11	14	AGGGCTCCTGTACCCCGGGGGT	1_25954415_25954437	12	GAGAGGGGCTGAAGGGCTCCT	1_25954403_25954424	14	AGGGCTCCTGTACCCCGGGGGT	1_25954415_25954437	1	25954415	25954437	1120
12	87904959	87904968	11	15	aggacatttgctccccagggaa	12_87904954_87904976	14	tccccagggaatatttagca	12_87904965_87904985	15	aggacatttgctccccagggaa	12_87904954_87904976	12	87904954	87904976	1121
13	107546543	107546549	11	3	GAGA	13_107546524_107546528	14	TGGCCTGTAGGAAGAGGGCCC	13_107546535_107546556	14	TGGCCTGTAGGAAGAGGGCCC	13_107546535_107546556	13	107546535	107546556	1122
13	74264243	74264251	11	13	tgggcccctgtaagagggca	13_74264236_74264256	14	gcccctgtaagagggca	13_74264239_74264256	14	gcccctgtaagagggca	13_74264239_74264256	13	74264239	74264256	1123
14	12566287	12566296	11	10	GGTTCCCACAGGGGG	14_12566269_12566284	14	TTCTTGGGGGTAACAGGGCCC	14_12566284_12566305	14	TTCTTGGGGGTAACAGGGCCC	14_12566284_12566305	14	12566284	12566305	1124
14	127413443	127413449	11	13	AGGGCCCACTGCCACCCGCG	14_127413448_127413468	2	CA	14_127413424_127413426	13	AGGGCCCACTGCCACCCGCG	14_127413448_127413468	14	127413448	127413468	1125
14	1359498	1359502	11	15	GGGACTGTGGCGCCCCAGCAGA	14_1359489_1359511	6	AGATCCA	14_1359478_1359485	15	GGGACTGTGGCGCCCCAGCAGA	14_1359489_1359511	14	1359489	1359511	1126
14	17781276	17781280	11	4	TGAGGA	14_17781256_17781262	12	TGAGGAAGAAGTACA	14_17781256_17781271	12	TGAGGAAGAAGTACA	14_17781256_17781271	14	17781256	17781271	1127
14	2290795	2290804	11	14	TGGGCCCCTTTGCCAAAGCCCT	14_2290790_2290812	16	GCCCCTTTGCCAAAGCCCTGTGCCCA	14_2290793_2290819	16	GCCCCTTTGCCAAAGCCCTGTGCCCA	14_2290793_2290819	14	2290793	2290819	1128
1	47490184	47490187	11	10	GCCCCATCTTGGGGC	1_47490163_47490178	13	CCTCCTTGAAGGAGTCCC	1_47490177_47490195	13	CCTCCTTGAAGGAGTCCC	1_47490177_47490195	1	47490177	47490195	1129
15	2775772	2775779	11	7	GACCCTGGGTG	15_2775753_2775764	15	TGCCCTGGCACAGGAGTCCT	15_2775766_2775786	15	TGCCCTGGCACAGGAGTCCT	15_2775766_2775786	15	2775766	2775786	1130
15	30982726	30982730	11	14	TGGGCTCTTTAGAAAGAGGCCA	15_30982715_30982737	9	TCCCTTCTGGG	15_30982739_30982750	14	TGGGCTCTTTAGAAAGAGGCCA	15_30982715_30982737	15	30982715	30982737	1131
15	50142113	50142119	11	12	ttatttatttacactaggata	15_50142095_50142116	12	tacactaggataccaaggccta	15_50142104_50142126	12	tacactaggataccaaggccta	15_50142104_50142126	15	50142104	50142126	1132
15	77636883	77636886	11	2	GA	15_77636862_77636864	13	ACACCTGTACAAAGGCCTA	15_77636879_77636898	13	ACACCTGTACAAAGGCCTA	15_77636879_77636898	15	77636879	77636898	1133
16	44460499	44460506	11	15	TGGACTAACCCTGTTCCCAGAGCC	16_44460490_44460514	13	AACCCTGTTCCCAGAGCCCA	16_44460496_44460516	15	TGGACTAACCCTGTTCCCAGAGCC	16_44460490_44460514	16	44460490	44460514	1134
16	58104614	58104640	11	10	AGCCAGATACCCGGGGGCA	16_58104605_58104624	18	TACCCGGGGGCAGAGAGGTCAA	16_58104612_58104634	18	TACCCGGGGGCAGAGAGGTCAA	16_58104612_58104634	16	58104612	58104634	1135
16	72736317	72736320	11	13	GGGCCCTGGCTACCCAGGGCG	16_72736309_72736330	13	TACCCAGGGCGGCCAAGTGCA	16_72736319_72736340	13	TACCCAGGGCGGCCAAGTGCA	16_72736319_72736340	16	72736319	72736340	1136
17	13301765	13301772	11	16	tggaaccaatccccaggga	17_13301747_13301766	14	tccccagggataccaagggaca	17_13301756_13301778	16	tggaaccaatccccaggga	17_13301747_13301766	17	13301747	13301766	1137
18	11924471	11924478	11	17	TGACTCTTCCTCCCCGGGGGA	18_11924455_11924476	15	TCCCCGGGGGAGCAGGAGCCA	18_11924465_11924486	17	TGACTCTTCCTCCCCGGGGGA	18_11924455_11924476	18	11924455	11924476	1138
19	11133166	11133174	11	12	GTTTGCTCCCAAGGGC	19_11133148_11133164	17	TCCCAAGGGCTCTGGCAGCAGAGTCCG	19_11133154_11133181	17	TCCCAAGGGCTCTGGCAGCAGAGTCCG	19_11133154_11133181	19	11133154	11133181	1139
19	40989808	40989812	11	14	TGGTCCCTGGCACTAGGGTG	19_40989800_40989820	7	TGCCCAGAGG	19_40989822_40989832	14	TGGTCCCTGGCACTAGGGTG	19_40989800_40989820	19	40989800	40989820	1140
19	46468259	46468264	11	13	TCGAGCGCCTCCACCAGGGCC	19_46468251_46468272	14	TCCACCAGGGCCCCCAGAACTGC	19_46468260_46468283	14	TCCACCAGGGCCCCCAGAACTGC	19_46468260_46468283	19	46468260	46468283	1141
20	2096597	2096606	11	12	ACCTAGTGCTCCCGTGGG	20_2096579_2096597	7	ACCTAGTGCTCCC	20_2096579_2096592	12	ACCTAGTGCTCCCGTGGG	20_2096579_2096597	20	2096579	2096597	1142
20	29885609	29885616	11	9	ccctgctcaaggtgg	20_29885590_29885605	12	ccctgctcaaggtgggctc	20_29885590_29885609	12	ccctgctcaaggtgggctc	20_29885590_29885609	20	29885590	29885609	1143
20	51749431	51749439	11	12	TGGCTCACAAAGGTCCCAGGCTC	20_51749428_51749451	14	AAACCTGGCTCACAAAGGTCCC	20_51749423_51749445	14	AAACCTGGCTCACAAAGGTCCC	20_51749423_51749445	20	51749423	51749445	1144
20	59767595	59767601	11	13	GGGCCCTCTTCCCCCAATCCCA	20_59767587_59767609	5	ACCTCCA	20_59767576_59767583	13	GGGCCCTCTTCCCCCAATCCCA	20_59767587_59767609	20	59767587	59767609	1145
2	104969194	104969198	11	14	AAGACCTTCCTGGGGCACAGAGGT	2_104969181_104969205	17	TTCCTGGGGCACAGAGGTACC	2_104969187_104969208	17	TTCCTGGGGCACAGAGGTACC	2_104969187_104969208	2	104969187	104969208	1146
2	57077834	57077848	11	6	AGTAGGGA	2_57077819_57077827	12	TGACCTGCTGTGAAGGAGCCCT	2_57077835_57077857	12	TGACCTGCTGTGAAGGAGCCCT	2_57077835_57077857	2	57077835	57077857	1147
2	639466	639490	11	16	TGGACCCCTGTATCCCAGGAGG	2_639457_639479	15	ACCCCTGTATCCCAGGAGGCCA	2_639460_639482	16	TGGACCCCTGTATCCCAGGAGG	2_639457_639479	2	639457	639479	1148
3	125257381	125257387	11	13	TGCTTCCACTCGGTCACAGAGGG	3_125257370_125257393	16	TCCACTCGGTCACAGAGGGTCA	3_125257374_125257396	16	TCCACTCGGTCACAGAGGGTCA	3_125257374_125257396	3	125257374	125257396	1149
3	126320824	126320837	11	3	GGGA	3_126320848_126320852	13	AAGACAGGGGAACAGAGGGGACA	3_126320820_126320843	13	AAGACAGGGGAACAGAGGGGACA	3_126320820_126320843	3	126320820	126320843	1150
3	34301893	34301898	11	12	GGCATGTGGAGGGCCCTGGGGA	3_34301876_34301898	15	GGCCCTGGGGAAGGAGCCCT	3_34301887_34301907	15	GGCCCTGGGGAAGGAGCCCT	3_34301887_34301907	3	34301887	34301907	1151
3	68948720	68948728	11	15	ggccttgtgcaaggccctggaga	3_68948702_68948725	15	ggccctggagaaagggccct	3_68948714_68948734	15	ggccctggagaaagggccct	3_68948714_68948734	3	68948714	68948734	1152
4	44583997	44584002	11	14	TGGGCCTTAGTGAGGGAGA	4_44583989_44584008	9	TCCCGGGTCGA	4_44584010_44584021	14	TGGGCCTTAGTGAGGGAGA	4_44583989_44584008	4	44583989	44584008	1153
4	8028962	8028972	11	9	AGGGCCCAGCCGCGCCA	4_8028972_8028989	15	TCTACTGACAGGGCCCAGCCGCGCCA	4_8028963_8028989	15	TCTACTGACAGGGCCCAGCCGCGCCA	4_8028963_8028989	4	8028963	8028989	1154
5	4100409	4100413	11	16	TGGACCCCATTCCCAGGGCC	5_4100401_4100421	13	TCCCCTGGACCCCATTCCCA	5_4100396_4100416	16	TGGACCCCATTCCCAGGGCC	5_4100401_4100421	5	4100401	4100421	1155
5	732831	732843	11	16	AGGTGCTTGTGCCACCTGGGGA	5_732817_732839	15	CCACCTGGGGAACCAGGGTACC	5_732828_732850	16	AGGTGCTTGTGCCACCTGGGGA	5_732817_732839	5	732817	732839	1156
5	801804	801820	11	9	GTGCCTAGAGGA	5_801790_801802	14	AGCCCTGGAGAAGAAGCCCC	5_801809_801829	14	AGCCCTGGAGAAGAAGCCCC	5_801809_801829	5	801809	801829	1157
6	14658500	14658505	11	12	AACACCAGCCTCCCCTGGGGT	6_14658482_14658503	16	TCCCCTGGGGTAATCCA	6_14658492_14658509	16	TCCCCTGGGGTAATCCA	6_14658492_14658509	6	14658492	14658509	1158
6	78234515	78234519	11	17	TGGGCTCTATTAGGAAAGCCCAAGTGGA	6_78234507_78234535	17	TCCCTGGGCTCTATTAGGAAAGCCCA	6_78234503_78234529	17	TCCCTGGGCTCTATTAGGAAAGCCCA	6_78234503_78234529	6	78234503	78234529	1159
7	111590880	111590895	11	14	CACACCTGCCTTCCCTTGGGAA	7_111590870_111590892	16	TCCCTTGGGAAACAGCGGCCCA	7_111590881_111590903	16	TCCCTTGGGAAACAGCGGCCCA	7_111590881_111590903	7	111590881	111590903	1160
7	123200919	123200925	11	8	TGGGCATCTGGT	7_123200932_123200944	6	TCGAGGTTTA	7_123200900_123200910	8	TGGGCATCTGGT	7_123200932_123200944	7	123200932	123200944	1161
7	136897692	136897697	11	10	TTTCTTCCTGAGGGGG	7_136897672_136897688	13	GGGGCTGCAGGAAAAGAGCACA	7_136897684_136897706	13	GGGGCTGCAGGAAAAGAGCACA	7_136897684_136897706	7	136897684	136897706	1162
7	84320643	84320654	11	17	CGGACTCTGGTTCCCCAGGGGC	7_84320639_84320661	15	TCCCCAGGGGCACAGGGGAA	7_84320650_84320670	17	CGGACTCTGGTTCCCCAGGGGC	7_84320639_84320661	7	84320639	84320661	1163
8	140832283	140832289	11	15	TGGGCTCCTGTGCTCCTGGGGC	8_140832276_140832298	15	CCCCTGGGCAGCTGGGCTCCT	8_140832264_140832285	15	CCCCTGGGCAGCTGGGCTCCT	8_140832264_140832285	8	140832264	140832285	1164
8	140838417	140838424	11	14	TGGCCTCCACTCCCTAGAAGA	8_140838405_140838426	13	TCCACTCCCTAGAAGAGGCCCC	8_140838410_140838432	14	TGGCCTCCACTCCCTAGAAGA	8_140838405_140838426	8	140838405	140838426	1165
8	142657336	142657343	11	16	TGGACCCCTGTGCAGGGGT	8_142657329_142657348	16	ACCCCTGTGCAGGGGTGAGCGGCTACA	8_142657332_142657359	16	ACCCCTGTGCAGGGGTGAGCGGCTACA	8_142657332_142657359	8	142657332	142657359	1166
9	60022159	60022165	11	7	tggacgtcc	9_60022175_60022184	14	tcctggggttcaaaggcccc	9_60022153_60022173	14	tcctggggttcaaaggcccc	9_60022153_60022173	9	60022153	60022173	1167
9	61467281	61467287	11	15	TTCACTT	9_61169678_61169703	14	CCCTCTGTGAAACAGCCCA	9_61467277_61467296	15	TTCACTT	9_61169678_61169703	9	61169678	61169703	1168
X	117283246	117283250	11	12	ttaacttgtgaggcgccctggta	X_117283229_117283252	13	cgccctggtaatggagccca	X_117283242_117283262	13	cgccctggtaatggagccca	X_117283242_117283262	X	117283242	117283262	1169
10	2124490	2124494	10	12	AGGAGCTCTTTAGAATCTGC	10_2124494_2124514	13	GACTCTGGAGAAGGAGCTCTT	10_2124483_2124504	13	GACTCTGGAGAAGGAGCTCTT	10_2124483_2124504	10	2124483	2124504	1170
10	2234601	2234606	10	5	TGGGGA	10_2234581_2234587	15	GCAACTGGGGTCCCAGAGCCCA	10_2234593_2234615	15	GCAACTGGGGTCCCAGAGCCCA	10_2234593_2234615	10	2234593	2234615	1171
10	3099720	3099733	10	16	GGGTCCTCTTTTCTCCAGTGA	10_3099711_3099732	12	TCTCCAGTGACACAGAAATTGG	10_3099722_3099744	16	GGGTCCTCTTTTCTCCAGTGA	10_3099711_3099732	10	3099711	3099732	1172
10	41065225	41065229	10	2	tg	10_41065247_41065249	15	gactctggagaaagagccca	10_41065219_41065239	15	gactctggagaaagagccca	10_41065219_41065239	10	41065219	41065239	1173
10	63961960	63961964	10	16	TGGGCCCTGGAGCCCCAGAGGG	10_63961950_63961972	15	GGCCCTGGAGCCCCAGAGGGCCT	10_63961952_63961975	16	TGGGCCCTGGAGCCCCAGAGGG	10_63961950_63961972	10	63961950	63961972	1174
10	71552866	71552871	10	10	AAAGCAACCCAGGGGC	10_71552846_71552862	7	AAAGCAACCCA	10_71552846_71552857	10	AAAGCAACCCAGGGGC	10_71552846_71552862	10	71552846	71552862	1175
10	91675974	91675981	10	16	GGGGCTGCTGTGCCCCAGGGA	10_91675967_91675988	13	GCCCCAGGGACTTGCACTAAG	10_91675978_91675999	16	GGGGCTGCTGTGCCCCAGGGA	10_91675967_91675988	10	91675967	91675988	1176
10	92253643	92253650	10	14	TGGGCCCTTGCCCCCCAGTC	10_92253637_92253657	8	ACAGAGGCCCC	10_92253624_92253635	14	TGGGCCCTTGCCCCCCAGTC	10_92253637_92253657	10	92253637	92253657	1177
11	121228371	121228373	10	10	GGTACCGCTCTCCTTA	11_121228378_121228394	16	TGCACTGGAGGAAAGAGGGTACC	11_121228361_121228384	16	TGCACTGGAGGAAAGAGGGTACC	11_121228361_121228384	11	121228361	121228384	1178
11	132615544	132615552	10	10	AGCCCCATCTGTTCCC	11_132615554_132615570	4	TCCC	11_132615566_132615570	10	AGCCCCATCTGTTCCC	11_132615554_132615570	11	132615554	132615570	1179
11	217901	217907	10	16	AGGGCCCCTGTGCCCCTGGGCA	11_217894_217916	12	GCCCCTGTGCCCCTGGGCACCT	11_217897_217919	16	AGGGCCCCTGTGCCCCTGGGCA	11_217894_217916	11	217894	217916	1180
11	27183372	27183379	10	16	TGGGCATTGTTGCCCCAGTGCA	11_27183364_27183386	13	ACCTCTGGGCATTGTTGCCCC	11_27183359_27183380	16	TGGGCATTGTTGCCCCAGTGCA	11_27183364_27183386	11	27183364	27183386	1181
11	28387555	28387560	10	13	AGGAGGTCCTTGCCAGTGC	11_28387560_28387579	16	GACACTGGGGGAAGGAGGTCCT	11_28387548_28387570	16	GACACTGGGGGAAGGAGGTCCT	11_28387548_28387570	11	28387548	28387570	1182
1	158045554	158045559	10	13	TGGGCTTTAGAACCAAGGCC	1_158045545_158045565	11	TGGGCTTTAGAACCAAGGCCCA	1_158045545_158045567	13	TGGGCTTTAGAACCAAGGCC	1_158045545_158045565	1	158045545	158045565	1183
1	202665430	202665437	10	6	aaaccaggtaa	1_202665411_202665422	11	gcccataacaaagtgtt	1_202665438_202665455	11	gcccataacaaagtgtt	1_202665438_202665455	1	202665438	202665455	1184
12	120893725	120893728	10	14	TGCAGCTCCTCTGGAGGAAGGA	12_120893709_120893731	17	TCCTCTGGAGGAAGGAGGCCCA	12_120893715_120893737	17	TCCTCTGGAGGAAGGAGGCCCA	12_120893715_120893737	12	120893715	120893737	1185
12	121893168	121893173	10	15	GGGCTGTCACTGCCACCTGGAGA	12_121893148_121893171	14	CCACCTGGAGAGAAGGAGCCCA	12_121893160_121893182	15	GGGCTGTCACTGCCACCTGGAGA	12_121893148_121893171	12	121893148	121893171	1186
12	13246322	13246347	10	14	TGGCCCTTTTCTCCCCAGTCCC	12_13246333_13246355	4	TCCCT	12_13246351_13246356	14	TGGCCCTTTTCTCCCCAGTCCC	12_13246333_13246355	12	13246333	13246355	1187
13	18325291	18325294	10	2	GA	13_18325270_18325272	14	TACCCTGGGAAGGGTGGGCA	13_18325283_18325303	14	TACCCTGGGAAGGGTGGGCA	13_18325283_18325303	13	18325283	18325303	1188
13	19881209	19881220	10	10	agcccctcttgcac	13_19881222_19881236	8	gcccctcttgcac	13_19881223_19881236	10	agcccctcttgcac	13_19881222_19881236	13	19881222	19881236	1189
13	71397422	71397426	10	17	TGGGCTCTGTTCCACCAGAGGA	13_71397414_71397436	14	TCTTGTGGGGCTGGGCTCTGTTCCA	13_71397403_71397428	17	TGGGCTCTGTTCCACCAGAGGA	13_71397414_71397436	13	71397414	71397436	1190
13	74348967	74348995	10	7	GGCCTTGGGAA	13_74348959_74348970	14	GGCCTTGGGAAGGAGGCCCT	13_74348959_74348979	14	GGCCTTGGGAAGGAGGCCCT	13_74348959_74348979	13	74348959	74348979	1191
13	87049371	87049382	10	16	TGACCCTCTCTCCCCCAGTGGC	13_87049364_87049386	15	CCCCCAGTGGCACAACCTGTCTC	13_87049375_87049398	16	TGACCCTCTCTCCCCCAGTGGC	13_87049364_87049386	13	87049364	87049386	1192
14	111746643	111746648	10	15	TCCACCTCTGGGCCCCAGTACA	14_111746628_111746650	13	ACCTCTGGGCCCCAGTACA	14_111746631_111746650	15	TCCACCTCTGGGCCCCAGTACA	14_111746628_111746650	14	111746628	111746650	1193
14	13460922	13460928	10	12	AGAAGAGCCTTGGTGCAGGGGT	14_13460909_13460931	13	AGCCTTGGTGCAGGGGTGGGGCA	14_13460914_13460937	13	AGCCTTGGTGCAGGGGTGGGGCA	14_13460914_13460937	14	13460914	13460937	1194
14	2037627	2037632	10	4	AGGTCC	14_2037645_2037651	16	CCCACTGGGGAACGGAGGCCCA	14_2037618_2037640	16	CCCACTGGGGAACGGAGGCCCA	14_2037618_2037640	14	2037618	2037640	1195
14	20563197	20563201	10	7	TATACCTGTT	14_20563211_20563221	14	GGGCCTTGGGAAAGGAGTGGCTA	14_20563190_20563213	14	GGGCCTTGGGAAAGGAGTGGCTA	14_20563190_20563213	14	20563190	20563213	1196
14	29656952	29656956	10	15	TAGAGTTTTTCTGCCCTGGGGCA	14_29656933_29656956	20	TGCCCTGGGGCACAGAGGTGCCCA	14_29656944_29656968	20	TGCCCTGGGGCACAGAGGTGCCCA	14_29656944_29656968	14	29656944	29656968	1197
14	48392322	48392330	10	14	TGGGCCTTTCTCCCTCTGTGTA	14_48392312_48392334	13	TCCCTCTGTGTACTGTACCA	14_48392322_48392342	14	TGGGCCTTTCTCCCTCTGTGTA	14_48392312_48392334	14	48392312	48392334	1198
1	45643357	45643364	10	6	CTCGGGGGT	1_45643338_45643347	14	CTCGGGGGTCAAAGGGTGGT	1_45643338_45643358	14	CTCGGGGGTCAAAGGGTGGT	1_45643338_45643358	1	45643338	45643358	1199
14	9003400	9003410	10	17	TGCCCTCCCTTACCACCAGGGAA	14_9003392_9003415	12	ACCACCAGGGAAACAAACCCC	14_9003403_9003424	17	TGCCCTCCCTTACCACCAGGGAA	14_9003392_9003415	14	9003392	9003415	1200
1	4932715	4932724	10	11	TTCCACTAGGCTCCACTGGG	1_4932697_4932717	16	TCCACTGGGTCAAAGAGGGTGG	1_4932708_4932730	16	TCCACTGGGTCAAAGAGGGTGG	1_4932708_4932730	1	4932708	4932730	1201
15	108692416	108692420	10	14	tggtcctttccaacagggtc	15_108692408_108692428	15	tccaacagggtccaagggca	15_108692416_108692436	15	tccaacagggtccaagggca	15_108692416_108692436	15	108692416	108692436	1202
1	53125140	53125146	10	12	ttcactggggtgaccCAGTGGC	1_53125132_53125154	13	gaccCAGTGGCAAGTCAGCTTC	1_53125143_53125165	13	gaccCAGTGGCAAGTCAGCTTC	1_53125143_53125165	1	53125143	53125165	1203
15	64526465	64526474	10	7	TGGCCCTTTC	15_64526481_64526491	15	GCCACGGGAGGAAAGGAGGCCCC	15_64526458_64526481	15	GCCACGGGAGGAAAGGAGGCCCC	15_64526458_64526481	15	64526458	64526481	1204
15	71934	71953	10	15	AGGCCTGTGGTGACCCAGGTGG	15_71940_71962	18	TCACCCTGAGGCCAGTCAGAGGCCT	15_50227_50252	18	TCACCCTGAGGCCAGTCAGAGGCCT	15_50227_50252	15	50227	50252	1205
16	22521497	22521504	10	13	TACACCCCTTCACAGAGGT	16_22521490_22521509	15	ACCCCTTCACAGAGGTACA	16_22521493_22521512	15	ACCCCTTCACAGAGGTACA	16_22521493_22521512	16	22521493	22521512	1206
16	45464542	45464549	10	12	AGCTCCCCTCCCTCAAAGAGGGA	16_45464534_45464557	16	TCCCCTCCCTCAAAGAGGGACA	16_45464537_45464559	16	TCCCCTCCCTCAAAGAGGGACA	16_45464537_45464559	16	45464537	45464559	1207
16	47759738	47759742	10	4	TGGGA	16_47759718_47759723	14	GCCGCGGTAAGCAAGTGGTGCA	16_47759733_47759755	14	GCCGCGGTAAGCAAGTGGTGCA	16_47759733_47759755	16	47759733	47759755	1208
16	60152735	60152744	10	13	TGGAACACCCCAGTGTA	16_60152732_60152749	15	ACCCCAGTGTACTAAGAGGTTTA	16_60152738_60152761	15	ACCCCAGTGTACTAAGAGGTTTA	16_60152738_60152761	16	60152738	60152761	1209
16	62084001	62084005	10	14	TGGGCTCCTTTAATCCAGGAA	16_62083993_62084014	7	ACCTATGGTTGG	16_62084013_62084025	14	TGGGCTCCTTTAATCCAGGAA	16_62083993_62084014	16	62083993	62084014	1210
16	73468527	73468532	10	14	AGGCCCTTGGTTCCCCAGGCA	16_73468517_73468538	11	CCAGCCGAGGAGGCCCT	16_73468507_73468524	14	AGGCCCTTGGTTCCCCAGGCA	16_73468517_73468538	16	73468517	73468538	1211
17	93997516	93997521	10	15	ccgctttagtctcccctcggga	17_93997496_93997518	18	tcccctcgggaagagaggccca	17_93997507_93997529	18	tcccctcgggaagagaggccca	17_93997507_93997529	17	93997507	93997529	1212
19	1923004	1923007	10	17	GGGGCCCCTTTGCCCCGGGGGC	19_1922993_1923015	14	GCCCCGGGGGCGGGGAGCGGTTG	19_1923004_1923027	17	GGGGCCCCTTTGCCCCGGGGGC	19_1922993_1923015	19	1922993	1923015	1213
19	2765248	2765255	10	15	CGGTCCTTGGCTCCCCCGGGA	19_2765241_2765262	7	CGCCCTGGG	19_2765264_2765273	15	CGGTCCTTGGCTCCCCCGGGA	19_2765241_2765262	19	2765241	2765262	1214
19	30348993	30348999	10	1	A	19_30348974_30348975	9	AGCAAAGATTCGG	19_30348974_30348987	9	AGCAAAGATTCGG	19_30348974_30348987	19	30348974	30348987	1215
19	3678483	3678491	10	13	GGCCCCACTCTGGCCCTTGGCA	19_3678468_3678490	13	GGCCCTTGGCACCCCAGTCCA	19_3678479_3678500	13	GGCCCTTGGCACCCCAGTCCA	19_3678479_3678500	19	3678479	3678500	1216
19	39971854	39971861	10	4	tggga	19_39971835_39971840	10	tgggagggatttaca	19_39971835_39971850	10	tgggagggatttaca	19_39971835_39971850	19	39971835	39971850	1217
19	40502849	40502855	10	5	agagga	19_40502830_40502836	15	aacactggggtaagagAGACTA	19_40502841_40502863	15	aacactggggtaagagAGACTA	19_40502841_40502863	19	40502841	40502863	1218
19	44358391	44358397	10	16	GGGCCCTTTTGCTTCAGGGGT	19_44358384_44358405	11	TCATGAAGACAGGGGCCCT	19_44358372_44358391	16	GGGCCCTTTTGCTTCAGGGGT	19_44358384_44358405	19	44358384	44358405	1219
20	25900730	25900736	10	13	AGGGCCCTTTGCAACAAAGCC	20_25900722_25900743	13	GGCCCTTTGCAACAAAGCCCA	20_25900724_25900745	13	GGCCCTTTGCAACAAAGCCCA	20_25900724_25900745	20	25900724	25900745	1220
20	41512961	41512966	10	10	tgtttccagga	20_41512941_41512952	16	tcccaactgggttaccacagtaca	20_41512952_41512976	16	tcccaactgggttaccacagtaca	20_41512952_41512976	20	41512952	41512976	1221
2	100588770	100588780	10	15	TGCGGTTTCATTTTCCCTTGGTGA	2_100588756_100588780	14	TCCCTTGGTGAGGGAGGGGAA	2_100588769_100588790	15	TGCGGTTTCATTTTCCCTTGGTGA	2_100588756_100588780	2	100588756	100588780	1222
2	200810172	200810179	10	12	TGGGGCCCTCTCACCAAAGCC	2_200810165_200810186	10	GGTCAGGCTCCA	2_200810153_200810165	12	TGGGGCCCTCTCACCAAAGCC	2_200810165_200810186	2	200810165	200810186	1223
2	202518040	202518048	10	16	TGGACTTCTTCTTTCCAGGGCA	2_202518031_202518053	14	TTTCCAGGGCAGGGAGCCA	2_202518042_202518061	16	TGGACTTCTTCTTTCCAGGGCA	2_202518031_202518053	2	202518031	202518053	1224
2	204605085	204605090	10	12	tgtaatcccggctactcggga	2_204605086_204605107	7	tactcgggagg	2_204605098_204605109	12	tgtaatcccggctactcggga	2_204605086_204605107	2	204605086	204605107	1225
2	69360153	69360168	10	15	AGGAGCCTGGGCCCCTGGCTGA	2_69360157_69360179	9	GGGTGAGGGGCTCCT	2_69360138_69360153	15	AGGAGCCTGGGCCCCTGGCTGA	2_69360157_69360179	2	69360157	69360179	1226
2	90638893	90638899	10	6	CTTGGGGA	2_90638874_90638882	15	TCTCCTCCTGTACTAGAGGCCA	2_90638886_90638908	15	TCTCCTCCTGTACTAGAGGCCA	2_90638886_90638908	2	90638886	90638908	1227
2	91982247	91982250	10	14	TGGGCCTTGGTGGGCCAGGGCT	2_91982239_91982261	14	TCATTACTGGGCCTTGGTGGGCCA	2_91982232_91982256	14	TCATTACTGGGCCTTGGTGGGCCA	2_91982232_91982256	2	91982232	91982256	1228
3	13239138	13239144	10	12	TTGAGCAAGAGCCCCCAGAGGG	3_13239137_13239159	15	GCCCCTTGAGCAAGAGCCCCC	3_13239132_13239153	15	GCCCCTTGAGCAAGAGCCCCC	3_13239132_13239153	3	13239132	13239153	1229
3	1722776	1722780	10	14	TGGGGCTGTCTCTCCAGGGCC	3_1722768_1722789	15	TCCCCATTGGGGCTGTCTCTCCA	3_1722761_1722784	15	TCCCCATTGGGGCTGTCTCTCCA	3_1722761_1722784	3	1722761	1722784	1230
3	3286262	3286269	10	13	TGTCTGCTGTTCCCTGGGGT	3_3286245_3286265	16	TTCCCTGGGGTGCCCCAGTCCTCCA	3_3286254_3286279	16	TTCCCTGGGGTGCCCCAGTCCTCCA	3_3286254_3286279	3	3286254	3286279	1231
3	39706353	39706359	10	9	CGCACGCCATCGccc	3_39706363_39706378	12	TGGGCTGTGGTAGGGGGGCGCA	3_39706345_39706367	12	TGGGCTGTGGTAGGGGGGCGCA	3_39706345_39706367	3	39706345	39706367	1232
5	16931737	16931744	10	15	TGGGGCCCTTGTACCTcaggata	5_16931728_16931751	4	GGATCA	5_16931718_16931724	15	TGGGGCCCTTGTACCTcaggata	5_16931728_16931751	5	16931728	16931751	1233
6	131725301	131725310	10	6	caggaga	6_131725283_131725290	14	gaacctgggaagcagaggtccg	6_131725296_131725318	14	gaacctgggaagcagaggtccg	6_131725296_131725318	6	131725296	131725318	1234
6	15420456	15420465	10	18	tgggcctcctctgcccagtgga	6_15420448_15420470	14	tcctctgcccagtggaggacct	6_15420454_15420476	18	tgggcctcctctgcccagtgga	6_15420448_15420470	6	15420448	15420470	1235
6	773719	773726	10	18	TGGCCTCTGGAGCCCCAGTGGA	6_773712_773734	13	GCCCCAGTGGAAGCGGGGTGC	6_773723_773744	18	TGGCCTCTGGAGCCCCAGTGGA	6_773712_773734	6	773712	773734	1236
7	12826551	12826557	10	14	TGGGCTTCTTTCTCAGAGCC	7_12826544_12826564	5	AGTGTAGA	7_12826532_12826540	14	TGGGCTTCTTTCTCAGAGCC	7_12826544_12826564	7	12826544	12826564	1237
7	134598364	134598369	10	7	TGAGACCT	7_134598380_134598388	17	TCACCTGGGGCTCCAGGGTCCC	7_134598356_134598378	17	TCACCTGGGGCTCCAGGGTCCC	7_134598356_134598378	7	134598356	134598378	1238
7	139878977	139878981	10	18	TAGACCTCTTTACCCCCAGCAGA	7_139878968_139878991	6	ATAAAAGACCT	7_139878957_139878968	18	TAGACCTCTTTACCCCCAGCAGA	7_139878968_139878991	7	139878968	139878991	1239
7	154905830	154905836	10	13	TCCACCCCTGCACCAGAGCC	7_154905822_154905842	14	ACCCCTGCACCAGAGCCTGTCCT	7_154905825_154905848	14	ACCCCTGCACCAGAGCCTGTCCT	7_154905825_154905848	7	154905825	154905848	1240
7	165214228	165214234	10	6	TGGATCT	7_165214246_165214253	5	ATATCCA	7_165214209_165214216	6	TGGATCT	7_165214246_165214253	7	165214246	165214253	1241
7	167169135	167169142	10	13	TGGAGCCACACCTGGGGC	7_167169120_167169138	17	ACACCTGGGGCAAGAGGGCCC	7_167169127_167169148	17	ACACCTGGGGCAAGAGGGCCC	7_167169127_167169148	7	167169127	167169148	1242
7	39287238	39287245	10	12	TGCGAGGGCCCTGGGACAGAGGC	7_39287227_39287250	15	GGCCCTGGGACAGAGGCCCC	7_39287233_39287253	15	GGCCCTGGGACAGAGGCCCC	7_39287233_39287253	7	39287233	39287253	1243
7	41517849	41517853	10	8	TGCTCTCGTCTT	7_41517861_41517873	13	GGCTCTGTTGAAAGAGCTCTG	7_41517842_41517863	13	GGCTCTGTTGAAAGAGCTCTG	7_41517842_41517863	7	41517842	41517863	1244
7	5376224	5376240	10	14	AGGGCATCTTTTCTCCAGTGTC	7_5376215_5376237	13	TCTCCAGTGTCCTCCAGTTCTCA	7_5376226_5376249	14	AGGGCATCTTTTCTCCAGTGTC	7_5376215_5376237	7	5376215	5376237	1245
8	134201143	134201153	10	13	TAGGGCTCCTTCCCCAAAGCC	8_134201135_134201156	12	AGGCCTAAGTAGGGCTCCT	8_134201126_134201145	13	TAGGGCTCCTTCCCCAAAGCC	8_134201135_134201156	8	134201135	134201156	1246
8	27567775	27567778	10	13	ggtcccttctaggggc	8_27567754_27567770	20	tcccttctaggggctcctgagagagagtccg	8_27567756_27567787	20	tcccttctaggggctcctgagagagagtccg	8_27567756_27567787	8	27567756	27567787	1247
8	93822798	93822805	10	11	aggaccattttgctggata	8_93822804_93822823	14	tcccctcacttacaaaggacca	8_93822789_93822811	14	tcccctcacttacaaaggacca	8_93822789_93822811	8	93822789	93822811	1248
9	128673481	128673510	10	12	GGCACACTCCTGGGGGA	9_128673473_128673490	16	ACTCCTGGGGGAACACAGTCCT	9_128673478_128673500	16	ACTCCTGGGGGAACACAGTCCT	9_128673478_128673500	9	128673478	128673500	1249
9	39070566	39070570	10	14	TGGACCCTGGAGCTAGGGTT	9_39070558_39070578	9	TTCACTGGGGC	9_39070579_39070590	14	TGGACCCTGGAGCTAGGGTT	9_39070558_39070578	9	39070558	39070578	1250
X	40374744	40374749	10	16	tggactttttcttcccagtgga	X_40374736_40374758	12	tcccagtggacttacagttc	X_40374748_40374768	16	tggactttttcttcccagtgga	X_40374736_40374758	X	40374736	40374758	1251
X	95614590	95614594	10	15	AGGACCCTTTTTCCAGGGCC	X_95614580_95614600	4	GTACA	X_95614570_95614575	15	AGGACCCTTTTTCCAGGGCC	X_95614580_95614600	X	95614580	95614600	1252
10	27183188	27183193	9	14	AGGACCTTGGAGCAGGGGG	10_27183179_27183198	13	GACCTTGGAGCAGGGGGGTTAA	10_27183181_27183203	14	AGGACCTTGGAGCAGGGGG	10_27183179_27183198	10	27183179	27183198	1253
10	32053567	32053572	9	12	TGAAGACGCCCCCGCCCCCGCC	10_32053569_32053591	14	GACCCTGGAGTGAAGACGCCCC	10_32053559_32053581	14	GACCCTGGAGTGAAGACGCCCC	10_32053559_32053581	10	32053559	32053581	1254
10	65797170	65797175	9	16	AGGCTCCCTTTCCAGAGCCCCAGGATA	10_65797163_65797190	15	TCCACTGAAGAGGCTCCC	10_65797153_65797171	16	AGGCTCCCTTTCCAGAGCCCCAGGATA	10_65797163_65797190	10	65797163	65797190	1255
10	66704826	66704828	9	14	TGGCCGTCGTTTACACGTCGTGA	10_66704813_66704836	4	AACCCT	10_66704843_66704849	14	TGGCCGTCGTTTACACGTCGTGA	10_66704813_66704836	10	66704813	66704836	1256
10	72795500	72795506	9	15	TGGATCCACTGCTGCACAAGAGCC	10_72795488_72795512	17	TCCACTGCTGCACAAGAGCCCA	10_72795492_72795514	17	TCCACTGCTGCACAAGAGCCCA	10_72795492_72795514	10	72795492	72795514	1257
10	77260281	77260288	9	14	AGGGTCCTGGGCTCCTGGGAGA	10_77260267_77260289	14	GCTCCTGGGAGAGGGCCC	10_77260277_77260295	14	GCTCCTGGGAGAGGGCCC	10_77260277_77260295	10	77260277	77260295	1258
10	79473355	79473360	9	13	TGCACTTGGACACAGAGGT	10_79473347_79473366	17	TGCACTTGGACACAGAGGTCCA	10_79473347_79473369	17	TGCACTTGGACACAGAGGTCCA	10_79473347_79473369	10	79473347	79473369	1259
10	79726703	79726713	9	14	GGCCCCCTGGGGAGCAGGAGCACT	10_79621227_79621251	15	CCCCCTGGGGAGCAGGAGCA	10_79726699_79726719	15	CCCCCTGGGGAGCAGGAGCA	10_79726699_79726719	10	79726699	79726719	1260
10	85347148	85347154	9	13	TGGGCCGAGGGGCCCTGGTGA	10_85347132_85347153	11	GGATGGGCCGAGGGGCCCT	10_85347129_85347148	13	TGGGCCGAGGGGCCCTGGTGA	10_85347132_85347153	10	85347132	85347153	1261
10	89955087	89955093	9	17	TGGAGCGGGCCCTGCCACCAGGGGC	10_89955075_89955100	14	CCACCAGGGGCCAGGAGGGGA	10_89955089_89955110	17	TGGAGCGGGCCCTGCCACCAGGGGC	10_89955075_89955100	10	89955075	89955100	1262
10	92822011	92822035	9	13	AAAACCTTTGTTTTCCAGGGAA	10_92822021_92822043	10	TTTCCAGGGAAGA	10_92822032_92822045	13	AAAACCTTTGTTTTCCAGGGAA	10_92822021_92822043	10	92822021	92822043	1263
11	113433443	113433457	9	14	TGCCTCCCTCTTCCCCTGGGAA	11_113433431_113433453	16	TCCCCTGGGAAACCACAGGCTA	11_113433442_113433464	16	TCCCCTGGGAAACCACAGGCTA	11_113433442_113433464	11	113433442	113433464	1264
11	133612088	133612104	6	13	CGGGGCTGTCTTACCCAGTGGT	11_133612088_133612110	13	TACCCAGTGGTGCACAGAC	11_133612099_133612118	13	TACCCAGTGGTGCACAGAC	11_133612099_133612118	11	133612099	133612118	1265
11	27746018	27746024	9	12	AGGAGCTCATCTTCACAGGC	11_27746023_27746043	15	GACCCTGGTGAAGGAGCTCA	11_27746012_27746032	15	GACCCTGGTGAAGGAGCTCA	11_27746012_27746032	11	27746012	27746032	1266
11	50151802	50151821	9	20	AGGAACCCTCTTTGCCCCAGGAGA	11_50151802_50151826	12	GCCCCAGGAGAAGGTGGG	11_50151815_50151833	20	AGGAACCCTCTTTGCCCCAGGAGA	11_50151802_50151826	11	50151802	50151826	1267
1	15640964	15640968	9	14	AGGACCCTGTCAGAGGA	1_15640955_15640972	15	GACCCTGTCAGAGGAGGCCA	1_15640957_15640977	15	GACCCTGTCAGAGGAGGCCA	1_15640957_15640977	1	15640957	15640977	1268
1	19661573	19661577	9	7	TTTTCATCAATTGT	1_19661553_19661567	14	TAGGCTGTAACATAAGAGACCA	1_19661566_19661588	14	TAGGCTGTAACATAAGAGACCA	1_19661566_19661588	1	19661566	19661588	1269
12	105698214	105698220	9	17	tgttccctctgggctccctcagtgga	12_105698198_105698224	15	tccctctgggctccctcagtggagcc	12_105698201_105698227	17	tgttccctctgggctccctcagtgga	12_105698198_105698224	12	105698198	105698224	1270
12	123338686	123338692	9	3	tggg	12_123338707_123338711	7	tagcctggg	12_123338702_123338711	7	tagcctggg	12_123338702_123338711	12	123338702	123338711	1271
12	58463964	58463969	9	15	TGCGGGCGCTGGTGTGCCAGGTGA	12_58463955_58463979	15	TCCTGCGGGCGCTGGTGTGCCA	12_58463952_58463974	15	TCCTGCGGGCGCTGGTGTGCCA	12_58463952_58463974	12	58463952	58463974	1272
13	105083889	105083900	9	17	TACCCTGGTGCCCCAGGGGC	13_105083886_105083906	13	TACCCTGGTGCCCCAGGGGCG	13_105083886_105083907	17	TACCCTGGTGCCCCAGGGGC	13_105083886_105083906	13	105083886	105083906	1273
13	26784706	26784710	9	15	GAGCTGAAAGTGGCCTCCAGGAGA	13_26784686_26784710	13	GAGCTGAAAGTGGCCTCCA	13_26784686_26784705	15	GAGCTGAAAGTGGCCTCCAGGAGA	13_26784686_26784710	13	26784686	26784710	1274
13	45031889	45031894	9	6	CCTGGGAA	13_45031869_45031877	15	TTCACTGGAGTAAAGAGGGTTA	13_45031881_45031903	15	TTCACTGGAGTAAAGAGGGTTA	13_45031881_45031903	13	45031881	45031903	1275
13	65375236	65375244	9	13	AGGAGCTCCCTAGCCAGGGCC	13_65375228_65375249	14	TAGCCAGGGCCCCAGATCCA	13_65375238_65375258	14	TAGCCAGGGCCCCAGATCCA	13_65375238_65375258	13	65375238	65375258	1276
13	7332586	7332593	9	3	TGTAT	13_7332606_7332611	13	AACCCTGTTAATAGGGTCCT	13_7332580_7332600	13	AACCCTGTTAATAGGGTCCT	13_7332580_7332600	13	7332580	7332600	1277
14	121235946	121235949	9	13	GGGAGGCCTTGGCACCAGAGCC	14_121235935_121235957	15	GGCCTTGGCACCAGAGCCCGTCCA	14_121235939_121235963	15	GGCCTTGGCACCAGAGCCCGTCCA	14_121235939_121235963	14	121235939	121235963	1278
14	13003049	13003060	9	13	tggttttgtgctcacctgggga	14_13003035_13003057	17	tcacctggggagcaggagcctctca	14_13003046_13003071	17	tcacctggggagcaggagcctctca	14_13003046_13003071	14	13003046	13003071	1279
1	51325742	51325750	9	13	taatctgttgggccctagtaca	1_51325727_51325749	14	ggccctagtacaagagttcaa	1_51325737_51325758	14	ggccctagtacaagagttcaa	1_51325737_51325758	1	51325737	51325758	1280
15	1444470	1444478	9	15	TGGACCCCTTTCCGGGTGGGGT	15_1444462_1444484	13	TCCGGGTGGGGTAAGGGAGTGGG	15_1444472_1444495	15	TGGACCCCTTTCCGGGTGGGGT	15_1444462_1444484	15	1444462	1444484	1281
15	22535	22552	9	13	GGGGGCTACCAGCCTCCTGGGGT	15_22527_22550	17	CCTCCTGGGGTACAGGGGTCCA	15_22539_22561	17	CCTCCTGGGGTACAGGGGTCCA	15_22539_22561	15	22539	22561	1282
15	43259832	43259836	9	5	TGGCCC	15_43259850_43259856	8	CATGCAGGTCAA	15_43259812_43259824	8	CATGCAGGTCAA	15_43259812_43259824	15	43259812	43259824	1283
15	5106366	5106383	9	8	GTCCCCAGATGC	15_5106352_5106364	15	TCCCCAGATGCCAAAGGGCCC	15_5106353_5106374	15	TCCCCAGATGCCAAAGGGCCC	15_5106353_5106374	15	5106353	5106374	1284
15	77674094	77674099	9	9	cagcctcccaagtagc	15_77674074_77674090	12	tcccaagtagctgggattaca	15_77674079_77674100	12	tcccaagtagctgggattaca	15_77674079_77674100	15	77674079	77674100	1285
15	810724	810733	9	17	TGGCCTCGGTTCCCCAGGGAA	15_810713_810734	17	TCCCCAGGGAACAGCAGCTAACCA	15_810723_810747	17	TCCCCAGGGAACAGCAGCTAACCA	15_810723_810747	15	810723	810747	1286
16	16257217	16257221	9	14	TGCTGTCTCCTTTGCCAGAGCCCA	16_16257206_16257230	14	TCTCCTTTGCCAGAGCCCA	16_16257211_16257230	14	TCTCCTTTGCCAGAGCCCA	16_16257211_16257230	16	16257211	16257230	1287
16	19823294	19823303	9	16	TGGCCCTTCCACGCCCGTCCCGGGGC	16_19823283_19823309	15	TCCCGGGGCCCACAGCCA	16_19823300_19823318	16	TGGCCCTTCCACGCCCGTCCCGGGGC	16_19823283_19823309	16	19823283	19823309	1288
1	62000778	62000787	9	14	TTACCCACTTGTGCTCTGGGGCA	1_62000765_62000788	16	TGCTCTGGGGCACAAAGGCCT	1_62000776_62000797	16	TGCTCTGGGGCACAAAGGCCT	1_62000776_62000797	1	62000776	62000797	1289
16	21562158	21562164	9	14	TGCCCTCTGGTGCCAGGGCC	16_21562150_21562170	14	CCCTCTGGTGCCAGGGCCCT	16_21562152_21562172	14	CCCTCTGGTGCCAGGGCCCT	16_21562152_21562172	16	21562152	21562172	1290
16	2355755	2355762	9	10	TCTTGGTCCTGGGCT	16_2355736_2355751	10	TCTTGGTCCTGGGCTCCG	16_2355736_2355754	10	TCTTGGTCCTGGGCTCCG	16_2355736_2355754	16	2355736	2355754	1291
16	3879326	3879333	9	14	AGGGCTCCTTCCCCAGAGCC	16_3879318_3879338	11	GCCTCTGGAGAATGCA	16_3879335_3879351	14	AGGGCTCCTTCCCCAGAGCC	16_3879318_3879338	16	3879318	3879338	1292
16	41780445	41780452	9	7	TCCCACAGCATA	16_41780426_41780438	15	TAGGCTGGTAGTAAAAGAGCCCA	16_41780436_41780459	15	TAGGCTGGTAGTAAAAGAGCCCA	16_41780436_41780459	16	41780436	41780459	1293
16	46401287	46401292	9	13	TGTGCCAGGTTGTCAGGGGGA	16_46401268_46401289	15	TTGTCAGGGGGAAAAAGGGCCA	16_46401277_46401299	15	TTGTCAGGGGGAAAAAGGGCCA	16_46401277_46401299	16	46401277	46401299	1294
16	73647139	73647145	9	12	GGGGCCCCTCCTGCCCC	16_73647147_73647164	16	GGCCCTGGGGCAAGGGGGCCCC	16_73647133_73647155	16	GGCCCTGGGGCAAGGGGGCCCC	16_73647133_73647155	16	73647133	73647155	1295
16	75326569	75326577	9	16	TGGGCTGTTTTGGAAGAGCCCAGGGCA	16_75326563_75326590	6	AGAAGTAA	16_75326551_75326559	16	TGGGCTGTTTTGGAAGAGCCCAGGGCA	16_75326563_75326590	16	75326563	75326590	1296
17	95076977	95076983	9	15	gggagcccctttatcagggca	17_95076968_95076989	17	gcccctttatcagggcacagattcca	17_95076972_95076998	17	gcccctttatcagggcacagattcca	17_95076972_95076998	17	95076972	95076998	1297
18	1052093	1052104	9	14	AGGAACCTTCTCACCAGGGCC	18_1052089_1052110	5	TCCCC	18_1052115_1052120	14	AGGAACCTTCTCACCAGGGCC	18_1052089_1052110	18	1052089	1052110	1298
19	16173747	16173753	9	15	tggaggctctggggccagggtc	19_16173737_16173759	15	ggctctggggccagggtccc	19_16173741_16173761	15	ggctctggggccagggtccc	19_16173741_16173761	19	16173741	16173761	1299
19	37234914	37234918	9	9	GGGTGCCCTCTGCTC	19_37234923_37234938	14	GGCCCTGGAGAATCAGGGGTGCC	19_37234907_37234930	14	GGCCCTGGAGAATCAGGGGTGCC	19_37234907_37234930	19	37234907	37234930	1300
19	40938458	40938465	9	13	TCCCCCGCCTTCCCCCAGCAGC	19_40938461_40938483	14	TCCTCTGTGGGCTCCTGCTCCC	19_40938443_40938465	14	TCCTCTGTGGGCTCCTGCTCCC	19_40938443_40938465	19	40938443	40938465	1301
19	44155487	44155494	9	17	tggacttccctggactcccccagtgaa	19_44155475_44155502	13	tcccccagtgaactgggctacc	19_44155490_44155512	17	tggacttccctggactcccccagtgaa	19_44155475_44155502	19	44155475	44155502	1302
19	46495907	46495916	9	12	tgttttactagggcccattgga	19_46495908_46495930	13	cccactgttttactagggccca	19_46495903_46495925	13	cccactgttttactagggccca	19_46495903_46495925	19	46495903	46495925	1303
19	47898256	47898270	9	12	TGCCCCTGTCCCCA	19_47898271_47898285	5	TCCCCA	19_47898279_47898285	12	TGCCCCTGTCCCCA	19_47898271_47898285	19	47898271	47898285	1304
19	48368369	48368375	9	12	cagactccttttcaggagc	19_48368361_48368380	1	a	19_48368350_48368351	12	cagactccttttcaggagc	19_48368361_48368380	19	48368361	48368380	1305
19	49597898	49597903	9	12	AGGCCTCTGTCTCTGGGCT	19_49597878_49597897	14	TCTCTGGGCTCTGGCTCCA	19_49597887_49597906	14	TCTCTGGGCTCTGGCTCCA	19_49597887_49597906	19	49597887	49597906	1306
19	788819	788824	9	8	CCCACAGGGA	19_788799_788809	3	CCCA	19_788799_788803	8	CCCACAGGGA	19_788799_788809	19	788799	788809	1307
20	19713096	19713101	9	14	aggcccttggtcacccagggta	20_19713088_19713110	14	ggcccttggtcacccagggtaca	20_19713089_19713112	14	ggcccttggtcacccagggtaca	20_19713089_19713112	20	19713089	19713112	1308
20	2487686	2487690	9	13	CCGTCCCCTGCCCCACCAAGGGC	20_2487675_2487698	15	TCCCCTGCCCCACCAAGGGCCA	20_2487678_2487700	15	TCCCCTGCCCCACCAAGGGCCA	20_2487678_2487700	20	2487678	2487700	1309
20	36715650	36715655	9	10	tatttgtttgctggggc	20_36715630_36715647	17	tttgctggggctccagtaacagagcacca	20_36715636_36715665	17	tttgctggggctccagtaacagagcacca	20_36715636_36715665	20	36715636	36715665	1310
20	38390996	38391002	9	12	ctcagtgtcactccactgga	20_38390977_38390997	14	tccactggagtgcaggggcccg	20_38390988_38391010	14	tccactggagtgcaggggcccg	20_38390988_38391010	20	38390988	38391010	1311
20	60045813	60045819	8	13	TGGATCCCTGGGGTTCAGAGGC	20_60045802_60045824	16	TCCCTGGGGTTCAGAGGCCT	20_60045806_60045826	16	TCCCTGGGGTTCAGAGGCCT	20_60045806_60045826	20	60045806	60045826	1312
20	69211778	69211784	9	15	TGGGGCCAGGGCCCAGGGTGA	20_69211777_69211798	14	GGCTGTGGGGCCAGGGCCCA	20_69211772_69211792	15	TGGGGCCAGGGCCCAGGGTGA	20_69211777_69211798	20	69211777	69211798	1313
20	74748730	74748741	9	17	GGGACTCCTGTAGCACAGCCCAAGGGA	20_74748723_74748750	6	GAGGGCCC	20_74748713_74748721	17	GGGACTCCTGTAGCACAGCCCAAGGGA	20_74748723_74748750	20	74748723	74748750	1314
2	114254284	114254289	9	14	TGGGCTCCTTTAAGCCAGGAGG	2_114254273_114254295	13	TCCTTTAAGCCAGGAGGCCGA	2_114254278_114254299	14	TGGGCTCCTTTAAGCCAGGAGG	2_114254273_114254295	2	114254273	114254295	1315
2	160814296	160814301	9	3	TGG	2_160814317_160814320	13	TTCACTGCTTTACAGAGGCCCC	2_160814289_160814311	13	TTCACTGCTTTACAGAGGCCCC	2_160814289_160814311	2	160814289	160814311	1316
2	204735108	204735117	7	17	TGGACCCCTGTACCCCAGGAGG	2_204735101_204735123	13	ACCCCAGGAGGCCGGTAGCCCC	2_204735112_204735134	17	TGGACCCCTGTACCCCAGGAGG	2_204735101_204735123	2	204735101	204735123	1317
2	41454130	41454136	9	7	tgccaagaaca	2_41454111_41454122	16	ttcactggggtaaagagggtct	2_41454122_41454144	16	ttcactggggtaaagagggtct	2_41454122_41454144	2	41454122	41454144	1318
2	89236635	89236640	9	13	gctcattccctagtgga	2_89236615_89236632	9	gctcatgggaacaa	2_89236645_89236659	13	gctcattccctagtgga	2_89236615_89236632	2	89236615	89236632	1319
2	93882483	93882488	9	13	GGAGATAGTGGGGACCCTGGTGA	2_93882463_93882486	14	GACCCTGGTGACAAGGTACG	2_93882475_93882495	14	GACCCTGGTGACAAGGTACG	2_93882475_93882495	2	93882475	93882495	1320
3	137988065	137988071	9	13	tggagcactgctaccatatgg	3_137988069_137988090	15	tccctttctggagcactgctacca	3_137988061_137988085	15	tccctttctggagcactgctacca	3_137988061_137988085	3	137988061	137988085	1321
3	40460116	40460124	9	5	CACTGGA	3_40460098_40460105	15	TCCTCGGGGGTACAGGAGGGGA	3_40460108_40460130	15	TCCTCGGGGGTACAGGAGGGGA	3_40460108_40460130	3	40460108	40460130	1322
3	73105819	73105828	9	5	TGGGCC	3_73105839_73105845	18	TCCCTGGGCTGTAGGAACAGAGACCA	3_73105812_73105838	18	TCCCTGGGCTGTAGGAACAGAGACCA	3_73105812_73105838	3	73105812	73105838	1323
4	103580674	103580685	9	10	ctcagcctcccgagta	4_103580657_103580673	14	tagctggggttacaggagccca	4_103580671_103580693	14	tagctggggttacaggagccca	4_103580671_103580693	4	103580671	103580693	1324
4	108011232	108011238	9	12	tgggctccagaacaggagggga	4_108011224_108011246	17	tctccctgggctccagaacagga	4_108011218_108011241	17	tctccctgggctccagaacagga	4_108011218_108011241	4	108011218	108011241	1325
4	116291393	116291398	9	15	TGGCCCCTCCTGCACAGAGGC	4_116291383_116291404	14	GCCCCTCCTGCACAGAGGCTCT	4_116291385_116291407	15	TGGCCCCTCCTGCACAGAGGC	4_116291383_116291404	4	116291383	116291404	1326
4	18587728	18587734	9	17	TGGACACTTTTACGCcagggtt	4_18587720_18587742	6	tcaaccttg	4_18587744_18587753	17	TGGACACTTTTACGCcagggtt	4_18587720_18587742	4	18587720	18587742	1327
4	45281693	45281699	9	13	TGGGTCCCTAGCACTAGGGTC	4_45281685_45281706	14	TCCCTAGCACTAGGGTCCC	4_45281689_45281708	14	TCCCTAGCACTAGGGTCCC	4_45281689_45281708	4	45281689	45281708	1328
5	37364320	37364323	9	14	TGGTCTCTTTTAATCCAGTGCC	5_37364309_37364331	7	TCTCCAGGGTT	5_37364332_37364343	14	TGGTCTCTTTTAATCCAGTGCC	5_37364309_37364331	5	37364309	37364331	1329
5	37728065	37728074	9	8	AGGCCCAGCTTCCC	5_37728077_37728091	15	TCCCTGGGGAGGCAAGGCCCA	5_37728063_37728084	15	TCCCTGGGGAGGCAAGGCCCA	5_37728063_37728084	5	37728063	37728084	1330
5	5104149	5104156	9	16	TCCAGCCTCCCCTGGCTTACAGGGGA	5_5104136_5104162	16	TCCCCTGGCTTACAGGGGACCA	5_5104143_5104165	16	TCCCCTGGCTTACAGGGGACCA	5_5104143_5104165	5	5104143	5104165	1331
5	62784857	62784859	9	13	gggccccctttcccctgt	5_62784862_62784880	7	tcccctgt	5_62784872_62784880	13	gggccccctttcccctgt	5_62784862_62784880	5	62784862	62784880	1332
5	66308737	66308744	9	11	CTATTGGCACCAGTCCA	5_66308718_66308735	18	TCCACTGGTGGAAAAGGGGCCA	5_66308731_66308753	18	TCCACTGGTGGAAAAGGGGCCA	5_66308731_66308753	5	66308731	66308753	1333
6	129131691	129131700	9	16	TAAATCCCCTTTCTCTCCAGGGTA	6_129131682_129131706	14	TCCCCTTTCTCTCCAGGGTACA	6_129131686_129131708	16	TAAATCCCCTTTCTCTCCAGGGTA	6_129131682_129131706	6	129131682	129131706	1334
6	43495091	43495100	9	14	TGGACCCTGTTTCCAAGGCTC	6_43495083_43495104	13	GACCCTGTTTCCAAGGCTCCT	6_43495085_43495106	14	TGGACCCTGTTTCCAAGGCTC	6_43495083_43495104	6	43495083	43495104	1335
6	59524469	59524474	9	13	TGGAGCGGGAGCCCCAGTCTA	6_59524469_59524490	13	GGCTCTGGAGCGGGAGCCCCA	6_59524464_59524485	13	GGCTCTGGAGCGGGAGCCCCA	6_59524464_59524485	6	59524464	59524485	1336
6	88215150	88215157	9	5	AGAGGA	6_88215131_88215137	15	TCTCTGGTGCCAAGGTCCCA	6_88215145_88215165	15	TCTCTGGTGCCAAGGTCCCA	6_88215145_88215165	6	88215145	88215165	1337
7	139651915	139651918	9	16	gagaccttcactgtcttcccaGGGCC	7_139651900_139651926	10	gctgcagagaccttca	7_139651894_139651910	16	gagaccttcactgtcttcccaGGGCC	7_139651900_139651926	7	139651900	139651926	1338
7	167308536	167308540	9	15	TGGCCTCTAGCACCAAGGTC	7_167308527_167308547	13	TGGCCTCTAGCACCAAGGTCCC	7_167308527_167308549	15	TGGCCTCTAGCACCAAGGTC	7_167308527_167308547	7	167308527	167308547	1339
7	80498403	80498409	9	16	TGGGCTGTCTCTCCCCCGGGGC	7_80498395_80498417	13	TCCCCCGGGGCGCCCCCGCACC	7_80498406_80498428	16	TGGGCTGTCTCTCCCCCGGGGC	7_80498395_80498417	7	80498395	80498417	1340
8	140916840	140916845	9	13	TTGAGGTCGTTTTCTCTGGGGC	8_140916830_140916852	5	TGGCCCA	8_140916820_140916827	13	TTGAGGTCGTTTTCTCTGGGGC	8_140916830_140916852	8	140916830	140916852	1341
8	23810385	23810391	9	15	TGGGCCTTTGTTGAGGAGTGGA	8_23810377_23810399	8	ATTGAGGTCA	8_23810366_23810376	15	TGGGCCTTTGTTGAGGAGTGGA	8_23810377_23810399	8	23810377	23810399	1342
9	61166477	61166481	9	4	AGAGGC	9_61166457_61166463	5	TCCGCT	9_61166495_61166501	5	TCCGCT	9_61166495_61166501	9	61166495	61166501	1343
9	86244509	86244519	9	14	TAGTCCTTGGTCCCCCAGGCAA	9_86244501_86244523	16	TCCCCCAGGCAATTTCTAAAGATCC	9_86244511_86244536	16	TCCCCCAGGCAATTTCTAAAGATCC	9_86244511_86244536	9	86244511	86244536	1344
X	64604694	64604698	9	15	ttgacccctTCACAGAGGA	X_64604684_64604703	15	acccctTCACAGAGGACCA	X_64604687_64604706	15	acccctTCACAGAGGACCA	X_64604687_64604706	X	64604687	64604706	1345
10	20938103	20938110	8	11	tcctctttgcc	10_20938117_20938128	16	tgtccaggggcacaaaggccca	10_20938095_20938117	16	tgtccaggggcacaaaggccca	10_20938095_20938117	10	20938095	20938117	1346
10	33465751	33465755	8	13	AGAACCAGTGGGCCGCTGGGCA	10_33465752_33465774	14	GCCCTTGGAGAACCAGTGGGCCG	10_33465744_33465767	14	GCCCTTGGAGAACCAGTGGGCCG	10_33465744_33465767	10	33465744	33465767	1347
10	42183248	42183253	8	13	TGGGGCTCTGTTAAGGGA	10_42183239_42183257	18	TCCACATGGGGCTCTGTTAAGGGAGTCCC	10_42183233_42183262	18	TCCACATGGGGCTCTGTTAAGGGAGTCCC	10_42183233_42183262	10	42183233	42183262	1348
10	5667131	5667137	8	16	TGGTCCTCTGTGCTCCAGGTTC	10_5667123_5667145	15	CCTCCTGGTGGTCCTCTGTGCTCCA	10_5667115_5667140	16	TGGTCCTCTGTGCTCCAGGTTC	10_5667123_5667145	10	5667123	5667145	1349
10	59857482	59857490	8	11	AGGTCCACTGTCCCTCA	10_59857491_59857508	15	tcCCGGTTTTGCTAAGGTCCA	10_59857477_59857498	15	tcCCGGTTTTGCTAAGGTCCA	10_59857477_59857498	10	59857477	59857498	1350
10	80758587	80758598	8	14	TGGCCCTCTGTCCTGGAGC	10_80758585_80758604	12	GGCCCTCTGTCCTGGAGCCCCA	10_80758586_80758608	14	TGGCCCTCTGTCCTGGAGC	10_80758585_80758604	10	80758585	80758604	1351
10	88555121	88555129	8	16	TGGGGCTCCTTTTTCCCTGGGGC	10_88555109_88555132	16	TTCCCTGGGGCCCCGAGGTCTG	10_88555121_88555143	16	TTCCCTGGGGCCCCGAGGTCTG	10_88555121_88555143	10	88555121	88555143	1352
11	112662513	112662516	8	16	GGGACCCCTTTCCAGGGGC	11_112662502_112662521	12	GCTTCTGGGGACCCCTTTCCA	11_112662495_112662516	16	GGGACCCCTTTCCAGGGGC	11_112662502_112662521	11	112662502	112662521	1353
11	118544671	118544677	8	17	AGGACCTCTTTATGCCAGGCTGCA	11_118544659_118544683	8	TCATTTGAGGACCT	11_118544652_118544666	17	AGGACCTCTTTATGCCAGGCTGCA	11_118544659_118544683	11	118544659	118544683	1354
11	125396463	125396465	8	13	TGGCTGTCACCCTGGGGT	11_125396446_125396464	15	TCACCCTGGGGTGAGGGAGTGAA	11_125396452_125396475	15	TCACCCTGGGGTGAGGGAGTGAA	11_125396452_125396475	11	125396452	125396475	1355
11	132734439	132734444	8	12	AGGACGCCCGCAGCCAAAAGTG	11_132734441_132734463	14	GGCCCTGGGAAGGACGCCCG	11_132734431_132734451	14	GGCCCTGGGAAGGACGCCCG	11_132734431_132734451	11	132734431	132734451	1356
1	130655644	130655651	8	9	TCCAATCCCACCGGGA	1_130655625_130655641	4	TCCA	1_130655625_130655629	9	TCCAATCCCACCGGGA	1_130655625_130655641	1	130655625	130655641	1357
1	130984072	130984082	8	9	CTTAGAGCAGTGTA	1_130984055_130984069	15	TCCACTGCAGAGGCCCA	1_130984075_130984092	15	TCCACTGCAGAGGCCCA	1_130984075_130984092	1	130984075	130984092	1358
1	139441354	139441357	8	7	tcactgatggga	1_139441333_139441345	14	gcccctgtaaaagggaccc	1_139441350_139441369	14	gcccctgtaaaagggaccc	1_139441350_139441369	1	139441350	139441369	1359
11	50017578	50017584	8	11	GGTACACTGATTGCTCC	11_50017586_50017603	12	TAGGCTTTAGTACAAAGGTACA	11_50017570_50017592	12	TAGGCTTTAGTACAAAGGTACA	11_50017570_50017592	11	50017570	50017592	1360
1	156436752	156436756	8	4	GGGA	1_156436732_156436736	17	TGTCCTGGAGCAACAGAGCCCA	1_156436744_156436766	17	TGTCCTGGAGCAACAGAGCCCA	1_156436744_156436766	1	156436744	156436766	1361
11	5718879	5718892	8	9	tgcctccttt	11_5718897_5718907	13	ccgcctggtgttccatggtcca	11_5718873_5718895	13	ccgcctggtgttccatggtcca	11_5718873_5718895	11	5718873	5718895	1362
12	10568852	10568860	8	12	TGAAACTGAGGGCACTGGGGT	12_10568835_10568856	13	GGCACTGGGGTGCTAAGGTCCT	12_10568845_10568867	13	GGCACTGGGGTGCTAAGGTCCT	12_10568845_10568867	12	10568845	10568867	1363
12	113423851	113423860	8	18	TGGGGCTCCTTTTCCCCAGTCAGGA	12_113423846_113423871	14	TCCCCAGTCAGGAGGGACA	12_113423858_113423877	18	TGGGGCTCCTTTTCCCCAGTCAGGA	12_113423846_113423871	12	113423846	113423871	1364
12	114067681	114067686	8	19	AGGGCCCTTGGGTGCCCCAGGGGA	12_114067671_114067695	13	GCCCCAGGGGAGGAGAGCTGG	12_114067684_114067705	19	AGGGCCCTTGGGTGCCCCAGGGGA	12_114067671_114067695	12	114067671	114067695	1365
12	114215806	114215813	8	7	GAGCCAGGGCC	12_114215787_114215798	9	CCCCCTGAGACAC	12_114215818_114215831	9	CCCCCTGAGACAC	12_114215818_114215831	12	114215818	114215831	1366
12	120177641	120177646	8	8	CCCCTGGGGC	12_120177621_120177631	13	CCCCTGGGGCTCCTGACCCC	12_120177621_120177641	13	CCCCTGGGGCTCCTGACCCC	12_120177621_120177641	12	120177621	120177641	1367
12	121813181	121813197	8	12	CTGCCCTCGGCCACACCAAGCC	12_121793327_121793349	14	TGCCCTCGGCCACACCAAGCCCG	12_121813177_121813200	14	TGCCCTCGGCCACACCAAGCCCG	12_121813177_121813200	12	121813177	121813200	1368
12	47797348	47797352	8	17	tggactcctttgctccaggata	12_47797339_47797361	3	cca	12_47797328_47797331	17	tggactcctttgctccaggata	12_47797339_47797361	12	47797339	47797361	1369
12	55819290	55819300	8	13	TGCATTGTGTGCACTTGGGAA	12_55819277_55819298	16	TGCACTTGGGAACAGAGGTCTA	12_55819286_55819308	16	TGCACTTGGGAACAGAGGTCTA	12_55819286_55819308	12	55819286	55819308	1370
1	310321	310326	8	8	gcgacagagcga	1_310301_310313	12	gcgacagagcgaggctccg	1_310301_310320	12	gcgacagagcgaggctccg	1_310301_310320	1	310301	310320	1371
1	35562825	35562833	8	12	TGGTCTCCTTTTCAGAAGC	1_35562821_35562840	9	GCACAGAGAGCTGCT	1_35562807_35562822	12	TGGTCTCCTTTTCAGAAGC	1_35562821_35562840	1	35562821	35562840	1372
14	11458496	11458506	8	13	tgtactccaagctactcggga	14_11458499_11458520	8	tactcgggaggc	14_11458511_11458523	13	tgtactccaagctactcggga	14_11458499_11458520	14	11458499	11458520	1373
14	363224	363229	8	13	TGGGCCTCTGAACGCCAGTCTC	14_363215_363237	14	TCTCCTGGGCCTCTGAACGCCA	14_363210_363232	14	TCTCCTGGGCCTCTGAACGCCA	14_363210_363232	14	363210	363232	1374
1	46041078	46041082	8	13	GGGAGGGCTTTGGAAGGGCA	1_46041082_46041102	12	GGCCCTGGTTAGGGAGGGCTT	1_46041071_46041092	13	GGGAGGGCTTTGGAAGGGCA	1_46041082_46041102	1	46041082	46041102	1375
1	46780892	46780895	8	13	aggagtctggtaccacagccca	1_46780885_46780907	4	tctctta	1_46780908_46780915	13	aggagtctggtaccacagccca	1_46780885_46780907	1	46780885	46780907	1376
15	1290177	1290182	8	14	TAACCCCATGGCCTGGGGGA	15_1290159_1290179	16	TGGCCTGGGGGACCAGGGTCTA	15_1290167_1290189	16	TGGCCTGGGGGACCAGGGTCTA	15_1290167_1290189	15	1290167	1290189	1377
15	33646869	33646874	8	13	TGGGCCCCTTCTCTGGAGC	15_33646864_33646883	3	TACA	15_33646849_33646853	13	TGGGCCCCTTCTCTGGAGC	15_33646864_33646883	15	33646864	33646883	1378
15	3791572	3791578	8	13	AGGCCCTGTCCTGGGGA	15_3791560_3791577	15	TGTCCTGGGGAGCCACAGGCCA	15_3791566_3791588	15	TGTCCTGGGGAGCCACAGGCCA	15_3791566_3791588	15	3791566	3791588	1379
15	48007431	48007435	8	12	AAGAGCCCATTGCCCCACC	15_48007436_48007455	15	GAGGCTGCGGCAAAAGAGCCCA	15_48007423_48007445	15	GAGGCTGCGGCAAAAGAGCCCA	15_48007423_48007445	15	48007423	48007445	1380
15	5415834	5415838	8	12	AGGCCTCCTTCTCGGGC	15_5415841_5415858	15	GCTCCTGGTGGAAAAAGGCCT	15_5415826_5415847	15	GCTCCTGGTGGAAAAAGGCCT	15_5415826_5415847	15	5415826	5415847	1381
15	6507017	6507025	8	13	tgggcctttgtacccctgcctc	15_6507011_6507033	12	tggctgaaagactgggcct	15_6506999_6507018	13	tgggcctttgtacccctgcctc	15_6507011_6507033	15	6507011	6507033	1382
1	570674	570682	8	17	TGGACCTCTTTTTCCCCGGGTG	1_570665_570687	13	TCCCCGGGTGCTCCCTGCTGTGC	1_570677_570700	17	TGGACCTCTTTTTCCCCGGGTG	1_570665_570687	1	570665	570687	1383
1	5829479	5829492	8	14	aggaatctgagaccctgcagg	1_5829486_5829507	14	tggtctggggcaccccaggaatctg	1_5829470_5829495	14	tggtctggggcaccccaggaatctg	1_5829470_5829495	1	5829470	5829495	1384
1	61971534	61971542	8	16	TGGCCTCTGCCAACAGGGCC	1_61971530_61971550	13	TGGCCTCTGCCAACAGGGCCC	1_61971530_61971551	16	TGGCCTCTGCCAACAGGGCC	1_61971530_61971550	1	61971530	61971550	1385
16	22066079	22066084	8	2	TG	16_22066101_22066103	16	TACACTGGGGTAACAAAGGTAA	16_22066071_22066093	16	TACACTGGGGTAACAAAGGTAA	16_22066071_22066093	16	22066071	22066093	1386
16	22626256	22626260	8	14	TGCCACACCCTTCCCAGGGCC	16_22626246_22626267	14	TTCCCAGGGCCCAGTGGTACT	16_22626256_22626277	14	TTCCCAGGGCCCAGTGGTACT	16_22626256_22626277	16	22626256	22626277	1387
16	30667063	30667068	8	9	CAGACCATACTTACC	16_30667072_30667087	3	TACC	16_30667083_30667087	9	CAGACCATACTTACC	16_30667072_30667087	16	30667072	30667087	1388
16	349303	349310	8	15	tggaaccaacgccccgtgga	16_349302_349322	9	gccccgtggatactga	16_349312_349328	15	tggaaccaacgccccgtgga	16_349302_349322	16	349302	349322	1389
16	45497773	45497779	8	12	GTGTTGCCCGAGGGGC	16_45497754_45497770	13	CCCTCTGTGAGTGAGTGCA	16_45497769_45497788	13	CCCTCTGTGAGTGAGTGCA	16_45497769_45497788	16	45497769	45497788	1390
16	5342374	5342383	8	15	CACGCTGTGCTCCCCAGGGGT	16_5342356_5342377	17	TCCCCAGGGGTGCCAAGGGGCTA	16_5342366_5342389	17	TCCCCAGGGGTGCCAAGGGGCTA	16_5342366_5342389	16	5342366	5342389	1391
16	59604177	59604180	8	17	tgagaggctcctgtaccccaggcaa	16_59604163_59604188	14	taccccaggcaagcatgaaacca	16_59604176_59604199	17	tgagaggctcctgtaccccaggcaa	16_59604163_59604188	16	59604163	59604188	1392
16	70492904	70492909	8	15	TGGTCCTTTTTCCCCAAGTCC	16_70492895_70492916	11	GACTGAGTATGTGGTCCT	16_70492884_70492902	15	TGGTCCTTTTTCCCCAAGTCC	16_70492895_70492916	16	70492895	70492916	1393
16	73013186	73013190	8	6	AAGGTGGA	16_73013166_73013174	7	AAGGTGGAGCA	16_73013166_73013177	7	AAGGTGGAGCA	16_73013166_73013177	16	73013166	73013177	1394
16	8146052	8146057	8	15	TGGAACCAACGCCCCGGGGC	16_8146047_8146067	3	CCA	16_8146032_8146035	15	TGGAACCAACGCCCCGGGGC	16_8146047_8146067	16	8146047	8146067	1395
17	27226970	27226979	8	14	TGGGCCTCTGCACCACCAAA	17_27226965_27226985	13	CCAGGAAGGCATGTGGGCCT	17_27226952_27226972	14	TGGGCCTCTGCACCACCAAA	17_27226965_27226985	17	27226965	27226985	1396
17	58250443	58250454	8	9	GCCCATGCTGGTGA	17_58250426_58250440	13	GAGTGGGTCCTGGAAAAGCAGAC	17_56977605_56977628	13	GAGTGGGTCCTGGAAAAGCAGAC	17_56977605_56977628	17	56977605	56977628	1397
17	93918998	93919002	8	11	gacttccacccccacctgg	17_93918978_93918997	16	ccacctggtggtaacaaggccca	17_93918989_93919012	16	ccacctggtggtaacaaggccca	17_93918989_93919012	17	93918989	93919012	1398
19	1178210	1178215	8	13	GGGCCCTGTCATCCCAGTGGC	19_1178204_1178225	15	TCATCCCAGTGGCCCGAGGACC	19_1178212_1178234	15	TCATCCCAGTGGCCCGAGGACC	19_1178212_1178234	19	1178212	1178234	1399
19	1422614	1422619	8	13	ACGAGCCTGGGTCCCTGGGGC	19_1422597_1422618	17	TCCCTGGGGCAAAGGAGTGAA	19_1422608_1422629	17	TCCCTGGGGCAAAGGAGTGAA	19_1422608_1422629	19	1422608	1422629	1400
19	16886119	16886126	8	12	TGGGGCTGTCACTCCAGAGCC	19_16886111_16886132	14	TCGAATCTGGGGCTGTCACTCCA	19_16886104_16886127	14	TCGAATCTGGGGCTGTCACTCCA	19_16886104_16886127	19	16886104	16886127	1401
19	18454969	18454974	8	17	TGTGCTCTGGCTCCCAGGTGGA	19_18454960_18454982	12	TGCTCTGGCTCCCAGGTGGA	19_18454962_18454982	17	TGTGCTCTGGCTCCCAGGTGGA	19_18454960_18454982	19	18454960	18454982	1402
19	23480348	23480359	8	13	GGGGCCTCCTTATAGGGGC	19_23480348_23480367	16	CAGCCTGGGGCCTCCTTATAGGGGCCCA	19_23480342_23480370	16	CAGCCTGGGGCCTCCTTATAGGGGCCCA	19_23480342_23480370	19	23480342	23480370	1403
19	29393072	29393075	8	14	TGGCAACCCTGGGGCACAGGAGT	19_29393058_29393081	15	AACCCTGGGGCACAGGAGTGCT	19_29393062_29393084	15	AACCCTGGGGCACAGGAGTGCT	19_29393062_29393084	19	29393062	29393084	1404
19	33924774	33924782	8	14	TGGACGCTCTCAGCAGCGCC	19_33924768_33924788	10	GCGGGTGCCCAGTGGACGC	19_33924756_33924775	14	TGGACGCTCTCAGCAGCGCC	19_33924768_33924788	19	33924768	33924788	1405
19	34548218	34548223	8	10	TCCCTGTGCCTGGGGG	19_34548198_34548214	12	TCCCTGTGCCTGGGGGCCCC	19_34548198_34548218	12	TCCCTGTGCCTGGGGGCCCC	19_34548198_34548218	19	34548198	34548218	1406
19	40119198	40119201	8	16	Tggaccttggtcccagggtc	19_40119188_40119208	13	ggaccttggtcccagggtcct	19_40119189_40119210	16	Tggaccttggtcccagggtc	19_40119188_40119208	19	40119188	40119208	1407
19	40348877	40348883	8	11	tcagagcctcaggga	19_40348858_40348873	14	actcctttgaaaaggccca	19_40348872_40348891	14	actcctttgaaaaggccca	19_40348872_40348891	19	40348872	40348891	1408
19	41267359	41267361	8	13	tgccgccctaggcacctggggt	19_41267340_41267362	14	gcacctggggtacagcagtgaa	19_41267351_41267373	14	gcacctggggtacagcagtgaa	19_41267351_41267373	19	41267351	41267373	1409
19	8577342	8577349	8	16	TGGAGGCTCCTTCTCAGGAGA	19_8577331_8577352	9	CCCCCTCCACAGACA	19_8577352_8577367	16	TGGAGGCTCCTTCTCAGGAGA	19_8577331_8577352	19	8577331	8577352	1410
20	43035966	43035972	8	15	TTGATTTCCTAATTCCCTGGTGA	20_43035948_43035971	16	TTCCCTGGTGAAAAGAAGACTA	20_43035960_43035982	16	TTCCCTGGTGAAAAGAAGACTA	20_43035960_43035982	20	43035960	43035982	1411
20	4873145	4873148	8	10	TGGGCCTCTtt	20_4873157_4873168	18	tccgcagggctgctttgaaagagtccT	20_4873130_4873157	18	tccgcagggctgctttgaaagagtccT	20_4873130_4873157	20	4873130	4873157	1412
20	69357827	69357831	8	11	GGCACCTGCTGCTTGC	20_69357835_69357851	16	TGCCTGGGGCGGTGGAGAGAGAGGCA	20_69357813_69357839	16	TGCCTGGGGCGGTGGAGAGAGAGGCA	20_69357813_69357839	20	69357813	69357839	1413
20	73711882	73711887	8	16	TGGCAGCTGGCCCCAGGGCA	20_73711866_73711886	15	GCCCCAGGGCACCAGCGCCCA	20_73711875_73711896	16	TGGCAGCTGGCCCCAGGGCA	20_73711866_73711886	20	73711866	73711886	1414
2	135723531	135723534	8	16	tggctctgttaaggggacccagggca	2_135723523_135723549	11	ttggctctgttaaggggaccca	2_135723522_135723544	16	tggctctgttaaggggacccagggca	2_135723523_135723549	2	135723523	135723549	1415
2	201186579	201186582	8	9	AGCCCCTGCTCTGGC	2_201186587_201186602	5	GCTCCA	2_201186558_201186564	9	AGCCCCTGCTCTGGC	2_201186587_201186602	2	201186587	201186602	1416
2	53344212	53344219	8	13	TGGGCCCCTGGGAAGGGGC	2_53344206_53344225	15	GCCCCTGGGAAGGGGCCT	2_53344209_53344227	15	GCCCCTGGGAAGGGGCCT	2_53344209_53344227	2	53344209	53344227	1417
2	57771687	57771690	8	15	TGGAGATAAAAGGGCCCACAGGGAA	2_57771683_57771708	9	GAAAAAGGTTCA	2_57771666_57771678	15	TGGAGATAAAAGGGCCCACAGGGAA	2_57771683_57771708	2	57771683	57771708	1418
2	94372437	94372443	8	10	AGGTCCTCTCCAATGAC	2_94372445_94372462	14	TTCACTGGCTGAACAAGGTCCT	2_94372430_94372452	14	TTCACTGGCTGAACAAGGTCCT	2_94372430_94372452	2	94372430	94372452	1419
3	100368457	100368460	8	4	tggga	3_100368436_100368441	15	cctcctgagaaagagccca	3_100368450_100368469	15	cctcctgagaaagagccca	3_100368450_100368469	3	100368450	100368469	1420
3	165379838	165379847	8	18	TGGACCTCTTTCCCCCAGGTCT	3_165379831_165379853	13	TCCCCCAGGTCTAATCATGCA	3_165379841_165379862	18	TGGACCTCTTTCCCCCAGGTCT	3_165379831_165379853	3	165379831	165379853	1421
3	165845307	165845312	8	12	AGGAGCACCTTGGTGAAGAGGC	3_165845296_165845318	14	GCACCTTGGTGAAGAGGCCCC	3_165845300_165845321	14	GCACCTTGGTGAAGAGGCCCC	3_165845300_165845321	3	165845300	165845321	1422
3	182498561	182498566	8	14	TGGGCTCCTGAACCAGGGTG	3_182498552_182498572	3	TGCC	3_182498581_182498585	14	TGGGCTCCTGAACCAGGGTG	3_182498552_182498572	3	182498552	182498572	1423
3	183686386	183686397	8	14	GAGACCCCAGCCCTAGGGA	3_183686391_183686410	15	GCCCCTGGGACCAGAGACCCC	3_183686378_183686399	15	GCCCCTGGGACCAGAGACCCC	3_183686378_183686399	3	183686378	183686399	1424
3	183751513	183751521	8	14	TGGGCTCCTTCTCGCCCAGAACA	3_183751504_183751527	12	TCGCCCAGAACAATCAGTGCCG	3_183751515_183751537	14	TGGGCTCCTTCTCGCCCAGAACA	3_183751504_183751527	3	183751504	183751527	1425
3	3528223	3528227	7	16	TGAGGCGCCTGCACCCAGGGGA	3_3528212_3528234	13	GCGCCTGCACCCAGGGGAGGCCA	3_3528216_3528239	16	TGAGGCGCCTGCACCCAGGGGA	3_3528212_3528234	3	3528212	3528234	1426
3	50603431	50603436	8	17	AGGCCCTTCTTTCAGGGCCCACATTTGA	3_50603424_50603452	6	AGAGTACT	3_50603411_50603419	17	AGGCCCTTCTTTCAGGGCCCACATTTGA	3_50603424_50603452	3	50603424	50603452	1427
3	57963754	57963759	8	16	tggggctcctgcatcacagtgga	3_57963743_57963766	12	gctcctgcatcacagtggagga	3_57963747_57963769	16	tggggctcctgcatcacagtgga	3_57963743_57963766	3	57963743	57963766	1428
3	81652651	81652660	8	15	GGGTCCTTGATAACCCAGGGGA	3_81652642_81652664	12	AGTGGGGAGGGGTCCT	3_81652633_81652649	15	GGGTCCTTGATAACCCAGGGGA	3_81652642_81652664	3	81652642	81652664	1429
4	158488026	158488032	8	14	AGGAGCTATGTGGGGCCCTGGGA	4_158485191_158485214	13	GGCCCTGGGACTGGAGCCCG	4_158488020_158488040	14	AGGAGCTATGTGGGGCCCTGGGA	4_158485191_158485214	4	158485191	158485214	1430
4	34604845	34604847	8	15	tggcctctgtcagcagggtc	4_34604835_34604855	14	tggcctctgtcagcagggtccc	4_34604835_34604857	15	tggcctctgtcagcagggtc	4_34604835_34604855	4	34604835	34604855	1431
4	38306117	38306121	8	17	TCACCCTCTTTGCCCCAGGGCG	4_38306105_38306127	5	TCTCTTG	4_38306134_38306141	17	TCACCCTCTTTGCCCCAGGGCG	4_38306105_38306127	4	38306105	38306127	1432
4	43975661	43975668	8	17	TGGCTCTGGTACCCCTGGGGA	4_43975654_43975675	14	ACCCCTGGGGAGGGGAGAGATG	4_43975664_43975686	17	TGGCTCTGGTACCCCTGGGGA	4_43975654_43975675	4	43975654	43975675	1433
5	104953260	104953263	8	15	TGGACCCTGGCAACAGGA	5_104953251_104953269	14	GACCCTGGCAACAGGACCC	5_104953253_104953272	15	TGGACCCTGGCAACAGGA	5_104953251_104953269	5	104953251	104953269	1434
5	1918260	1918264	8	13	TGGGCTCCTCCTCTCCAGGGTC	5_1918252_1918274	13	TCTCCAGGGTCTGGCCCTCCA	5_1918263_1918284	13	TCTCCAGGGTCTGGCCCTCCA	5_1918263_1918284	5	1918263	1918284	1435
5	24130399	24130403	7	16	AGGCCTTTTTCCTCCAGGGAA	5_24130391_24130412	17	TCCTCCAGGGAAGAGTGTCCA	5_24130400_24130421	17	TCCTCCAGGGAAGAGTGTCCA	5_24130400_24130421	5	24130400	24130421	1436
6	139424423	139424432	8	13	TGCCTTCTCCTGTGCCAAGGCC	6_139424413_139424435	15	TCTCCTGTGCCAAGGCCCA	6_139424418_139424437	15	TCTCCTGTGCCAAGGCCCA	6_139424418_139424437	6	139424418	139424437	1437
6	59607091	59607095	8	8	TGCCCTCTCT	6_59607105_59607115	15	TCCTCTGGCAGAGCCCA	6_59607086_59607103	15	TCCTCTGGCAGAGCCCA	6_59607086_59607103	6	59607086	59607103	1438
7	139495953	139495960	8	14	TGTCCCCTCTCTCTCCAAGGTC	7_139495943_139495965	14	TCCCCTCTCTCTCCAAGGTCCA	7_139495945_139495967	14	TCCCCTCTCTCTCCAAGGTCCA	7_139495945_139495967	7	139495945	139495967	1439
7	149760586	149760590	8	7	tctactttttt	7_149760599_149760610	14	ACCCCTGCCTTAACAAGGCcca	7_149760577_149760599	14	ACCCCTGCCTTAACAAGGCcca	7_149760577_149760599	7	149760577	149760599	1440
7	155297062	155297067	8	12	TGGGCCACCAAAGCCCACAGCA	7_155297057_155297079	13	AGCACTGGGCCACCAAAGCCCA	7_155297052_155297074	13	AGCACTGGGCCACCAAAGCCCA	7_155297052_155297074	7	155297052	155297074	1441
7	39435026	39435035	8	14	TGGCCTCCTGTAACAGGGCT	7_39435019_39435039	5	GCCCCT	7_39435046_39435052	14	TGGCCTCCTGTAACAGGGCT	7_39435019_39435039	7	39435019	39435039	1442
7	43329642	43329658	8	6	gcctcagcctc	7_43329628_43329639	12	tagccaggattacaggagccca	7_43329644_43329666	12	tagccaggattacaggagccca	7_43329644_43329666	7	43329644	43329666	1443
7	54443623	54443631	8	14	tgggctctgtctcaaggagc	7_54443617_54443637	13	ggctctgtctcaaggagcca	7_54443619_54443639	14	tgggctctgtctcaaggagc	7_54443617_54443637	7	54443617	54443637	1444
7	5911151	5911160	8	2	TGT	7_5911174_5911177	7	AATAGTTTCA	7_5911133_5911143	7	AATAGTTTCA	7_5911133_5911143	7	5911133	5911143	1445
7	63799118	63799123	8	14	tgtaagctccgtctccagggtt	7_63799109_63799131	11	tctccagggttcatgccattct	7_63799120_63799142	14	tgtaagctccgtctccagggtt	7_63799109_63799131	7	63799109	63799131	1446
7	84417872	84417875	8	15	AGGGCCTTGCTGCAGCAGGGGA	7_84417865_84417887	12	GCGGATGGGGGAGGGCCT	7_84417854_84417872	15	AGGGCCTTGCTGCAGCAGGGGA	7_84417865_84417887	7	84417865	84417887	1447
7	85667256	85667274	8	15	TGGGCCTCTGTAACCCAGAGCC	7_85667249_85667271	11	GCCCTCGAGTCGGAAGACG	7_85667268_85667287	15	TGGGCCTCTGTAACCCAGAGCC	7_85667249_85667271	7	85667249	85667271	1448
8	125161879	125161887	8	14	tgggcctttgtgcagaaga	8_125161873_125161892	9	accacagagggaaa	8_125161891_125161905	14	tgggcctttgtgcagaaga	8_125161873_125161892	8	125161873	125161892	1449
8	144138875	144138885	8	13	TGAACTCCCTTACCAGGGCC	8_144138869_144138889	7	gaggaGGAGCA	8_144138858_144138869	13	TGAACTCCCTTACCAGGGCC	8_144138869_144138889	8	144138869	144138889	1450
8	23051040	23051050	8	17	TGGACTCTGGATCCCCAGGGCA	8_23051033_23051055	16	TCCCCAGGGCACATGTCCTCCA	8_23051044_23051066	17	TGGACTCTGGATCCCCAGGGCA	8_23051033_23051055	8	23051033	23051055	1451
8	43800875	43800881	8	13	CGGACTGTGTTCCTAGGGTC	8_43800867_43800887	13	TTCCTAGGGTCCGCTAGGTCCT	8_43800876_43800898	13	TTCCTAGGGTCCGCTAGGTCCT	8_43800876_43800898	8	43800876	43800898	1452
8	94932435	94932443	8	15	TGCCCCTCTGTTCCCCAATGAA	8_94932430_94932452	14	CCCTCTGTTCCCCAATGAAGTCCT	8_94932433_94932457	15	TGCCCCTCTGTTCCCCAATGAA	8_94932430_94932452	8	94932430	94932452	1453
9	113246555	113246560	8	14	tgggctgcttcaacccaggagt	9_113246548_113246570	5	aggttga	9_113246535_113246542	14	tgggctgcttcaacccaggagt	9_113246548_113246570	9	113246548	113246570	1454
9	122779353	122779367	8	14	agggcctctgtcccccagtctc	9_122779345_122779367	10	tgaggatagggcct	9_122779338_122779352	14	agggcctctgtcccccagtctc	9_122779345_122779367	9	122779345	122779367	1455
9	123946145	123946149	8	17	TGGAGGTTCCCTCCTGTACCCCAGTGCT	9_123946132_123946160	12	ACCCCAGTGCTTTGCAAACA	9_123946149_123946169	17	TGGAGGTTCCCTCCTGTACCCCAGTGCT	9_123946132_123946160	9	123946132	123946160	1456
9	125518637	125518641	8	7	ccTTTATTTATGGGT	9_125518617_125518632	4	TCCC	9_125518657_125518661	7	ccTTTATTTATGGGT	9_125518617_125518632	9	125518617	125518632	1457
9	127294936	127294940	7	10	ACACAGCCCCAGGAGG	9_127294916_127294932	13	GAGGCTGCTTCGAAGAGGCCCA	9_127294928_127294950	13	GAGGCTGCTTCGAAGAGGCCCA	9_127294928_127294950	9	127294928	127294950	1458
9	129425302	129425306	8	14	TCAAGCTCTAGCACCAGGGCC	9_129425293_129425314	10	CAAGGTCAAGGTCAA	9_129425282_129425297	14	TCAAGCTCTAGCACCAGGGCC	9_129425293_129425314	9	129425293	129425314	1459
9	21690528	21690533	8	13	TGCAGCCGCCCCCCGGCCGA	9_21690530_21690550	7	AGGTCCA	9_21690508_21690515	13	TGCAGCCGCCCCCCGGCCGA	9_21690530_21690550	9	21690530	21690550	1460
9	60530859	60530867	8	14	aggagctcttttagtccagccca	9_60530853_60530876	8	cttggaggtcct	9_60530841_60530853	14	aggagctcttttagtccagccca	9_60530853_60530876	9	60530853	60530876	1461
9	64741071	64741092	8	14	aggcctctgtgaggga	9_64741081_64741097	12	gcctctgtgagggagtgaca	9_64741083_64741103	14	aggcctctgtgaggga	9_64741081_64741097	9	64741081	64741097	1462
9	93209777	93209781	8	12	tggtatgccagggcccaaggta	9_93209773_93209795	16	tccactggtatgccagggccca	9_93209768_93209790	16	tccactggtatgccagggccca	9_93209768_93209790	9	93209768	93209790	1463
9	97736725	97736728	8	14	taggcctctttgaagaagtggc	9_97736714_97736736	10	ggcacttgggctaag	9_97736733_97736748	14	taggcctctttgaagaagtggc	9_97736714_97736736	9	97736714	97736736	1464
X	146735122	146735125	8	12	AGGTCCTCTCAAGGGTG	X_146735127_146735144	16	GAGACAGGGGCAAAGAGGTCCT	X_146735112_146735134	16	GAGACAGGGGCAAAGAGGTCCT	X_146735112_146735134	X	146735112	146735134	1465
X	147994877	147994881	8	12	TGTCCATATTTCCCCTAG	X_147994883_147994901	15	TCCCCTGTACCAGTGTCCA	X_147994870_147994889	15	TCCCCTGTACCAGTGTCCA	X_147994870_147994889	X	147994870	147994889	1466
10	1378971	1378981	7	8	TGCACAGGGCC	10_1378954_1378965	9	TGCACAGGGCCCG	10_1378954_1378967	9	TGCACAGGGCCCG	10_1378954_1378967	10	1378954	1378967	1467
10	50473407	50473413	7	13	TGGGCGCCTGCTACCCAGTGGC	10_50473399_50473421	13	TACCCAGTGGCATTGACA	10_50473410_50473428	13	TACCCAGTGGCATTGACA	10_50473410_50473428	10	50473410	50473428	1468
10	60585437	60585440	7	14	tgcaggcctcctttgatagagccta	10_60585424_60585449	15	tcctttgatagagcctacagttcca	10_60585432_60585457	15	tcctttgatagagcctacagttcca	10_60585432_60585457	10	60585432	60585457	1469
10	63423231	63423241	7	16	TGGGGCTCTGGTGCCACCATGGCC	10_63423226_63423250	7	CCCCCTGCGC	10_63423248_63423258	16	TGGGGCTCTGGTGCCACCATGGCC	10_63423226_63423250	10	63423226	63423250	1470
10	66086858	66086861	7	14	TGCCTCTTCAAAGGGGC	10_66086852_66086869	15	TCTGCCTCTTCAAAGGGGCCCA	10_66086850_66086872	15	TCTGCCTCTTCAAAGGGGCCCA	10_66086850_66086872	10	66086850	66086872	1471
10	72855069	72855073	7	10	TTTTTCCCAGAGTGGG	10_72855049_72855065	14	TGGGCTCTGGCAAAGGAGACTCA	10_72855061_72855084	14	TGGGCTCTGGCAAAGGAGACTCA	10_72855061_72855084	10	72855061	72855084	1472
10	73208276	73208280	7	6	TAGACATCC	10_73208291_73208300	14	TAGACTGGTGTAAAAGGGTCCC	10_73208266_73208288	14	TAGACTGGTGTAAAAGGGTCCC	10_73208266_73208288	10	73208266	73208288	1473
10	776707	776710	7	14	gagactcctttcccagga	10_776698_776716	13	tcccaggacccagagcaggatg	10_776708_776730	14	gagactcctttcccagga	10_776698_776716	10	776698	776716	1474
11	100686190	100686195	6	11	TGCATTGGGGCAGGGCA	11_100686170_100686187	13	GGCACTGGGTCACCAAGGAACA	11_100686183_100686205	13	GGCACTGGGTCACCAAGGAACA	11_100686183_100686205	11	100686183	100686205	1475
11	102822616	102822620	7	6	TCCAGGTAA	11_102822596_102822605	16	TACCTGACTTAAAGAGGTCCA	11_102822608_102822629	16	TACCTGACTTAAAGAGGTCCA	11_102822608_102822629	11	102822608	102822629	1476
11	117567594	117567602	7	14	tggtctcctttgccacagtcct	11_117567587_117567609	13	tctcctttgccacagtcctca	11_117567590_117567611	14	tggtctcctttgccacagtcct	11_117567587_117567609	11	117567587	117567609	1477
1	11196890	11196898	7	14	TGGTGCCAGAGCCCAGAGGA	1_11196889_11196909	13	TGCCAGAGCCCAGAGGAACA	1_11196892_11196912	14	TGGTGCCAGAGCCCAGAGGA	1_11196889_11196909	1	11196889	11196909	1478
11	133625953	133625959	7	15	TGGTCCCCTTCCCAGAGGC	11_133625947_133625966	14	TCCCCTTCCCAGAGGCCCC	11_133625950_133625969	15	TGGTCCCCTTCCCAGAGGC	11_133625947_133625966	11	133625947	133625966	1479
1	11584995	11585004	7	14	TACCTTTTCTCCCCAGTAA	1_11584990_11585009	5	TGGCCTTGC	1_11585012_11585021	14	TACCTTTTCTCCCCAGTAA	1_11584990_11585009	1	11584990	11585009	1480
1	123235141	123235146	7	13	CATCCTAGCTGGCCACTGGGA	1_123235121_123235142	14	GCCACTGGGAGACAAAGGTCTC	1_123235132_123235154	14	GCCACTGGGAGACAAAGGTCTC	1_123235132_123235154	1	123235132	123235154	1481
1	124271836	124271840	7	14	tggtctcctttgctggggt	1_124271826_124271845	2	CA	1_124271816_124271818	14	tggtctcctttgctggggt	1_124271826_124271845	1	124271826	124271845	1482
1	129662661	129662664	7	14	AGAACCCTGGTGCCCCAGTCTC	1_129662654_129662676	5	TTCTCTG	1_129662677_129662684	14	AGAACCCTGGTGCCCCAGTCTC	1_129662654_129662676	1	129662654	129662676	1483
11	3415610	3415615	7	10	AGGTCCACTGAGCTGCA	11_3415617_3415634	16	TACGGGTGCAAAAAGGTCCA	11_3415604_3415624	16	TACGGGTGCAAAAAGGTCCA	11_3415604_3415624	11	3415604	3415624	1484
1	140288754	140288757	7	1	t	1_140288776_140288777	14	agctctgggaatggggccca	1_140288746_140288766	14	agctctgggaatggggccca	1_140288746_140288766	1	140288746	140288766	1485
11	47452735	47452741	7	12	aggtcctcccgcctcag	11_47452743_47452760	17	TAtcctgggctaaagaggtcct	11_47452728_47452750	17	TAtcctgggctaaagaggtcct	11_47452728_47452750	11	47452728	47452750	1486
11	5049822	5049825	7	15	tgggctctcacaccccaggcta	11_5049813_5049835	2	ca	11_5049801_5049803	15	tgggctctcacaccccaggcta	11_5049813_5049835	11	5049813	5049835	1487
1	15455367	15455373	7	12	CGGGCCTTGGCTCACCAGGGCT	1_15455359_15455381	14	TCACCAGGGCTAGAGCAGCA	1_15455370_15455390	14	TCACCAGGGCTAGAGCAGCA	1_15455370_15455390	1	15455370	15455390	1488
11	56251286	56251293	7	16	TGGTTTTTCCCAGGGGA	11_56251283_56251300	15	TTCCCAGGGGACAGGACCCA	11_56251289_56251309	16	TGGTTTTTCCCAGGGGA	11_56251283_56251300	11	56251283	56251300	1489
1	156682284	156682289	7	13	TGGTAAGCCTCTGTAACAGGGCC	1_156682274_156682297	13	TAACAGGGCCTAATAGGCTA	1_156682287_156682307	13	TAACAGGGCCTAATAGGCTA	1_156682287_156682307	1	156682287	156682307	1490
1	158334062	158334065	7	9	TGGACCCTAAAAGCA	1_158334070_158334085	12	CCTGGCCAGTGAGGGCTG	1_158334041_158334059	12	CCTGGCCAGTGAGGGCTG	1_158334041_158334059	1	158334041	158334059	1491
1	16188316	16188323	7	13	TGCTGGAGGTAACAATGCCCACCT	1_16048532_16048556	17	TCCCGTTGCTGGAGGTAACAATGCCCA	1_16188303_16188330	17	TCCCGTTGCTGGAGGTAACAATGCCCA	1_16188303_16188330	1	16188303	16188330	1492
1	16356251	16356254	7	13	TGGGCTTCCCTTCCAGGGCC	1_16356242_16356262	9	TCCCTGGACAG	1_16356263_16356274	13	TGGGCTTCCCTTCCAGGGCC	1_16356242_16356262	1	16356242	16356262	1493
1	16385601	16385606	7	16	TGGGCTGCTGTGCTCCAGGGCA	1_16385594_16385616	12	TCCAGGGCAGGGGTAAAG	1_16385607_16385625	16	TGGGCTGCTGTGCTCCAGGGCA	1_16385594_16385616	1	16385594	16385616	1494
1	165546719	165546730	7	16	GGGACCCCTGTTCCCCGAGGGA	1_165546712_165546734	3	TCC	1_165546743_165546746	16	GGGACCCCTGTTCCCCGAGGGA	1_165546712_165546734	1	165546712	165546734	1495
1	187163871	187163876	7	14	GGGACCCCATTTCCACAGCCCA	1_187163863_187163885	15	TCCCGCTGGGGACCCCATTTCCA	1_187163855_187163878	15	TCCCGCTGGGGACCCCATTTCCA	1_187163855_187163878	1	187163855	187163878	1496
1	20131218	20131224	7	5	acaggtca	1_20131199_20131207	15	tccctggggttccacagccca	1_20131211_20131232	15	tccctggggttccacagccca	1_20131211_20131232	1	20131211	20131232	1497
12	100795994	100796000	7	15	GGGCCCTGTCTCCCCAGGCA	12_100795987_100796007	16	TCCCCAGGCACAAGGGTTCCA	12_100795997_100796018	16	TCCCCAGGCACAAGGGTTCCA	12_100795997_100796018	12	100795997	100796018	1498
12	11981583	11981587	7	14	TGTGAGCACTCCTGGACAGAGGT	12_11981571_11981594	15	ACTCCTGGACAGAGGTCCT	12_11981578_11981597	15	ACTCCTGGACAGAGGTCCT	12_11981578_11981597	12	11981578	11981597	1499
12	121301587	121301592	7	15	TGCCTCCAAAGCCCACCTTGGGA	12_121301586_121301609	8	CACCTTGGGAGC	12_121301599_121301611	15	TGCCTCCAAAGCCCACCTTGGGA	12_121301586_121301609	12	121301586	121301609	1500
12	121727305	121727309	7	14	TGGTTCCCCTGTCCCTGAGGGTT	12_121727303_121727326	14	TCCCCTGTCCCTGAGGGTTA	12_121727307_121727327	14	TCCCCTGTCCCTGAGGGTTA	12_121727307_121727327	12	121727307	121727327	1501
12	124408698	124408704	7	13	TTCTCCCCTGGCGTTCCAGGGGC	12_124408688_124408711	14	TCCCCTGGCGTTCCAGGGGCA	12_124408691_124408712	14	TCCCCTGGCGTTCCAGGGGCA	12_124408691_124408712	12	124408691	124408712	1502
12	47859002	47859008	7	1	t	12_47859026_47859027	16	AGagatgggggaacagaggtcca	12_47858994_47859017	16	AGagatgggggaacagaggtcca	12_47858994_47859017	12	47858994	47859017	1503
12	58015473	58015478	7	10	CTTTGTTCAGGAA	12_58015453_58015466	10	GCCCACGTGGAGTGG	12_58015482_58015497	10	GCCCACGTGGAGTGG	12_58015482_58015497	12	58015482	58015497	1504
1	26905474	26905479	7	9	CATATTCACAGAGGGGT	1_26905454_26905471	16	TCTCCTTTCAAAAGGTCCA	1_26905470_26905489	16	TCTCCTTTCAAAAGGTCCA	1_26905470_26905489	1	26905470	26905489	1505
12	83368341	83368346	7	11	AAGAGCCCTCTCCCCTCAA	12_83368346_83368365	13	AGCCCTTGTTAAAAGAGCCCT	12_83368334_83368355	13	AGCCCTTGTTAAAAGAGCCCT	12_83368334_83368355	12	83368334	83368355	1506
1	31252454	31252457	7	13	GGGCCCTGGAGTATCAGGGGA	1_31252447_31252468	14	GGCCCTGGAGTATCAGGGGACA	1_31252448_31252470	14	GGCCCTGGAGTATCAGGGGACA	1_31252448_31252470	1	31252448	31252470	1507
13	25074071	25074077	7	6	TTCCAGAGAA	13_25074052_25074062	15	ACCGGACTGTGGAAAAAGGGCCC	13_25074061_25074084	15	ACCGGACTGTGGAAAAAGGGCCC	13_25074061_25074084	13	25074061	25074084	1508
13	26967543	26967546	7	12	GGGGCCCCTCTTGTCCTTG	13_26967547_26967566	13	GGCTCTGGAGCAGGGGCCCC	13_26967535_26967555	13	GGCTCTGGAGCAGGGGCCCC	13_26967535_26967555	13	26967535	26967555	1509
1	32826826	32826833	7	16	TCCCCACCTTTTCCCCAGGGGA	1_32826821_32826843	13	TCCCCAGGGGAGATGGTAG	1_32826832_32826851	16	TCCCCACCTTTTCCCCAGGGGA	1_32826821_32826843	1	32826821	32826843	1510
13	28706285	28706291	7	16	TGGCACCCTAGCAACAGGGTA	13_28706276_28706297	15	CACCCTAGCAACAGGGTACA	13_28706279_28706299	16	TGGCACCCTAGCAACAGGGTA	13_28706276_28706297	13	28706276	28706297	1511
13	37207953	37207960	7	15	TGTACCTCtgcaaggga	13_37207945_37207962	6	GATTGTTCA	13_37207934_37207943	15	TGTACCTCtgcaaggga	13_37207945_37207962	13	37207945	37207962	1512
13	39863497	39863505	7	14	AGAACCTCCTTACCCCAGTTTT	13_39863489_39863511	9	TCCCCTAAAAT	13_39863512_39863523	14	AGAACCTCCTTACCCCAGTTTT	13_39863489_39863511	13	39863489	39863511	1513
13	43409052	43409059	7	14	GGGTCCCTTCACCAGAGA	13_43409048_43409066	6	AGGGTTCCC	13_43409033_43409042	14	GGGTCCCTTCACCAGAGA	13_43409048_43409066	13	43409048	43409066	1514
13	6819325	6819332	7	12	aggcccactgttttactggggc	13_6819316_6819338	12	cccactgttttactggggccca	13_6819319_6819341	12	cccactgttttactggggccca	13_6819319_6819341	13	6819319	6819341	1515
13	71938721	71938726	7	13	TGCCCCCTTCCCAGAGCC	13_71938715_71938733	13	TTCCCAGAGCCCACAGGCACA	13_71938722_71938743	13	TTCCCAGAGCCCACAGGCACA	13_71938722_71938743	13	71938722	71938743	1516
13	87064604	87064611	7	16	AGGGCCTCTTTCCCACCAGCACA	13_87064599_87064622	6	GAGGCCT	13_87064585_87064592	16	AGGGCCTCTTTCCCACCAGCACA	13_87064599_87064622	13	87064599	87064622	1517
1	3963150	3963155	7	10	ATTTTCCTTGCTGGGGC	1_3963130_3963147	11	TCGCCCTGGGTCA	1_3963161_3963174	11	TCGCCCTGGGTCA	1_3963161_3963174	1	3963161	3963174	1518
14	12699417	12699423	7	6	TGGCCACC	14_12699434_12699442	7	CAGCAGCTCCC	14_12699398_12699409	7	CAGCAGCTCCC	14_12699398_12699409	14	12699398	12699409	1519
14	21332305	21332311	7	10	acttagattcaggggg	14_21332286_21332302	5	tgccctca	14_21332322_21332330	10	acttagattcaggggg	14_21332286_21332302	14	21332286	21332302	1520
1	43616229	43616236	7	13	GGGAGCTCCTGAGGCAGGGCC	1_43616218_43616239	14	GCTCCTGAGGCAGGGCCCTCCA	1_43616222_43616244	14	GCTCCTGAGGCAGGGCCCTCCA	1_43616222_43616244	1	43616222	43616244	1521
14	3846666	3846672	7	13	AGGTTTCTTTTCCTTGGTGA	14_3846651_3846671	15	TTCCTTGGTGAGAGGAGGCCCA	14_3846660_3846682	15	TTCCTTGGTGAGAGGAGGCCCA	14_3846660_3846682	14	3846660	3846682	1522
14	4120502	4120506	7	15	TGGGCCTCTCTCCCAAGGCCC	14_4120494_4120515	12	TCCCAAGGCCCCACTAGGATGG	14_4120504_4120526	15	TGGGCCTCTCTCCCAAGGCCC	14_4120494_4120515	14	4120494	4120515	1523
14	69395152	69395163	7	5	GGGGA	14_69395135_69395140	15	TGGTGTGGTAGGAAAAGAGCCCA	14_69395143_69395166	15	TGGTGTGGTAGGAAAAGAGCCCA	14_69395143_69395166	14	69395143	69395166	1524
1	47579640	47579647	7	9	AGAGCCTCCTGGTTTCA	1_47579648_47579665	14	TCTCCTGGAACAGAGCCTCCT	1_47579637_47579658	14	TCTCCTGGAACAGAGCCTCCT	1_47579637_47579658	1	47579637	47579658	1525
15	1192657	1192662	7	11	CAGCCCTCACTGGCCCTG	15_1192663_1192681	12	GCCACTCCTGCACAGCAGCCCT	15_1192648_1192670	12	GCCACTCCTGCACAGCAGCCCT	15_1192648_1192670	15	1192648	1192670	1526
15	13396079	13396084	7	13	CGGAGACCTTGGTACCTGAGTGA	15_13396069_13396092	12	ACCCCGGAGACCTTGGTACC	15_13396065_13396085	13	CGGAGACCTTGGTACCTGAGTGA	15_13396069_13396092	15	13396069	13396092	1527
15	2773828	2773832	7	15	TGCCTCTGCACCCCCAGGGA	15_2773820_2773840	8	AGCCCTGGGGAG	15_2773840_2773852	15	TGCCTCTGCACCCCCAGGGA	15_2773820_2773840	15	2773820	2773840	1528
15	4201154	4201159	7	14	GGGCCCTCTGTAGACCCAG	15_4201159_4201178	14	GCTCCGGGGCCAGGGCCCT	15_4201147_4201166	14	GCTCCGGGGCCAGGGCCCT	15_4201147_4201166	15	4201147	4201166	1529
1	54359194	54359199	7	10	AGGCCAGCCTGGTGCCC	1_54359201_54359218	17	TGGCCTGGGGTGAAGAGGCCA	1_54359186_54359207	17	TGGCCTGGGGTGAAGAGGCCA	1_54359186_54359207	1	54359186	54359207	1530
15	43807948	43807956	7	14	GGGGCTCCTGTGCCTCAGGTGG	15_43807938_43807960	11	CATCGGGAGGGGCTCCT	15_43807930_43807947	14	GGGGCTCCTGTGCCTCAGGTGG	15_43807938_43807960	15	43807938	43807960	1531
15	50245	50253	7	7	tgtactcctaagat	15_50257_50271	5	AGCACCA	15_50227_50234	7	tgtactcctaagat	15_50257_50271	15	50257	50271	1532
15	620635	620641	7	17	TGCACCTCTTTGCAGGGGC	15_620628_620647	4	GCCCCG	15_620654_620660	17	TGCACCTCTTTGCAGGGGC	15_620628_620647	15	620628	620647	1533
15	67680411	67680423	7	15	TGGTCCTCTGTACCCCCAGCA	15_67680406_67680427	10	AGAGCATGTTGTGGTCCT	15_67680395_67680413	15	TGGTCCTCTGTACCCCCAGCA	15_67680406_67680427	15	67680406	67680427	1534
15	7657828	7657831	7	15	GGCCCCGCTCCGGCCCCTGGTGA	15_7657807_7657830	14	GCCCCTGGTGACCCAGGACA	15_7657819_7657839	15	GGCCCCGCTCCGGCCCCTGGTGA	15_7657807_7657830	15	7657807	7657830	1535
15	8253276	8253282	7	14	AGGGCCCCTGGGTCACCACGGGG	15_8253263_8253286	16	GCCCCTGGGTCACCACGGGGCCA	15_8253266_8253289	16	GCCCCTGGGTCACCACGGGGCCA	15_8253266_8253289	15	8253266	8253289	1536
15	93875909	93875916	7	18	tgggccctttaaacccagggga	15_93875899_93875921	14	aacccaggggataagggtaa	15_93875910_93875930	18	tgggccctttaaacccagggga	15_93875899_93875921	15	93875899	93875921	1537
16	21434923	21434927	7	15	tggggcccttagcaccagggcc	16_21434913_21434935	12	tgtggggcccttagcacca	16_21434911_21434930	15	tggggcccttagcaccagggcc	16_21434913_21434935	16	21434913	21434935	1538
16	43105675	43105679	7	4	ACTGGA	16_43105655_43105661	15	TCTCCTGAAATAGAGCCCA	16_43105670_43105689	15	TCTCCTGAAATAGAGCCCA	16_43105670_43105689	16	43105670	43105689	1539
16	44025764	44025770	7	16	TGTACCTCTGTGCACTCTGTGCA	16_44025764_44025787	9	TGCACTCTGTGCAAG	16_44025774_44025789	16	TGTACCTCTGTGCACTCTGTGCA	16_44025764_44025787	16	44025764	44025787	1540
16	46310762	46310768	7	14	TGGTGTCCTGGGCTCCACTGGGGT	16_46310745_46310769	15	TCCACTGGGGTGGAGAAGACCC	16_46310758_46310780	15	TCCACTGGGGTGGAGAAGACCC	16_46310758_46310780	16	46310758	46310780	1541
16	51057924	51057929	7	14	AGAAGCCTCTGTCCAGGAGGGGC	16_51057916_51057939	10	GGGCACTGAGCGA	16_51057904_51057917	14	AGAAGCCTCTGTCCAGGAGGGGC	16_51057916_51057939	16	51057916	51057939	1542
16	61178194	61178212	7	16	AGAGCCTCTTTGCCAAAGTGGA	16_61178184_61178206	13	GCCTCTTTGCCAAAGTGGAGCT	16_61178187_61178209	16	AGAGCCTCTTTGCCAAAGTGGA	16_61178184_61178206	16	61178184	61178206	1543
16	66072299	66072324	7	14	AGGGGCTCTGTCCAGGGGT	16_66072299_66072318	13	TGTCCAGGGGTCATGGCCCA	16_66072307_66072327	14	AGGGGCTCTGTCCAGGGGT	16_66072299_66072318	16	66072299	66072318	1544
16	68269485	68269489	7	14	tgtccatttacactgggga	16_68269469_68269488	15	tacactggggaaaaggagcct	16_68269477_68269498	15	tacactggggaaaaggagcct	16_68269477_68269498	16	68269477	68269498	1545
16	68291248	68291252	7	12	AACCTCCACAGTCCCCTCCTGA	16_68291228_68291250	12	CCTCCTGAGCCACAGCTCTCGG	16_68291242_68291264	12	CCTCCTGAGCCACAGCTCTCGG	16_68291242_68291264	16	68291242	68291264	1546
16	71079332	71079347	7	17	TGGACTCTTTAGCCAGGGGC	16_71079330_71079350	14	TAGCCAGGGGCCAGGGCA	16_71079339_71079357	17	TGGACTCTTTAGCCAGGGGC	16_71079330_71079350	16	71079330	71079350	1547
16	74298337	74298342	7	5	TGGAGC	16_74298355_74298361	15	GCTCCGGAAAAGAGGCCCA	16_74298331_74298350	15	GCTCCGGAAAAGAGGCCCA	16_74298331_74298350	16	74298331	74298350	1548
16	76678578	76678587	7	9	TGAGATCTCAGCC	16_76678591_76678604	12	TTCCCAGGTTTACCAAGGCCCC	16_76678569_76678591	12	TTCCCAGGTTTACCAAGGCCCC	16_76678569_76678591	16	76678569	76678591	1549
17	20329779	20329785	7	8	TCCCTTCAGGATA	17_20329760_20329773	12	TCCCTTCAGGATACTCCTCCT	17_20323034_20323055	12	TCCCTTCAGGATACTCCTCCT	17_20323034_20323055	17	20323034	20323055	1550
17	95234990	95234993	7	5	AGAGGA	17_95234969_95234975	15	GGACCTGGAGAAAGGGCCCA	17_95234984_95235004	15	GGACCTGGAGAAAGGGCCCA	17_95234984_95235004	17	95234984	95235004	1551
18	12415125	12415131	7	12	TGGGCCTCTGGAAAGGAGGCCA	18_12415118_12415140	15	GCCTCTGGAAAGGAGGCCA	18_12415121_12415140	15	GCCTCTGGAAAGGAGGCCA	18_12415121_12415140	18	12415121	12415140	1552
18	39652232	39652238	7	5	ctgggta	18_39652213_39652220	13	ctgggtaaaagtggcccc	18_39652213_39652231	13	ctgggtaaaagtggcccc	18_39652213_39652231	18	39652213	39652231	1553
1	9004151	9004157	7	16	GGGTCCTCGTCTGCCCGGTGGA	1_9004143_9004165	14	TGCCCGGTGGAGGTGATGAGAG	1_9004154_9004176	16	GGGTCCTCGTCTGCCCGGTGGA	1_9004143_9004165	1	9004143	9004165	1554
19	1072896	1072905	7	16	TGGGCCTCCGTATCCAAGGGGA	19_1072888_1072910	12	GCCTCCGTATCCAAGGGGACCC	19_1072891_1072913	16	TGGGCCTCCGTATCCAAGGGGA	19_1072888_1072910	19	1072888	1072910	1555
19	1272567	1272571	7	15	TGGAGCGCTGGTAAGGGCGCCCGGGCC	19_1272558_1272585	4	AGTCCC	19_1272547_1272553	15	TGGAGCGCTGGTAAGGGCGCCCGGGCC	19_1272558_1272585	19	1272558	1272585	1556
19	30148003	30148013	7	12	ctgttggacaacacggga	19_30147986_30148004	12	aacacgggagaaacaaggccct	19_30147995_30148017	12	aacacgggagaaacaaggccct	19_30147995_30148017	19	30147995	30148017	1557
19	602222	602231	7	15	AGGTcctctttacagaggggga	19_602215_602237	13	actcggccAACAGGTcct	19_602204_602222	15	AGGTcctctttacagaggggga	19_602215_602237	19	602215	602237	1558
19	6672844	6672855	7	14	TGCCCACCCCCAAGCACCTGGGAA	19_6672828_6672852	13	GCACCTGGGAAACTGGAGCCCA	19_6672841_6672863	14	TGCCCACCCCCAAGCACCTGGGAA	19_6672828_6672852	19	6672828	6672852	1559
19	758125	758131	7	16	TGGGCTCTTGGACCCCAGTGTC	19_758117_758139	12	GCTCTTGGACCCCAGTGTCCT	19_758120_758141	16	TGGGCTCTTGGACCCCAGTGTC	19_758117_758139	19	758117	758139	1560
20	22671779	22671785	7	14	TGGGCGGTTGTCCCAGAGCA	20_22671773_22671793	7	CCACCTGGGCT	20_22671793_22671804	14	TGGGCGGTTGTCCCAGAGCA	20_22671773_22671793	20	22671773	22671793	1561
20	26276746	26276751	7	12	ttgagagcatagcCATGGGGT	20_26276727_26276748	14	agcCATGGGGTTGCCAAGGTCTCCT	20_26276737_26276762	14	agcCATGGGGTTGCCAAGGTCTCCT	20_26276737_26276762	20	26276737	26276762	1562
20	36866	36885	7	12	TTGATGCCAAAGCCCCAGGC	20_36877_36897	14	TCCTTGATGCCAAAGCCCCA	20_36874_36894	14	TCCTTGATGCCAAAGCCCCA	20_36874_36894	20	36874	36894	1563
20	697655	697667	7	17	TGCCCCTCTGCTCCCCAGGGTTGA	20_697647_697671	15	TCCCCAGGGTTGAGGCTCCC	20_697658_697678	17	TGCCCCTCTGCTCCCCAGGGTTGA	20_697647_697671	20	697647	697671	1564
2	104345592	104345595	7	17	TGACCCTTTATAAAGAGGCCCACAGGCGA	2_104345582_104345611	14	GACCCTTTATAAAGAGGCCCA	2_104345583_104345604	17	TGACCCTTTATAAAGAGGCCCACAGGCGA	2_104345582_104345611	2	104345582	104345611	1565
2	107695201	107695205	7	14	TGGGCTTTGGTTTCCGAGGGGA	2_107695192_107695214	5	TTCCCT	2_107695219_107695225	14	TGGGCTTTGGTTTCCGAGGGGA	2_107695192_107695214	2	107695192	107695214	1566
2	200511334	200511338	7	2	tgt	2_200511355_200511358	14	gctactggaatacagaggtaca	2_200511325_200511347	14	gctactggaatacagaggtaca	2_200511325_200511347	2	200511325	200511347	1567
2	47304885	47304893	7	13	tgcctaccctgttttACAGGAGC	2_47304877_47304900	12	taccctgttttACAGGAGCCCt	2_47304881_47304903	13	tgcctaccctgttttACAGGAGC	2_47304877_47304900	2	47304877	47304900	1568
2	47522477	47522482	7	5	gaggga	2_47522457_47522463	13	tcaccagagtccagaataggg	2_47522480_47522501	13	tcaccagagtccagaataggg	2_47522480_47522501	2	47522480	47522501	1569
2	53342058	53342065	7	14	TGGGCTGCCTCAGAGGA	2_53342051_53342068	9	CTGCAGAGAGGTTGG	2_53342039_53342054	14	TGGGCTGCCTCAGAGGA	2_53342051_53342068	2	53342051	53342068	1570
2	53349531	53349538	7	14	TGGGGTATCCCCAGGGA	2_53349528_53349545	13	TCCCCAGGGAGTTGGAATGGT	2_53349535_53349556	14	TGGGGTATCCCCAGGGA	2_53349528_53349545	2	53349528	53349545	1571
2	94011673	94011682	7	5	TGGAGTT	2_94011692_94011699	15	TGCCGGGTGTTCAGAGGTCCA	2_94011667_94011688	15	TGCCGGGTGTTCAGAGGTCCA	2_94011667_94011688	2	94011667	94011688	1572
2	94652565	94652568	7	5	CAGGAA	2_94652544_94652550	12	AGCCCTGGGGCATGA	2_94652573_94652588	12	AGCCCTGGGGCATGA	2_94652573_94652588	2	94652573	94652588	1573
2	95313118	95313124	7	9	agcctccagagta	2_95313099_95313112	12	tagcttggattacaggagccca	2_95313110_95313132	12	tagcttggattacaggagccca	2_95313110_95313132	2	95313110	95313132	1574
3	105663929	105663938	7	13	agcattcttggtgacactggtgt	3_105663912_105663935	15	gacactggtgtaaagaagccca	3_105663924_105663946	15	gacactggtgtaaagaagccca	3_105663924_105663946	3	105663924	105663946	1575
3	127823921	127823926	7	16	tgcctctggtaagccagggga	3_127823914_127823935	12	ttccctgcctctggtaagcca	3_127823909_127823930	16	tgcctctggtaagccagggga	3_127823914_127823935	3	127823914	127823935	1576
3	165120488	165120494	7	16	TGCACGCTGGGCTCTACCGCAGGAGC	3_165120477_165120503	13	CCCTGCCTTGCACGCTGGGCTCTA	3_165120469_165120493	16	TGCACGCTGGGCTCTACCGCAGGAGC	3_165120477_165120503	3	165120477	165120503	1577
3	166831550	166831552	7	9	TTCCCTGCACTAGGCTC	3_166831529_166831546	13	TCTCTTGAAGGAGGCCCC	3_166831544_166831562	13	TCTCTTGAAGGAGGCCCC	3_166831544_166831562	3	166831544	166831562	1578
3	34586481	34586486	7	6	GCTAGGGGT	3_34586461_34586470	10	GCTAGGGGTCCA	3_34586461_34586473	10	GCTAGGGGTCCA	3_34586461_34586473	3	34586461	34586473	1579
3	3531572	3531575	7	8	GGGCCCTAGAGTGCG	3_3531580_3531595	14	CCGACTGGGGTAGAAGGGCCC	3_3531565_3531586	14	CCGACTGGGGTAGAAGGGCCC	3_3531565_3531586	3	3531565	3531586	1580
3	40766763	40766773	7	8	agtttcccaagtagc	3_40766746_40766761	15	tagctgggagtacaggggccca	3_40766757_40766779	15	tagctgggagtacaggggccca	3_40766757_40766779	3	40766757	40766779	1581
3	81014470	81014473	7	3	GGA	3_81014449_81014452	5	TGCCCT	3_81014487_81014493	5	TGCCCT	3_81014487_81014493	3	81014487	81014493	1582
4	103073822	103073827	7	12	TGATTTGCTAGCCTGGAGGGA	4_103073806_103073827	15	TAGCCTGGAGGGAAGGGGCCCA	4_103073814_103073836	15	TAGCCTGGAGGGAAGGGGCCCA	4_103073814_103073836	4	103073814	103073836	1583
4	107262938	107262943	7	7	TAAACTGCTTTT	4_107262950_107262962	17	TACCTGGGGCAAGAAGGTCTA	4_107262931_107262952	17	TACCTGGGGCAAGAAGGTCTA	4_107262931_107262952	4	107262931	107262952	1584
4	110769095	110769102	7	14	CGGTCCCACCGCCCAGGAGA	4_110769094_110769114	11	TTTGTATCAAAAGAACTCCG	4_110769076_110769096	14	CGGTCCCACCGCCCAGGAGA	4_110769094_110769114	4	110769094	110769114	1585
4	162794122	162794128	7	15	GGGGCCTCTGGTATTCCAGTGGA	4_162794114_162794137	13	TCCAGTGGAAGATGCCCG	4_162794128_162794146	15	GGGGCCTCTGGTATTCCAGTGGA	4_162794114_162794137	4	162794114	162794137	1586
4	26642834	26642842	7	5	AGGCGA	4_26642816_26642822	5	CCCCCT	4_26642854_26642860	5	CCCCCT	4_26642854_26642860	4	26642854	26642860	1587
4	32883918	32883922	7	13	tacactggaatgccccaggcaa	4_32883908_32883930	14	tgccccaggcaaaccaggTTTT	4_32883918_32883940	14	tgccccaggcaaaccaggTTTT	4_32883918_32883940	4	32883918	32883940	1588
4	36226422	36226425	7	13	AGGTGCCTTGGCACTAGAGA	4_36226412_36226432	14	TGCCTTGGCACTAGAGACCA	4_36226415_36226435	14	TGCCTTGGCACTAGAGACCA	4_36226415_36226435	4	36226415	36226435	1589
4	40430789	40430798	7	19	TGGTCCCTCTTTCCCCAGGGGC	4_40430781_40430803	13	TCCCCAGGGGCCACCTCTTGCC	4_40430792_40430814	19	TGGTCCCTCTTTCCCCAGGGGC	4_40430781_40430803	4	40430781	40430803	1590
4	86572649	86572655	7	18	GGGACCTTTGTGCCACCAGGGA	4_86572639_86572661	12	GCCACCAGGGAGTAGAACTCCT	4_86572650_86572672	18	GGGACCTTTGTGCCACCAGGGA	4_86572639_86572661	4	86572639	86572661	1591
5	1974971	1974976	7	11	GGGTCCCCTCCGCCCC	5_1974979_1974995	12	TCCCCAGGGTCCCCTCCGCCCC	5_1974973_1974995	12	TCCCCAGGGTCCCCTCCGCCCC	5_1974973_1974995	5	1974973	1974995	1592
6	130514753	130514757	7	14	TGAAGACCTTGGAGCAGAGGC	6_130514742_130514763	14	GACCTTGGAGCAGAGGCCCT	6_130514746_130514766	14	GACCTTGGAGCAGAGGCCCT	6_130514746_130514766	6	130514746	130514766	1593
6	133092991	133092998	7	15	TGGCCTTTGGTACCACAGGTCA	6_133092985_133093007	15	TGGCCTTTGGTACCACAGGTCACA	6_133092985_133093009	15	TGGCCTTTGGTACCACAGGTCACA	6_133092985_133093009	6	133092985	133093009	1594
6	177890484	177890529	7	13	AGGTCTCTGGTTGTACAGGGCG	6_177890496_177890518	9	AAGGAGCTCTGCA	6_177890484_177890497	13	AGGTCTCTGGTTGTACAGGGCG	6_177890496_177890518	6	177890496	177890518	1595
7	111902093	111902097	7	12	cgggcgcctgtacccccagcta	7_111902083_111902105	6	actccggaagctg	7_111902104_111902117	12	cgggcgcctgtacccccagcta	7_111902083_111902105	7	111902083	111902105	1596
7	120089322	120089336	7	18	tggactcttttaccccaagggt	7_120089317_120089339	13	accccaagggttcagggatagcc	7_120089328_120089351	18	tggactcttttaccccaagggt	7_120089317_120089339	7	120089317	120089339	1597
7	130975174	130975179	7	12	GGGTGAGGAAGGCCCCAGGGCA	7_130975173_130975195	15	TTCCCTGGGGTGAGGAAGGCCC	7_130975166_130975188	15	TTCCCTGGGGTGAGGAAGGCCC	7_130975166_130975188	7	130975166	130975188	1598
7	156250925	156250929	7	15	tggctcctctACCAGGGCA	7_156250919_156250938	13	tctACCAGGGCACATCTTGTGTC	7_156250926_156250949	15	tggctcctctACCAGGGCA	7_156250919_156250938	7	156250919	156250938	1599
7	161787412	161787418	7	15	TCGGCTCCTTTTCCCGAGTGGA	7_161787403_161787425	12	TCCCGAGTGGAGACGGGGGAAA	7_161787414_161787436	15	TCGGCTCCTTTTCCCGAGTGGA	7_161787403_161787425	7	161787403	161787425	1600
7	167002701	167002707	7	2	TG	7_167002724_167002726	13	GCTCCTTCAGCAAAGCCCA	7_167002696_167002715	13	GCTCCTTCAGCAAAGCCCA	7_167002696_167002715	7	167002696	167002715	1601
7	167921037	167921040	7	16	TGGGGCTCCTGCTCCCCGGGGG	7_167921027_167921049	14	TCCCCGGGGGCGCTGCTGCTC	7_167921039_167921060	16	TGGGGCTCCTGCTCCCCGGGGG	7_167921027_167921049	7	167921027	167921049	1602
7	17738178	17738182	7	15	AAAACCCTAGTGACCCAGTGGA	7_17738170_17738192	13	ACCCTAGTGACCCAGTGGAAGCCA	7_17738173_17738197	15	AAAACCCTAGTGACCCAGTGGA	7_17738170_17738192	7	17738170	17738192	1603
7	22175578	22175584	7	12	cccttttcgtttctcctcgggt	7_22175559_22175581	17	tctcctcgggtaaagaggccta	7_22175570_22175592	17	tctcctcgggtaaagaggccta	7_22175570_22175592	7	22175570	22175592	1604
7	26700575	26700578	7	3	GAGA	7_26700554_26700558	6	GAGATCAA	7_26700554_26700562	6	GAGATCAA	7_26700554_26700562	7	26700554	26700562	1605
7	28681061	28681070	7	14	TGCCCTGGCTCCCCAGGGCC	7_28681056_28681076	13	TGCCCTGGCTCCCCAGGGCCT	7_28681056_28681077	14	TGCCCTGGCTCCCCAGGGCC	7_28681056_28681076	7	28681056	28681076	1606
7	50017038	50017043	7	15	tgcagatcgcttcttctccagagcc	7_50017023_50017048	13	tctccagagcccagccagggcct	7_50017037_50017060	15	tgcagatcgcttcttctccagagcc	7_50017023_50017048	7	50017023	50017048	1607
7	51561949	51561956	7	13	GGGGGCTCAGAGGCCCATGGA	7_51561946_51561967	15	GCCTTGGGGGCTCAGAGGCCCA	7_51561941_51561963	15	GCCTTGGGGGCTCAGAGGCCCA	7_51561941_51561963	7	51561941	51561963	1608
7	55361326	55361330	7	14	TGAGCCTCCTTCACAAGGGCC	7_55361315_55361336	13	TTCACAAGGGCCCAGGCCA	7_55361324_55361343	14	TGAGCCTCCTTCACAAGGGCC	7_55361315_55361336	7	55361315	55361336	1609
7	56764698	56764705	7	15	tgtacctttccctcaggaaa	7_56764687_56764707	17	ttccctcaggaaaagaggccca	7_56764694_56764716	17	ttccctcaggaaaagaggccca	7_56764694_56764716	7	56764694	56764716	1610
7	62031330	62031339	7	14	TGGACCTTCTAAAGGGA	7_62031327_62031344	3	TCC	7_62031353_62031356	14	TGGACCTTCTAAAGGGA	7_62031327_62031344	7	62031327	62031344	1611
8	142678299	142678305	7	13	TGGGCCCCTGTGAGGGTGGGGC	8_142678292_142678314	13	GCCCCTGTGAGGGTGGGGCCA	8_142678295_142678316	13	GCCCCTGTGAGGGTGGGGCCA	8_142678295_142678316	8	142678295	142678316	1612
8	96721454	96721461	7	12	AGGGCTTCTCTACCACAGTCCC	8_96721447_96721469	4	TCCATTT	8_96721472_96721479	12	AGGGCTTCTCTACCACAGTCCC	8_96721447_96721469	8	96721447	96721469	1613
8	98873041	98873045	7	4	AACTGGA	8_98873021_98873028	16	ACACCTGGAGTAAAAAGGTCCG	8_98873031_98873053	16	ACACCTGGAGTAAAAAGGTCCG	8_98873031_98873053	8	98873031	98873053	1614
9	128636778	128636782	7	16	GGGGGCTGTGGTGCCCCAGGCGA	9_128636769_128636792	8	GCCATAGAGCTGGG	9_128636758_128636772	16	GGGGGCTGTGGTGCCCCAGGCGA	9_128636769_128636792	9	128636769	128636792	1615
9	44222645	44222654	7	13	TGGAGGCGCTCTGGAAAAGGAGC	9_44222632_44222655	12	GGCGCTCTGGAAAAGGAGCCCC	9_44222636_44222658	13	TGGAGGCGCTCTGGAAAAGGAGC	9_44222632_44222655	9	44222632	44222655	1616
9	6113061	6113069	7	14	TAGGCTGTGTTGCACTGGTGA	9_6113045_6113066	15	TGCACTGGTGAACCAAGGTGCCA	9_6113055_6113078	15	TGCACTGGTGAACCAAGGTGCCA	9_6113055_6113078	9	6113055	6113078	1617
X	113731942	113731952	7	12	GCGAAGGGGATGCCCCGGGGT	X_113731930_113731951	15	TGCCCCGGGGTGCAGAGGGCCG	X_113731940_113731962	15	TGCCCCGGGGTGCAGAGGGCCG	X_113731940_113731962	X	113731940	113731962	1618
X	38516	38523	7	16	AGGAGGCCCCTGGTCCACCAGGGAA	X_38506_38531	15	GCCCCTGGTCCACCAGGGAACA	X_38511_38533	16	AGGAGGCCCCTGGTCCACCAGGGAA	X_38506_38531	X	38506	38531	1619
10	112211	112216	6	7	GTCACAGTAGA	10_112191_112202	15	ACTCCTGGGGGACCACAGCCCA	10_112201_112223	15	ACTCCTGGGGGACCACAGCCCA	10_112201_112223	10	112201	112223	1620
10	1134107	1134110	6	15	GGGGCCCCTTGTCTCCCAGTGGC	10_1134097_1134120	14	TCTCCCAGTGGCTCACAGCTTC	10_1134108_1134130	15	GGGGCCCCTTGTCTCCCAGTGGC	10_1134097_1134120	10	1134097	1134120	1621
10	14744683	14744688	6	6	tgtgaaatc	10_14744698_14744707	13	gactctggagacaaagcctgct	10_14744677_14744699	13	gactctggagacaaagcctgct	10_14744677_14744699	10	14744677	14744699	1622
10	1967611	1967617	6	14	TGAACCCCTGAGAAACAGTGGA	10_1967603_1967625	14	ACCCCTGAGAAACAGTGGA	10_1967606_1967625	14	ACCCCTGAGAAACAGTGGA	10_1967606_1967625	10	1967606	1967625	1623
10	27975048	27975055	6	15	TGGCCTCTGTATCCCAGTACA	10_27975042_27975063	9	TACACAGGACAAAT	10_27975059_27975073	15	TGGCCTCTGTATCCCAGTACA	10_27975042_27975063	10	27975042	27975063	1624
10	45135325	45135331	6	12	cggagctgtctcagactggggc	10_45135308_45135330	17	tcagactggggcacagaggcct	10_45135318_45135340	17	tcagactggggcacagaggcct	10_45135318_45135340	10	45135318	45135340	1625
10	56767122	56767130	6	13	TGGTCACTGGGCCTTGGGTA	10_56767110_56767130	14	GGGCCTTGGGTAACAAGGTCCC	10_56767118_56767140	14	GGGCCTTGGGTAACAAGGTCCC	10_56767118_56767140	10	56767118	56767140	1626
10	61704200	61704202	6	11	GGGCCCACCCTCCCCCAC	10_61704205_61704223	16	CCCCCTAGCAACAGGGCCCA	10_61704192_61704212	16	CCCCCTAGCAACAGGGCCCA	10_61704192_61704212	10	61704192	61704212	1627
10	61883761	61883769	6	12	AGGACCTTGTGTGACTGG	10_61883769_61883787	15	TCTGCCTGGGTCACCAAGGACCT	10_61883753_61883776	15	TCTGCCTGGGTCACCAAGGACCT	10_61883753_61883776	10	61883753	61883776	1628
10	62200626	62200632	6	16	TGCAGGCCCCTGAGCCCCAGGAGC	10_62200616_62200640	15	TCCGCTGCAGGCCCCTGAGCCCCA	10_62200611_62200635	16	TGCAGGCCCCTGAGCCCCAGGAGC	10_62200616_62200640	10	62200616	62200640	1629
10	65811606	65811612	6	14	TGGCATCCCAGCCCCCAGAGA	10_65811607_65811628	12	TCCCAGCCCCCAGAGATGC	10_65811612_65811631	14	TGGCATCCCAGCCCCCAGAGA	10_65811607_65811628	10	65811607	65811628	1630
10	80001466	80001469	6	16	tgggcctctggaccccaagggc	10_80001456_80001478	14	accccaagggctggggtcaa	10_80001467_80001487	16	tgggcctctggaccccaagggc	10_80001456_80001478	10	80001456	80001478	1631
10	80467171	80467180	6	17	TGGCCTGTTTTAGGTTCCCTGGGGT	10_80467154_80467179	17	TTCCCTGGGGTGAAGAAGGTATA	10_80467168_80467191	17	TTCCCTGGGGTGAAGAAGGTATA	10_80467168_80467191	10	80467168	80467191	1632
10	80842471	80842474	6	11	GGGTCCACATTTGCCTTT	10_80842476_80842494	19	TCCCCTTGGGGGACAGGGTCCA	10_80842461_80842483	19	TCCCCTTGGGGGACAGGGTCCA	10_80842461_80842483	10	80842461	80842483	1633
10	84745603	84745613	6	15	TGGAACTGTGGTAACACTGGGGA	10_84745594_84745617	17	AACACTGGGGACAGAGGAGGTCCT	10_84745606_84745630	17	AACACTGGGGACAGAGGAGGTCCT	10_84745606_84745630	10	84745606	84745630	1634
10	85530885	85530890	6	15	TGGGCCCTTGTGAGGGAGGGGG	10_85530877_85530899	12	TTCCCTGGGCCCTTGTGAGGGA	10_85530872_85530894	15	TGGGCCCTTGTGAGGGAGGGGG	10_85530877_85530899	10	85530877	85530899	1635
10	90495979	90495985	6	9	CATCCCGAGGAGG	10_90495960_90495973	15	TCCCTGGCCAAGGCCCA	10_90495975_90495992	15	TCCCTGGCCAAGGCCCA	10_90495975_90495992	10	90495975	90495992	1636
10	91977138	91977141	6	13	AGCCCGTGGCCTTCCTGGGGG	10_91977117_91977138	15	TTCCTGGGGGGACAGAGGCCCT	10_91977128_91977150	15	TTCCTGGGGGGACAGAGGCCCT	10_91977128_91977150	10	91977128	91977150	1637
1	11037573	11037577	6	15	ggggccttgttggccatgggga	1_11037562_11037584	13	ggccatggggaggggttga	1_11037573_11037592	15	ggggccttgttggccatgggga	1_11037562_11037584	1	11037562	11037584	1638
11	120409997	120410001	6	12	AGGGCCTCGCGCCCGTGCGT	11_120410001_120410021	15	ACGCCTGGCGAGAGAAGGGCCT	11_120409986_120410008	15	ACGCCTGGCGAGAGAAGGGCCT	11_120409986_120410008	11	120409986	120410008	1639
11	120833968	120833973	6	14	TTCTCCTGGGTTATCCCAGGGCA	11_120833959_120833982	14	TCTCCTGGGTTATCCCAGGGCA	11_120833960_120833982	14	TCTCCTGGGTTATCCCAGGGCA	11_120833960_120833982	11	120833960	120833982	1640
11	121213975	121213978	6	14	tggtctctggttctccaaggcgc	11_121213967_121213990	9	gaggaagggggcgt	11_121213954_121213968	14	tggtctctggttctccaaggcgc	11_121213967_121213990	11	121213967	121213990	1641
1	113125539	113125542	6	14	TCCACTGACTTGctccagtgga	1_113125530_113125552	13	tccagtggacaaaaaggag	1_113125543_113125562	14	TCCACTGACTTGctccagtgga	1_113125530_113125552	1	113125530	113125552	1642
1	122523159	122523162	6	4	TGAC	1_122523178_122523182	11	CTCAGTTAAGAGTGGTTCC	1_122523138_122523157	11	CTCAGTTAAGAGTGGTTCC	1_122523138_122523157	1	122523138	122523157	1643
1	134648843	134648849	6	16	tggtcctccagtgcccacagtgcc	1_134648843_134648867	13	tcctccagtgcccacagtgcca	1_134648846_134648868	16	tggtcctccagtgcccacagtgcc	1_134648843_134648867	1	134648843	134648867	1644
1	142761495	142761499	6	14	TGGGCCTCTTTAGTGGGGC	1_142761486_142761505	10	GCTCCTGGAAGACAGA	1_142761503_142761519	14	TGGGCCTCTTTAGTGGGGC	1_142761486_142761505	1	142761486	142761505	1645
1	15038567	15038573	6	9	TAGCTCCCTGCTGA	1_15038548_15038562	15	TGACCTGGAGTGAAGAGGCCCC	1_15038559_15038581	15	TGACCTGGAGTGAAGAGGCCCC	1_15038559_15038581	1	15038559	15038581	1646
1	152390906	152390911	6	3	GGA	1_152390886_152390889	13	TCCCTTACCAAGGCCCA	1_152390902_152390919	13	TCCCTTACCAAGGCCCA	1_152390902_152390919	1	152390902	152390919	1647
1	161505022	161505030	6	8	GAGCCAGGGCA	1_161505004_161505015	12	GAGCCAGGGCAAAGGGCTCTG	1_161505004_161505025	12	GAGCCAGGGCAAAGGGCTCTG	1_161505004_161505025	1	161505004	161505025	1648
11	7230639	7230645	6	5	GGGGA	11_7230620_7230625	14	GGCTCTGGAAGAGAGGCCCA	11_7230633_7230653	14	GGCTCTGGAAGAGAGGCCCA	11_7230633_7230653	11	7230633	7230653	1649
1	202321369	202321373	6	12	CCTTTTTCCCCTTTGGGC	1_202321349_202321367	17	TCCCCTTTGGGCCCCCTTAGAAGGGCCT	1_202321355_202321383	17	TCCCCTTTGGGCCCCCTTAGAAGGGCCT	1_202321355_202321383	1	202321355	202321383	1650
12	100460924	100460929	6	12	AGGACCACCAGCCCTCGG	12_100460930_100460948	13	GCTCCAGAGCCAAGGACCACCA	12_100460918_100460940	13	GCTCCAGAGCCAAGGACCACCA	12_100460918_100460940	12	100460918	100460940	1651
12	114170549	114170554	6	9	CGCTGGCATAGGGCA	12_114170529_114170544	19	CACCCTGGGTGCAAAGAGGCCTCA	12_114170542_114170566	19	CACCCTGGGTGCAAAGAGGCCTCA	12_114170542_114170566	12	114170542	114170566	1652
12	123446955	123446960	6	14	GGATCCCGGGCGCCCTGGGGGA	12_123446935_123446957	15	CGCCCTGGGGGACCAGAGCCCCC	12_123446945_123446968	15	CGCCCTGGGGGACCAGAGCCCCC	12_123446945_123446968	12	123446945	123446968	1653
12	2294025	2294034	6	14	TGGTCCCCTGAGGTCCAGAGGC	12_2294016_2294038	16	TCCCCTGAGGTCCAGAGGCCCC	12_2294019_2294041	16	TCCCCTGAGGTCCAGAGGCCCC	12_2294019_2294041	12	2294019	2294041	1654
12	28663248	28663252	6	17	TGGACTCCTTTACCAGGGGA	12_28663238_28663258	15	TTACCAGGGGAAAGACTGGGAAA	12_28663247_28663270	17	TGGACTCCTTTACCAGGGGA	12_28663238_28663258	12	28663238	28663258	1655
12	39587461	39587471	6	17	GGGTCCTTTTTGCCCCAGTGTA	12_39587455_39587477	11	GATGTTGGGAAGGGTCCT	12_39587444_39587462	17	GGGTCCTTTTTGCCCCAGTGTA	12_39587455_39587477	12	39587455	39587477	1656
1	25751573	25751577	6	13	AGGGCACCAAGGCCCCAGGTGC	1_25751571_25751593	11	GCCCCAGGTGCACAA	1_25751582_25751597	13	AGGGCACCAAGGCCCCAGGTGC	1_25751571_25751593	1	25751571	25751593	1657
12	98025863	98025867	6	11	ttgtcaccaccagggct	12_98025843_98025860	17	ccaccagggctgccttacaagagctcct	12_98025849_98025877	17	ccaccagggctgccttacaagagctcct	12_98025849_98025877	12	98025849	98025877	1658
13	108059783	108059789	6	14	CGGACCTTTTTAAAGGAGGGGG	13_108059777_108059799	11	GCCTGAGACCCAACGGACCT	13_108059764_108059784	14	CGGACCTTTTTAAAGGAGGGGG	13_108059777_108059799	13	108059777	108059799	1659
13	10923100	10923110	6	17	CAGCCCTCTTTCCCCCAAGGGA	13_10923097_10923119	10	CACAGCCCCAGGCCCA	13_10923083_10923099	17	CAGCCCTCTTTCCCCCAAGGGA	13_10923097_10923119	13	10923097	10923119	1660
13	25547674	25547682	6	15	TGACGTGCTTGTCTCCTGGGGC	13_25547660_25547682	18	TCTCCTGGGGCACAGAGGCAA	13_25547671_25547692	18	TCTCCTGGGGCACAGAGGCAA	13_25547671_25547692	13	25547671	25547692	1661
1	36272373	36272381	6	8	ccccaaggca	1_36272355_36272365	15	gcccctggggcacccctgggaacA	1_36272365_36272389	15	gcccctggggcacccctgggaacA	1_36272365_36272389	1	36272365	36272389	1662
13	74166441	74166448	6	17	CCTCACCTGCCCA	13_74028797_74028819	16	GCCCCTGGAGTAACAGAGACCCT	13_74166433_74166456	17	CCTCACCTGCCCA	13_74028797_74028819	13	74028797	74028819	1663
13	89620825	89620827	6	6	ccAAGGCA	13_89620804_89620812	14	AGCCCTGGGAAAGGAGCCCT	13_89620817_89620837	14	AGCCCTGGGAAAGGAGCCCT	13_89620817_89620837	13	89620817	89620837	1664
14	10079302	10079306	6	15	tgtgctgttttgctccagggaa	14_10079291_10079313	12	tgctccagggaagatactgca	14_10079301_10079322	15	tgtgctgttttgctccagggaa	14_10079291_10079313	14	10079291	10079313	1665
14	106964273	106964277	6	6	CAGGAGA	14_106964253_106964260	13	CAGGAGACCCGAGAGGCTCCG	14_106964253_106964274	13	CAGGAGACCCGAGAGGCTCCG	14_106964253_106964274	14	106964253	106964274	1666
14	10818988	10819002	6	15	TGGGGCTCAGCGGCCCCCAGCGCA	14_10818986_10819010	16	TCCCTGGGGCTCAGCGGCCCC	14_10818982_10819003	16	TCCCTGGGGCTCAGCGGCCCC	14_10818982_10819003	14	10818982	10819003	1667
14	111486104	111486109	6	14	TGGGCTCTCTTACTGGGGC	14_111486096_111486115	10	TCACCCTGCCAA	14_111486116_111486128	14	TGGGCTCTCTTACTGGGGC	14_111486096_111486115	14	111486096	111486115	1668
14	127381325	127381341	6	15	TGGACCCTGGTACCCCCAAGCCA	14_127381317_127381340	12	GACCCTGGTACCCCCAAGCCA	14_127381319_127381340	15	TGGACCCTGGTACCCCCAAGCCA	14_127381317_127381340	14	127381317	127381340	1669
14	2927163	2927168	6	15	TGGGAGCAGAGCCCACAGGGAGA	14_2927162_2927185	15	GGCACTGGGAGCAGAGCCCA	14_2927157_2927177	15	GGCACTGGGAGCAGAGCCCA	14_2927157_2927177	14	2927157	2927177	1670
1	43671446	43671451	6	13	TGGCCCTTAGAGCAGGAGGGCA	1_43671437_43671459	14	GCCCTTAGAGCAGGAGGGCA	1_43671439_43671459	14	GCCCTTAGAGCAGGAGGGCA	1_43671439_43671459	1	43671439	43671459	1671
14	49133175	49133182	6	9	TAGCACTGACAGAGAA	14_49133156_49133172	19	TCTCCTGGTGGGAAAGAGGTCTA	14_49133172_49133195	19	TCTCCTGGTGGGAAAGAGGTCTA	14_49133172_49133195	14	49133172	49133195	1672
14	50857249	50857254	6	14	AGGGCTCTGGGACAGGGGA	14_50857240_50857259	13	GGCTCTGGGACAGGGGACCC	14_50857242_50857262	14	AGGGCTCTGGGACAGGGGA	14_50857240_50857259	14	50857240	50857259	1673
14	61560258	61560265	6	9	GGCTCCTCATTCTAA	14_61560268_61560283	16	ACACCTGGGGTAACAAGGGCTCCT	14_61560251_61560275	16	ACACCTGGGGTAACAAGGGCTCCT	14_61560251_61560275	14	61560251	61560275	1674
14	6624874	6624898	6	16	TGCCCTCTGCACCCCAAGGGA	14_6624873_6624894	13	ACCCCAAGGGAGGAGAAATCA	14_6624883_6624904	16	TGCCCTCTGCACCCCAAGGGA	14_6624873_6624894	14	6624873	6624894	1675
14	78658300	78658303	6	13	TGAGCTTTGTACCCTGAGGTA	14_78658283_78658304	16	TACCCTGAGGTAAAAGAGCGCAA	14_78658292_78658315	16	TACCCTGAGGTAAAAGAGCGCAA	14_78658292_78658315	14	78658292	78658315	1676
1	4891865	4891869	6	6	TGGAGCCC	1_4891881_4891889	13	GCCCCTTTCCAAGAGCCCCC	1_4891860_4891880	13	GCCCCTTTCCAAGAGCCCCC	1_4891860_4891880	1	4891860	4891880	1677
15	14142105	14142110	6	14	AGGCCCTGTCTCTCCAGTGTA	15_14142097_14142118	11	GGACTGTCGGAGAGGCCCT	15_14142085_14142104	14	AGGCCCTGTCTCTCCAGTGTA	15_14142097_14142118	15	14142097	14142118	1678
15	15013506	15013514	6	12	GGGTCCTTTTCCTGCTGG	15_15013514_15013532	14	TGGGCGGGGGTGAAGGGGGTCCT	15_15013498_15013521	14	TGGGCGGGGGTGAAGGGGGTCCT	15_15013498_15013521	15	15013498	15013521	1679
15	17146514	17146519	6	14	tggactcgctgggctttggtga	15_17146497_17146519	13	tttggtgaggaagtggcca	15_17146511_17146530	14	tggactcgctgggctttggtga	15_17146497_17146519	15	17146497	17146519	1680
15	2583529	2583533	6	13	AGGTCCTTGGCAACAGGGCC	15_2583520_2583540	10	CCCTCTGGGGCACCT	15_2583538_2583553	13	AGGTCCTTGGCAACAGGGCC	15_2583520_2583540	15	2583520	2583540	1681
15	41361323	41361326	6	14	TCCACCAGGCTTTGACAAAAGGGC	15_41361309_41361333	17	TCCACCAGGCTTTGACAAAAGGGCCCA	15_41361309_41361336	17	TCCACCAGGCTTTGACAAAAGGGCCCA	15_41361309_41361336	15	41361309	41361336	1682
15	4818340	4818343	6	13	tgggcctcggtttccctgtcta	15_4818334_4818356	11	ttccctgtctactaagtg	15_4818345_4818363	13	tgggcctcggtttccctgtcta	15_4818334_4818356	15	4818334	4818356	1683
15	77731416	77731431	6	17	aggacctctttcctccaggaa	15_77731404_77731425	4	tcca	15_77731401_77731405	17	aggacctctttcctccaggaa	15_77731404_77731425	15	77731404	77731425	1684
16	16704895	16704898	6	12	TGGGTTTTTTCCCTCCTGCAA	16_16704876_16704897	15	TTCCCTCCTGCAAGAAGGTTCA	16_16704884_16704906	15	TTCCCTCCTGCAAGAAGGTTCA	16_16704884_16704906	16	16704884	16704906	1685
16	38967683	38967691	6	14	GGAAGCTCCTGTGTCTCCAAGGCC	16_38967673_38967697	13	GCTCCTGTGTCTCCAAGGCCCA	16_38967677_38967699	14	GGAAGCTCCTGTGTCTCCAAGGCC	16_38967673_38967697	16	38967673	38967697	1686
16	45389346	45389349	6	13	GGCCGCTTAGGTGGCCTGGGGT	16_45389325_45389347	15	TGGCCTGGGGTGCGGAGGTCCC	16_45389336_45389358	15	TGGCCTGGGGTGCGGAGGTCCC	16_45389336_45389358	16	45389336	45389358	1687
16	58643813	58643815	6	16	AGTGTTACTTTGCCCCTGGAGGA	16_58643792_58643815	15	GCCCCTGGAGGAAGAAGGCCCT	16_58643803_58643825	16	AGTGTTACTTTGCCCCTGGAGGA	16_58643792_58643815	16	58643792	58643815	1688
16	76159511	76159515	6	16	TGCCTTTTGCAGGAGGGGA	16_76159504_76159523	9	TCGCGACAGGCGGTGCC	16_76159491_76159508	16	TGCCTTTTGCAGGAGGGGA	16_76159504_76159523	16	76159504	76159523	1689
16	8030944	8030950	6	13	AAGACTTTCTGGCCCTTGGAGA	16_8030926_8030948	16	GCCCTTGGAGAAGAGGCCCA	16_8030937_8030957	16	GCCCTTGGAGAAGAGGCCCA	16_8030937_8030957	16	8030937	8030957	1690
1	6820565	6820569	6	12	TGGTGGGTTGTGGTGCAGGGGC	1_6820553_6820575	13	TACCTGGTGGGTTGTGGTGCA	1_6820549_6820570	13	TACCTGGTGGGTTGTGGTGCA	1_6820549_6820570	1	6820549	6820570	1691
17	20180127	20180134	6	15	tccacacttgatcccctgggga	17_20180108_20180130	18	tcccctggggagaaagggtgaa	17_20180119_20180141	18	tcccctggggagaaagggtgaa	17_20180119_20180141	17	20180119	20180141	1692
17	4004891	4004901	6	1	A	17_4004874_4004875	13	AGCTCTTTTAAAAAGGTCCA	17_4004888_4004908	13	AGCTCTTTTAAAAAGGTCCA	17_4004888_4004908	17	4004888	4004908	1693
17	92213233	92213237	6	15	AGGTCCTCTTTGAGGGGG	17_92213224_92213242	11	GGCTTAGTCTGAGGTCCT	17_92213213_92213231	15	AGGTCCTCTTTGAGGGGG	17_92213224_92213242	17	92213224	92213242	1694
17	95533845	95533851	6	14	TGGGCCCTTTTTCCAGGTCC	17_95533837_95533857	5	TCTCCT	17_95533864_95533870	14	TGGGCCCTTTTTCCAGGTCC	17_95533837_95533857	17	95533837	95533857	1695
18	39311594	39311598	6	10	TCGGCGGCGTCCCAGGCGG	18_39311574_39311593	17	TCCCAGGCGGTTGCAAAGGCGCCCA	18_39311583_39311608	17	TCCCAGGCGGTTGCAAAGGCGCCCA	18_39311583_39311608	18	39311583	39311608	1696
18	64305782	64305785	6	18	tggcacaccccagtgtagccccatgagg	18_64305777_64305805	7	ccccatgagg	18_64305795_64305805	18	tggcacaccccagtgtagccccatgagg	18_64305777_64305805	18	64305777	64305805	1697
19	17385135	17385141	6	14	tggactcctgtaatcctgggta	19_17385128_17385150	10	tgggcgtgatggtgga	19_17385116_17385132	14	tggactcctgtaatcctgggta	19_17385128_17385150	19	17385128	17385150	1698
19	18444309	18444313	6	6	tggagctg	19_18444325_18444333	8	tcactggagctg	19_18444321_18444333	8	tcactggagctg	19_18444321_18444333	19	18444321	18444333	1699
19	18984017	18984020	6	13	CGCCAGTCTCGCCCCTGGGGC	19_18984000_18984021	18	GCCCCTGGGGCAGCGAGGGCCA	19_18984010_18984032	18	GCCCCTGGGGCAGCGAGGGCCA	19_18984010_18984032	19	18984010	18984032	1700
19	23964820	23964826	6	13	TGGACCTTGTTATCAGAGTCCA	19_23964812_23964834	4	CTCCA	19_23964801_23964806	13	TGGACCTTGTTATCAGAGTCCA	19_23964812_23964834	19	23964812	23964834	1701
19	37236885	37236893	6	15	TGTGAGCGCTGGCCTGGGGGA	19_37236872_37236893	14	TGGCCTGGGGGAACCAAGGCCC	19_37236881_37236903	15	TGTGAGCGCTGGCCTGGGGGA	19_37236872_37236893	19	37236872	37236893	1702
19	37327111	37327117	6	4	gggta	19_37327092_37327097	15	taccccagtgacagaggcca	19_37327105_37327125	15	taccccagtgacagaggcca	19_37327105_37327125	19	37327105	37327125	1703
19	45303441	45303447	6	13	TGGGCTCCTGTAGAGGAGGCTGGA	19_45303433_45303457	14	TGGGCTCCTGTAGAGGAGGC	19_45282056_45282076	14	TGGGCTCCTGTAGAGGAGGC	19_45282056_45282076	19	45282056	45282076	1704
20	27551013	27551017	6	8	AGGGCTTCTGTG	20_27551025_27551037	4	GACCA	20_27550993_27550998	8	AGGGCTTCTGTG	20_27551025_27551037	20	27551025	27551037	1705
20	28330362	28330369	6	10	tgggccttaggcc	20_28330374_28330387	12	tacaatgggcccaagtaaaaca	20_28330351_28330373	12	tacaatgggcccaagtaaaaca	20_28330351_28330373	20	28330351	28330373	1706
20	28593	28597	6	8	TCCCATCGGTGA	20_28573_28585	14	GCGGCTGGGACAGGGACCA	20_28587_28606	14	GCGGCTGGGACAGGGACCA	20_28587_28606	20	28587	28606	1707
20	41191071	41191114	6	7	ctggtacagaggc	20_41191070_41191083	12	ctggtacagaggca	20_41191070_41191084	12	ctggtacagaggca	20_41191070_41191084	20	41191070	41191084	1708
20	41951409	41951414	6	5	GGGGA	20_41951389_41951394	8	GGGGAGTGATGTGGG	20_41951389_41951404	8	GGGGAGTGATGTGGG	20_41951389_41951404	20	41951389	41951404	1709
20	70515983	70515986	6	15	TGACTTCCTTTGCAGAGGT	20_70515974_70515993	15	TTCCTTTGCAGAGGTCCA	20_70515978_70515996	15	TTCCTTTGCAGAGGTCCA	20_70515978_70515996	20	70515978	70515996	1710
20	71347774	71347777	6	14	TCCACCCCTCTCCTGGGGA	20_71347758_71347777	16	TCTCCTGGGGAGAAAGGGCCT	20_71347766_71347787	16	TCTCCTGGGGAGAAAGGGCCT	20_71347766_71347787	20	71347766	71347787	1711
20	71703349	71703357	6	12	tgggctcctttattagggtc	20_71703341_71703361	3	tgca	20_71703331_71703335	12	tgggctcctttattagggtc	20_71703341_71703361	20	71703341	71703361	1712
20	719307	719313	6	12	GGCACCGCTGCACCTGG	20_719315_719332	6	GCACCTGG	20_719324_719332	12	GGCACCGCTGCACCTGG	20_719315_719332	20	719315	719332	1713
20	74466678	74466685	6	15	TGGGCTCCCACTCTCCTGGGGA	20_74466671_74466693	16	TCTCCTGGGGACAGGGCCA	20_74466682_74466701	16	TCTCCTGGGGACAGGGCCA	20_74466682_74466701	20	74466682	74466701	1714
2	100432614	100432618	6	15	TCACCACTGGTTTACCAAGGGTA	2_100432602_100432625	7	TTTCCTGGGTA	2_100432627_100432638	15	TCACCACTGGTTTACCAAGGGTA	2_100432602_100432625	2	100432602	100432625	1715
2	107731516	107731523	6	17	AGGCCTCTCTCCCTCAGGGGA	2_107731512_107731533	14	TCCCTCAGGGGATACTAGCC	2_107731521_107731541	17	AGGCCTCTCTCCCTCAGGGGA	2_107731512_107731533	2	107731512	107731533	1716
2	157051462	157051471	6	14	tgggccttggtactccgggggg	2_157051454_157051476	5	tcaccc	2_157051482_157051488	14	tgggccttggtactccgggggg	2_157051454_157051476	2	157051454	157051476	1717
2	40770575	40770580	6	15	TGGGCTTCTTCCCAGGAGC	2_40770568_40770587	13	TTCCCAGGAGCCTCCAAACCTGT	2_40770576_40770599	15	TGGGCTTCTTCCCAGGAGC	2_40770568_40770587	2	40770568	40770587	1718
2	56341366	56341371	6	12	GGGGCTTTGGTGAGTCAGGGA	2_56341358_56341379	5	GGGCCA	2_56341346_56341352	12	GGGGCTTTGGTGAGTCAGGGA	2_56341358_56341379	2	56341358	56341379	1719
2	70660375	70660379	6	12	CTTGTATGCCTGTCACTGGA	2_70660355_70660375	17	TCACTGGAGGTACAGAGGTCCT	2_70660367_70660389	17	TCACTGGAGGTACAGAGGTCCT	2_70660367_70660389	2	70660367	70660389	1720
2	87895002	87895011	6	13	TGGAATACAAAGGCCCAGAGA	2_87895001_87895022	13	GGACCTGGAATACAAAGGCCCA	2_87894996_87895018	13	GGACCTGGAATACAAAGGCCCA	2_87894996_87895018	2	87894996	87895018	1721
2	90614410	90614415	6	4	AAGGTCA	2_90614390_90614397	6	AAGGTCA	2_90614390_90614397	6	AAGGTCA	2_90614390_90614397	2	90614390	90614397	1722
2	90645101	90645103	6	12	CCCACCCAGAGGCACAGGAGA	2_90645089_90645110	14	CACCCAGAGGCACAGGAGACCA	2_90645091_90645113	14	CACCCAGAGGCACAGGAGACCA	2_90645091_90645113	2	90645091	90645113	1723
2	91675905	91675915	6	17	tgggcctctgtttccccagtgtt	2_91675900_91675923	12	tccccagtgttaagttgtag	2_91675912_91675932	17	tgggcctctgtttccccagtgtt	2_91675900_91675923	2	91675900	91675923	1724
2	92618623	92618631	6	7	CAGCCTGTGGA	2_92618605_92618616	14	ACCCCTGTAGCAGAGCCCCC	2_92618619_92618639	14	ACCCCTGTAGCAGAGCCCCC	2_92618619_92618639	2	92618619	92618639	1725
2	95669214	95669221	6	16	TGCCCCTCTGTCCCCCAGGGTT	2_95669206_95669228	12	CCCTCTGTCCCCCAGGGTTCT	2_95669209_95669230	16	TGCCCCTCTGTCCCCCAGGGTT	2_95669206_95669228	2	95669206	95669228	1726
2	97641371	97641376	6	13	AGCACCCCTTCACTAGAGA	2_97641364_97641383	14	ACCCCTTCACTAGAGACCA	2_97641367_97641386	14	ACCCCTTCACTAGAGACCA	2_97641367_97641386	2	97641367	97641386	1727
3	107111773	107111785	6	11	TGATTTTGTTTCATACTGGGGC	3_107111762_107111784	18	TCATACTGGGGCACAGAGGCCA	3_107111772_107111794	18	TCATACTGGGGCACAGAGGCCA	3_107111772_107111794	3	107111772	107111794	1728
3	124345912	124345929	6	13	CGGACCCCCTTACAGAGGC	3_124345915_124345934	13	CCCCCTTACAGAGGCTCA	3_124345919_124345937	13	CCCCCTTACAGAGGCTCA	3_124345919_124345937	3	124345919	124345937	1729
3	127286656	127286661	6	13	gggggctttggtgccagaggc	3_127286645_127286666	13	ggctttggtgccagaggcct	3_127286648_127286668	13	ggctttggtgccagaggcct	3_127286648_127286668	3	127286648	127286668	1730
3	136272795	136272798	6	13	TGGCAGAGTTTGAAGCTTGGGGA	3_136272775_136272798	15	AAGCTTGGGGAGAAAGAGCCCA	3_136272787_136272809	15	AAGCTTGGGGAGAAAGAGCCCA	3_136272787_136272809	3	136272787	136272809	1731
3	154638756	154638763	6	14	TGGGTCACTGGGTCACTAAGGGA	3_154599789_154599812	16	TCTCTCTGGGTCACTGGGTCA	3_154638740_154638761	16	TCTCTCTGGGTCACTGGGTCA	3_154638740_154638761	3	154638740	154638761	1732
3	2391543	2391587	6	11	TGGAGGTCTCTGGCAC	3_2391571_2391587	4	TCCA	3_2391543_2391547	11	TGGAGGTCTCTGGCAC	3_2391571_2391587	3	2391571	2391587	1733
3	368116	368118	6	12	TGGAAAGCCAAGGTCCCAGTCAA	3_368111_368134	17	TCATCCTGGAAAGCCAAGGTCCC	3_368105_368128	17	TCATCCTGGAAAGCCAAGGTCCC	3_368105_368128	3	368105	368128	1734
3	41924100	41924105	6	16	TGGCTCTCTGTGCCCTGGCAGGA	3_41924082_41924105	15	TGCCCTGGCAGGAGGGCCC	3_41924092_41924111	16	TGGCTCTCTGTGCCCTGGCAGGA	3_41924082_41924105	3	41924082	41924105	1735
3	60650278	60650283	6	7	tgcagggga	3_60650258_60650267	15	ccccctgttgaaggggccca	3_60650272_60650292	15	ccccctgttgaaggggccca	3_60650272_60650292	3	60650272	60650292	1736
3	73315917	73315921	6	13	AGGGCCTCCTGGGGGACCAAGGTC	3_73315904_73315928	15	CCTCCTGGGGGACCAAGGTCCC	3_73315908_73315930	15	CCTCCTGGGGGACCAAGGTCCC	3_73315908_73315930	3	73315908	73315930	1737
3	77356186	77356191	6	13	aggagcacagaggcccagaga	3_77356184_77356205	15	tagacaggagcacagaggccca	3_77356179_77356201	15	tagacaggagcacagaggccca	3_77356179_77356201	3	77356179	77356201	1738
3	9041652	9041658	6	11	ctatctgctccagtgcc	3_9041633_9041650	7	ctatctgctcca	3_9041633_9041645	11	ctatctgctccagtgcc	3_9041633_9041650	3	9041633	9041650	1739
4	107904698	107904707	6	15	TGCAGGCTCTGCCCCTGGTGa	4_107904683_107904704	15	GCCCCTGGTGagggagccca	4_107904693_107904713	15	GCCCCTGGTGagggagccca	4_107904693_107904713	4	107904693	107904713	1740
4	3166399	3166403	6	12	TGGGGCCCGAGGCACTGGGGCA	4_3166381_3166403	15	GGCACTGGGGCACAGGTGCCCA	4_3166391_3166413	15	GGCACTGGGGCACAGGTGCCCA	4_3166391_3166413	4	3166391	3166413	1741
4	34628504	34628509	6	15	TGGGCCCTGGCTCTCCTGGGA	4_34628495_34628516	13	TCTCCTGGGACTGCTGTGTGGC	4_34628506_34628528	15	TGGGCCCTGGCTCTCCTGGGA	4_34628495_34628516	4	34628495	34628516	1742
4	34633200	34633205	6	15	GGGGCCTCTGTGCCAAGGCGC	4_34633193_34633214	14	GCCTCTGTGCCAAGGCGCTCCG	4_34633196_34633218	15	GGGGCCTCTGTGCCAAGGCGC	4_34633193_34633214	4	34633193	34633214	1743
4	40010914	40010922	6	15	TGGACctttgctccccagta	4_40010904_40010924	14	tccccagtatgtggtcca	4_40010915_40010933	15	TGGACctttgctccccagta	4_40010904_40010924	4	40010904	40010924	1744
5	3321151	3321162	6	17	ggcacctcttttccctggggga	5_3321145_3321167	15	ttccctgggggagttagagaaac	5_3321155_3321178	17	ggcacctcttttccctggggga	5_3321145_3321167	5	3321145	3321167	1745
5	7936	7973	6	13	GGGGGCTACCGGCCTCCTGGGGT	5_7952_7975	9	CCTCCTGGGGTA	5_7964_7976	13	GGGGGCTACCGGCCTCCTGGGGT	5_7952_7975	5	7952	7975	1746
5	98570259	98570265	6	18	AGGATTCCCCTGTACCCCAGGGGA	5_98570250_98570274	13	TCCCCTGTACCCCAGGGGACTC	5_98570255_98570277	18	AGGATTCCCCTGTACCCCAGGGGA	5_98570250_98570274	5	98570250	98570274	1747
6	136914346	136914352	6	14	ACCTGAATGAGAACCCCCTGGGGT	6_136914327_136914351	16	CCCCCTGGGGTACAGCTGCCCA	6_136914340_136914362	16	CCCCCTGGGGTACAGCTGCCCA	6_136914340_136914362	6	136914340	136914362	1748
6	144201981	144201983	6	13	tgtgcctctgtactacagccca	6_144201970_144201992	10	gcccaggcaacagagag	6_144201987_144202004	13	tgtgcctctgtactacagccca	6_144201970_144201992	6	144201970	144201992	1749
6	1529898	1529902	6	16	TGGCCTCTGGCTCCCCTGTGA	6_1529890_1529911	15	TCCCCTGTGAAGCCTTGTCCC	6_1529901_1529922	16	TGGCCTCTGGCTCCCCTGTGA	6_1529890_1529911	6	1529890	1529911	1750
6	174475407	174475410	6	16	TGAAGAGCCCTTGGTACAGGAGGA	6_174475395_174475419	14	GCCCTTGGTACAGGAGGATTGA	6_174475401_174475423	16	TGAAGAGCCCTTGGTACAGGAGGA	6_174475395_174475419	6	174475395	174475419	1751
6	37069235	37069239	6	13	AGGGTATAGATGCCCCAGGA	6_37069216_37069236	11	GAGGGTATAGATGCCCC	6_37069215_37069232	13	AGGGTATAGATGCCCCAGGA	6_37069216_37069236	6	37069216	37069236	1752
6	37824527	37824533	6	14	GCAGCGTCAGGGCCCCTGGGGT	6_37824508_37824530	15	GCCCCTGGGGTACCTGAGCCCT	6_37824519_37824541	15	GCCCCTGGGGTACCTGAGCCCT	6_37824519_37824541	6	37824519	37824541	1753
6	68958632	68958638	6	16	TGGTCCCCTGGGTTCCCACAGGCCA	6_68958620_68958645	17	TCCCCTGGGTTCCCACAGGCCA	6_68958623_68958645	17	TCCCCTGGGTTCCCACAGGCCA	6_68958623_68958645	6	68958623	68958645	1754
7	167117260	167117263	6	10	TGGCCATGCAGGGGG	7_167117239_167117254	14	TTCCTAGGAGCAACAGGCCT	7_167117259_167117279	14	TTCCTAGGAGCAACAGGCCT	7_167117259_167117279	7	167117259	167117279	1755
7	21422809	21422814	6	15	TGGAGAGCCAGGACCCAGTGAGGA	7_21422805_21422829	13	CACCCTGGAGAGCCAGGACCC	7_21422800_21422821	15	TGGAGAGCCAGGACCCAGTGAGGA	7_21422805_21422829	7	21422805	21422829	1756
7	34725907	34725913	6	3	AGGA	7_34725928_34725932	15	TGCACTGGAGAATTAGAGACCA	7_34725899_34725921	15	TGCACTGGAGAATTAGAGACCA	7_34725899_34725921	7	34725899	34725921	1757
7	42683739	42683743	6	14	AGGGCCCCAGTGCTCCAGGGTT	7_42683731_42683753	13	TGGCAGGGCCCCAGTGCTCCA	7_42683727_42683748	14	AGGGCCCCAGTGCTCCAGGGTT	7_42683731_42683753	7	42683731	42683753	1758
7	45562017	45562020	6	15	gggccctagctccccagtgga	7_45562008_45562029	12	gttggaggaaaagggccc	7_45561996_45562014	15	gggccctagctccccagtgga	7_45562008_45562029	7	45562008	45562029	1759
7	54504187	54504194	6	16	TGGCCCCAGACCTTGGCACAGGGGC	7_54504174_54504199	14	AGACCTTGGCACAGGGGCCCA	7_54504181_54504202	16	TGGCCCCAGACCTTGGCACAGGGGC	7_54504174_54504199	7	54504174	54504199	1760
7	56287253	56287260	6	12	cccactgtttagacgggga	7_56287234_56287253	16	tagacggggaaacagaggccca	7_56287243_56287265	16	tagacggggaaacagaggccca	7_56287243_56287265	7	56287243	56287265	1761
7	63874888	63874890	6	8	CCACCCCAGCAGA	7_63874867_63874880	3	CCA	7_63874867_63874870	8	CCACCCCAGCAGA	7_63874867_63874880	7	63874867	63874880	1762
7	80069031	80069034	6	15	TGGGCTCTTTTCCCAGAA	7_80069020_80069038	3	CCA	7_80069010_80069013	15	TGGGCTCTTTTCCCAGAA	7_80069020_80069038	7	80069020	80069038	1763
8	127067392	127067398	6	15	GGGACTTTGGTGCTCCAGGGA	8_127067384_127067405	13	GCTCCAGGGACAAACTCTGAGC	8_127067395_127067417	15	GGGACTTTGGTGCTCCAGGGA	8_127067384_127067405	8	127067384	127067405	1764
8	141120081	141120086	6	14	tgggcttctccacagaggt	8_141120073_141120092	12	tgggcttctccacagaggttcc	8_141120073_141120095	14	tgggcttctccacagaggt	8_141120073_141120092	8	141120073	141120092	1765
8	142505361	142505365	6	17	gggcacttttgcccccgggga	8_142505352_142505373	13	tcaaccaggggcacttttgcccc	8_142505344_142505367	17	gggcacttttgcccccgggga	8_142505352_142505373	8	142505352	142505373	1766
8	143702190	143702194	6	12	GGGGCTTCGGTGAGGGTGGGGA	8_143702182_143702204	11	GAGGGTGGGGAAAGGCGGCGC	8_143702193_143702214	12	GGGGCTTCGGTGAGGGTGGGGA	8_143702182_143702204	8	143702182	143702204	1767
8	23396448	23396452	6	13	TTTACCTTGGTACCCCAATGGT	8_23396440_23396462	13	ACCCCAATGGTGTATCAGGAC	8_23396451_23396472	13	ACCCCAATGGTGTATCAGGAC	8_23396451_23396472	8	23396451	23396472	1768
8	26084574	26084580	6	19	aggaccttctttccccagggca	8_26084567_26084589	15	tccccagggcaaatctgaaat	8_26084578_26084599	19	aggaccttctttccccagggca	8_26084567_26084589	8	26084567	26084589	1769
8	45635408	45635415	6	19	CGGACCCTCTGTGCCCCAGGGA	8_45635399_45635421	7	AGGGCTCCA	8_45635389_45635398	19	CGGACCCTCTGTGCCCCAGGGA	8_45635399_45635421	8	45635399	45635421	1770
8	88203861	88203869	6	16	gggcccttataaaagagaccccagagaga	8_88203858_88203887	7	accccagagaga	8_88203875_88203887	16	gggcccttataaaagagaccccagagaga	8_88203858_88203887	8	88203858	88203887	1771
9	123397830	123397836	6	2	GA	9_123397811_123397813	13	TGCTGGCACAGGAGCCCA	9_123397826_123397844	13	TGCTGGCACAGGAGCCCA	9_123397826_123397844	9	123397826	123397844	1772
9	129490010	129490020	6	16	TGGTCCCTGGCGCCCCAGGGTC	9_129490002_129490024	16	TCCCTGGCGCCCCAGGGTCCC	9_129490005_129490026	16	TCCCTGGCGCCCCAGGGTCCC	9_129490005_129490026	9	129490005	129490026	1773
9	29467051	29467056	6	14	TGGGACACCAAGGTCCAGGCAGGA	9_29467049_29467073	15	TGCTTTGGGACACCAAGGTCCA	9_29467044_29467066	15	TGCTTTGGGACACCAAGGTCCA	9_29467044_29467066	9	29467044	29467066	1774
9	35744894	35744898	6	14	TGGTCTCCCTCACAGAGGA	9_35744885_35744904	16	TCTCCCTCACAGAGGATCCT	9_35744888_35744908	16	TCTCCCTCACAGAGGATCCT	9_35744888_35744908	9	35744888	35744908	1775
9	54972005	54972021	6	7	AGGAGCTCTG	9_54972025_54972035	15	CCCTGGAGTGTCACAGGGGTACC	9_54971991_54972014	15	CCCTGGAGTGTCACAGGGGTACC	9_54971991_54972014	9	54971991	54972014	1776
9	60466309	60466321	6	15	aaaaccctttgcccctgaggt	9_60466296_60466317	16	gcccctgaggtaacacagtccca	9_60466306_60466329	16	gcccctgaggtaacacagtccca	9_60466306_60466329	9	60466306	60466329	1777
9	90413585	90413588	6	17	tggcttctgttacccagggGA	9_90413578_90413599	14	tacccagggGAacatgtaga	9_90413588_90413608	17	tggcttctgttacccagggGA	9_90413578_90413599	9	90413578	90413599	1778
9	96138450	96138454	6	14	TAGACCTCTGTGAGAAAGTGCA	9_96138439_96138461	13	ACCTCTGTGAGAAAGTGCA	9_96138442_96138461	14	TAGACCTCTGTGAGAAAGTGCA	9_96138439_96138461	9	96138439	96138461	1779
X	50287150	50287155	6	11	tgtcccagtgggga	X_50287130_50287144	13	gactctggtgagggggttca	X_50287142_50287162	13	gactctggtgagggggttca	X_50287142_50287162	X	50287142	50287162	1780
10	15141251	15141256	5	9	agctttccgagttgc	10_15141231_15141246	15	ttgctgggattacaagggccca	10_15141242_15141264	15	ttgctgggattacaagggccca	10_15141242_15141264	10	15141242	15141264	1781
10	1894592	1894596	5	12	GGGAGGCAGGTGCACAGGGGT	10_1894574_1894595	15	TGCACAGGGGTAACACAGGCCCT	10_1894584_1894607	15	TGCACAGGGGTAACACAGGCCCT	10_1894584_1894607	10	1894584	1894607	1782
10	24304091	24304095	5	12	AGGCCCTGCCTTGACAAG	10_24304097_24304115	16	AACCCTGGGGAAGAGAGGCCCT	10_24304082_24304104	16	AACCCTGGGGAAGAGAGGCCCT	10_24304082_24304104	10	24304082	24304104	1783
10	29974255	29974260	5	9	TAGATGCAATGAGGTGA	10_29974235_29974252	12	TAGATGCAATGAGGTGA	10_29974235_29974252	12	TAGATGCAATGAGGTGA	10_29974235_29974252	10	29974235	29974252	1784
10	58610919	58610922	5	16	gcaacctctgcctcctgggttga	10_58610898_58610921	15	cctcctgggttgaagaggttct	10_58610908_58610930	16	gcaacctctgcctcctgggttga	10_58610898_58610921	10	58610898	58610921	1785
10	61857389	61857399	5	14	TGGGCGGCCTTTCCAGAGGGCA	10_61857381_61857403	2	CA	10_61857372_61857374	14	TGGGCGGCCTTTCCAGAGGGCA	10_61857381_61857403	10	61857381	61857403	1786
10	61882023	61882028	5	6	ACCGGGGA	10_61882003_61882011	14	TTCACTGGGGAGATGGAGCCTCA	10_61882015_61882038	14	TTCACTGGGGAGATGGAGCCTCA	10_61882015_61882038	10	61882015	61882038	1787
10	81121595	81121603	5	15	TGGGCGCTGGCAACCCAGGAGC	10_81121586_81121608	7	CCGAAGAGCTGGG	10_81121577_81121590	15	TGGGCGCTGGCAACCCAGGAGC	10_81121586_81121608	10	81121586	81121608	1788
10	82400290	82400294	5	14	TGCAAACCTTGTAGCAGGAGTGGA	10_82400278_82400302	14	AACCTTGTAGCAGGAGTGGAGTTCA	10_82400282_82400307	14	AACCTTGTAGCAGGAGTGGAGTTCA	10_82400282_82400307	10	82400282	82400307	1789
10	85374660	85374663	5	15	taggcatttttgcctctgttgga	10_85374641_85374664	10	tacactgaggcttag	10_85374668_85374683	15	taggcatttttgcctctgttgga	10_85374641_85374664	10	85374641	85374664	1790
1	110266568	110266572	5	15	TGGGCACCTGCACCCCAGGGAA	1_110266555_110266577	16	ACCCCAGGGAAGCCAGGAAGGGGTGG	1_110266566_110266592	16	ACCCCAGGGAAGCCAGGAAGGGGTGG	1_110266566_110266592	1	110266566	110266592	1791
11	107413396	107413404	5	12	TGAGAGTCCCCTGCCTCCA	11_107413403_107413422	9	TCCCCTGCCTCCA	11_107413409_107413422	12	TGAGAGTCCCCTGCCTCCA	11_107413403_107413422	11	107413403	107413422	1792
11	117956250	117956258	5	14	tgcagagcgcatcccttggga	11_117956233_117956254	16	tcccttgggacagaaaggcccc	11_117956244_117956266	16	tcccttgggacagaaaggcccc	11_117956244_117956266	11	117956244	117956266	1793
11	120430304	120430309	5	4	AAGGCA	11_120430284_120430290	13	AACACTGAGGTACCAAGGTCTA	11_120430294_120430316	13	AACACTGAGGTACCAAGGTCTA	11_120430294_120430316	11	120430294	120430316	1794
11	122103325	122103330	5	13	TGGATCCTACCAGCTGGGGT	11_122103308_122103328	18	TACCAGCTGGGGTAGAAGAGCCCA	11_122103315_122103339	18	TACCAGCTGGGGTAGAAGAGCCCA	11_122103315_122103339	11	122103315	122103339	1795
1	124717169	124717176	5	15	tgggcctctgtaatcccagcta	1_124717162_124717184	10	ggggcatggtggtggg	1_124717150_124717166	15	tgggcctctgtaatcccagcta	1_124717162_124717184	1	124717162	124717184	1796
1	129747049	129747051	5	13	GGGCCCTTGGAGCCCCAGGTCC	1_129747039_129747061	14	GCCCTTGGAGCCCCAGGTCCT	1_129747041_129747062	14	GCCCTTGGAGCCCCAGGTCCT	1_129747041_129747062	1	129747041	129747062	1797
11	32146436	32146444	5	3	GGA	11_32146418_32146421	12	GGAAGAGCAGGCTCCA	11_32146418_32146434	12	GGAAGAGCAGGCTCCA	11_32146418_32146434	11	32146418	32146434	1798
1	135895513	135895516	5	15	GGCTCCTCTGTGCTCCAGTGTA	1_135895506_135895528	11	TCCAGTGTAGGCAAGGC	1_135895519_135895536	15	GGCTCCTCTGTGCTCCAGTGTA	1_135895506_135895528	1	135895506	135895528	1799
1	1494058	1494061	5	14	GGGAGCTCTGGTGCCAGGGTG	1_1494047_1494068	14	AGCTCTGGTGCCAGGGTGCA	1_1494050_1494070	14	AGCTCTGGTGCCAGGGTGCA	1_1494050_1494070	1	1494050	1494070	1800
1	1553057	1553060	5	6	AGCAAGGGGG	1_1553036_1553046	11	TCCCCTGGAGGGTC	1_1553066_1553080	11	TCCCCTGGAGGGTC	1_1553066_1553080	1	1553066	1553080	1801
11	56766137	56766144	5	16	TGGgcttggttaccacagtggga	11_56766129_56766152	13	accacagtgggacagtgatgtg	11_56766140_56766162	16	TGGgcttggttaccacagtggga	11_56766129_56766152	11	56766129	56766152	1802
11	73465592	73465597	5	15	tggtctctGTTAAAGCAGTGGA	11_73465584_73465606	13	ctcctaggtcagtggtctc	11_73465572_73465591	15	tggtctctGTTAAAGCAGTGGA	11_73465584_73465606	11	73465584	73465606	1803
1	20624722	20624727	5	14	TCCACAGCTCTTCGCTTCTGGG	1_20624724_20624746	8	TCGCTTCTGGG	1_20624735_20624746	14	TCCACAGCTCTTCGCTTCTGGG	1_20624724_20624746	1	20624724	20624746	1804
12	122697295	122697301	5	10	GGGCCCACCAAGCCCC	12_122697304_122697320	13	TCTCCAGGGCCCACCAAGCCCC	12_122697298_122697320	13	TCTCCAGGGCCCACCAAGCCCC	12_122697298_122697320	12	122697298	122697320	1805
12	123547214	123547221	5	12	GGGCCCAGCTGTGCCACACC	12_123547219_123547239	15	ACCCCAGGAAAGGGGCCCA	12_123547207_123547226	15	ACCCCAGGAAAGGGGCCCA	12_123547207_123547226	12	123547207	123547226	1806
12	57957234	57957243	5	15	AGAGCTTCTTTTCCCCAGGATA	12_57957228_57957250	14	TCCATAGGGAAGAGCTTCT	12_57957218_57957237	15	AGAGCTTCTTTTCCCCAGGATA	12_57957228_57957250	12	57957228	57957250	1807
12	9878188	9878193	5	14	CGGAGCCGGCCCCTGGGGT	12_9878172_9878191	15	GCCCCTGGGGTGCAAGGGCA	12_9878180_9878200	15	GCCCCTGGGGTGCAAGGGCA	12_9878180_9878200	12	9878180	9878200	1808
1	30716094	30716099	5	15	TGGGCTCTGATTCCCCaagatga	1_30716087_30716110	13	TCCCCaagatgaaaaagtgg	1_30716098_30716118	15	TGGGCTCTGATTCCCCaagatga	1_30716087_30716110	1	30716087	30716110	1809
1	30813763	30813767	5	5	CGGCGGA	1_30813743_30813750	4	CCGCCT	1_30813781_30813787	5	CGGCGGA	1_30813743_30813750	1	30813743	30813750	1810
13	3648445	3648449	5	11	CGCTCCACTCACTCACAGAGGT	13_3648434_3648456	15	TCCACTCACTCACAGAGGTTCA	13_3648437_3648459	15	TCCACTCACTCACAGAGGTTCA	13_3648437_3648459	13	3648437	3648459	1811
13	48524077	48524085	5	18	TGTGCCCTCCTGTGCCCCAGGATA	13_48524067_48524091	11	TGCCCCAGGATATTAAGTTCTG	13_48524079_48524101	18	TGTGCCCTCCTGTGCCCCAGGATA	13_48524067_48524091	13	48524067	48524091	1812
13	61412562	61412567	5	13	TGGGCTGTAGCAACAAGGGC	13_61412555_61412575	13	TGGGCTGTAGCAACAAGGGCTA	13_61412555_61412577	13	TGGGCTGTAGCAACAAGGGCTA	13_61412555_61412577	13	61412555	61412577	1813
13	75733954	75733964	5	7	CAAGCCCCACTTGT	13_75733937_75733951	12	TGGTCTGTGTTAGAGAAGCCCC	13_75733950_75733972	12	TGGTCTGTGTTAGAGAAGCCCC	13_75733950_75733972	13	75733950	75733972	1814
1	3828918	3828922	5	7	GCTCCAAGCGT	1_3828898_3828909	18	TTCCCTGGAGGCACCAGAGCCCA	1_3828908_3828931	18	TTCCCTGGAGGCACCAGAGCCCA	1_3828908_3828931	1	3828908	3828931	1815
13	86655493	86655495	5	14	TAGGCCTCTACTGGGTTCAGGAGG	13_86655476_86655500	15	TCTACTGGGTTCAGGAGGTCCC	13_86655482_86655504	15	TCTACTGGGTTCAGGAGGTCCC	13_86655482_86655504	13	86655482	86655504	1816
14	107057011	107057015	5	14	CCGACTGCAGGGCTCCAGTGTGGGA	14_107056994_107057019	13	TCGCCGACTGCAGGGCTCCA	14_106966436_106966456	14	CCGACTGCAGGGCTCCAGTGTGGGA	14_107056994_107057019	14	107056994	107057019	1817
14	109573901	109573910	5	5	caagaga	14_109573883_109573890	9	caagagaagttaa	14_109573883_109573896	9	caagagaagttaa	14_109573883_109573896	14	109573883	109573896	1818
14	113730891	113730894	5	13	AGGGCCTTGGTACCAGAGTA	14_113730883_113730903	15	TCCCCAGGGCCTTGGTACCA	14_113730878_113730898	15	TCCCCAGGGCCTTGGTACCA	14_113730878_113730898	14	113730878	113730898	1819
14	120777828	120777838	5	13	TGGCATTGTTGGCTGTGTTATGGGA	14_120777816_120777841	1	A	14_120777811_120777812	13	TGGCATTGTTGGCTGTGTTATGGGA	14_120777816_120777841	14	120777816	120777841	1820
1	4454666	4454672	5	15	CGGGCTGCTTTCCCAGGGA	1_4454659_4454678	14	TTCCCAGGGACCAGACCA	1_4454668_4454686	15	CGGGCTGCTTTCCCAGGGA	1_4454659_4454678	1	4454659	4454678	1821
14	4922201	4922206	5	13	TGTCCTGGGTCACCAAGGGGT	14_4922191_4922212	16	TGTCCTGGGTCACCAAGGGGTAA	14_4922191_4922214	16	TGTCCTGGGTCACCAAGGGGTAA	14_4922191_4922214	14	4922191	4922214	1822
14	8187389	8187392	5	14	TGGGCCCTATCACCTGGGCC	14_8187379_8187399	14	TCACCTGGGCCCAGTCCCA	14_8187388_8187407	14	TCACCTGGGCCCAGTCCCA	14_8187388_8187407	14	8187388	8187407	1823
14	8779680	8779685	5	4	TGGGC	14_8779699_8779704	13	CAGCGTGGCAGAGACAGGAGCA	14_8779660_8779682	13	CAGCGTGGCAGAGACAGGAGCA	14_8779660_8779682	14	8779660	8779682	1824
15	108698353	108698357	5	17	TGGGCCTCTGGTACCCCAGTGA	15_108698341_108698363	10	GACACTAGGAAAGTTG	15_108698361_108698377	17	TGGGCCTCTGGTACCCCAGTGA	15_108698341_108698363	15	108698341	108698363	1825
15	109069693	109069696	5	14	TGGGCCCCTGTCCCAGCA	15_109069683_109069701	14	TCCCCTGGGCCCCTGTCCCA	15_109069678_109069698	14	TCCCCTGGGCCCCTGTCCCA	15_109069678_109069698	15	109069678	109069698	1826
1	5204638	5204643	5	13	GGGACCACAGTCCCTCCGGTGC	1_5204638_5204660	18	TCCCCATGGAGTCACCAGGGGGACCA	1_5204619_5204645	18	TCCCCATGGAGTCACCAGGGGGACCA	1_5204619_5204645	1	5204619	5204645	1827
1	52513920	52513924	5	9	cccaccactatgcc	1_52513930_52513944	15	tagctgggattacagaggccca	1_52513912_52513934	15	tagctgggattacagaggccca	1_52513912_52513934	1	52513912	52513934	1828
15	2756492	2756496	5	17	TGAGCCCTGTTACCAAGGCCCTCATGGGG	15_2756484_2756513	7	TCATGGGGGGC	15_2756505_2756516	17	TGAGCCCTGTTACCAAGGCCCTCATGGGG	15_2756484_2756513	15	2756484	2756513	1829
15	3107330	3107333	5	15	TGGGCTCTGGCTCCAGGGCC	15_3107322_3107342	15	TCCCTGGGCTCTGGCTCCA	15_3107318_3107337	15	TCCCTGGGCTCTGGCTCCA	15_3107318_3107337	15	3107318	3107337	1830
15	3760742	3760745	5	15	ACGCTTCTGGTGCCCTGGGGA	15_3760723_3760744	15	TGCCCTGGGGAGCAGGCGGCCA	15_3760733_3760755	15	TGCCCTGGGGAGCAGGCGGCCA	15_3760733_3760755	15	3760733	3760755	1831
1	5581982	5581989	5	17	TGGGCACTGTGTCTCCTCAGGGGA	1_5581974_5581998	13	TCCTCAGGGGAGTGAATGCC	1_5581987_5582007	17	TGGGCACTGTGTCTCCTCAGGGGA	1_5581974_5581998	1	5581974	5581998	1832
15	77595935	77595941	5	14	TGCCCCTCTTTAAAGGAGA	15_77595928_77595947	13	GCCCCTCTTTAAAGGAGACCA	15_77595929_77595950	14	TGCCCCTCTTTAAAGGAGA	15_77595928_77595947	15	77595928	77595947	1833
15	8935017	8935021	5	16	tgggcctctccacccctggggc	15_8935009_8935031	13	acccctggggcccatctctac	15_8935020_8935041	16	tgggcctctccacccctggggc	15_8935009_8935031	15	8935009	8935031	1834
1	59669628	59669632	5	13	aggaacacttggatacagaggc	1_59669617_59669639	13	aacacttggatacagaggcaca	1_59669620_59669642	13	aacacttggatacagaggcaca	1_59669620_59669642	1	59669620	59669642	1835
16	1097004	1097011	5	14	TGGCCCTTTTCAAAGGAGG	16_1096999_1097018	14	GGCCCTTTTCAAAGGAGGCCCT	16_1097000_1097022	14	GGCCCTTTTCAAAGGAGGCCCT	16_1097000_1097022	16	1097000	1097022	1836
16	15072777	15072781	5	11	tggatcacttccct	16_15072787_15072801	11	tgggcatgagagtaccc	16_15072757_15072774	11	tgggcatgagagtaccc	16_15072757_15072774	16	15072757	15072774	1837
16	21373937	21373942	5	13	tgcgtgctgaaccctgggga	16_21373919_21373939	15	aaccctggggaaccacagtgaaca	16_21373928_21373952	15	aaccctggggaaccacagtgaaca	16_21373928_21373952	16	21373928	21373952	1838
16	24160344	24160349	5	16	GGGACCCTGTGACTCCAGTGA	16_24160338_24160359	16	TCCCTGTGGGGGACCCTGTGACTCCA	16_24160329_24160355	16	TCCCTGTGGGGGACCCTGTGACTCCA	16_24160329_24160355	16	24160329	24160355	1839
16	441321	441328	5	12	TTGCTGCCCTGGCTCACAGGA	16_441311_441332	16	TGCCCTGGCTCACAGGAGCGCCA	16_441315_441338	16	TGCCCTGGCTCACAGGAGCGCCA	16_441315_441338	16	441315	441338	1840
16	44242929	44242932	5	15	TGGAGTCTGTGTTCCTGGAGA	16_44242912_44242933	13	TTCCTGGAGAACCAAGGTTCT	16_44242923_44242944	15	TGGAGTCTGTGTTCCTGGAGA	16_44242912_44242933	16	44242912	44242933	1841
16	47867587	47867591	5	14	TGGTCCCCGCGCGCTCCAAGGGC	16_47867574_47867597	15	TCCCCTGGTCCCCGCGCGCTCCA	16_47867569_47867592	15	TCCCCTGGTCCCCGCGCGCTCCA	16_47867569_47867592	16	47867569	47867592	1842
16	55873903	55873907	5	14	cccccctggacaggagcccatt	16_55803141_55803163	14	tcccccctggacaggagccca	16_55873894_55873915	14	tcccccctggacaggagccca	16_55873894_55873915	16	55873894	55873915	1843
16	7198105	7198112	5	13	AGGAGCTCTCTCCCCAACA	16_7198111_7198130	14	GAACTTGGGGTAAAGGAGCTCTC	16_7198098_7198121	14	GAACTTGGGGTAAAGGAGCTCTC	16_7198098_7198121	16	7198098	7198121	1844
16	75566233	75566238	5	3	TGG	16_75566254_75566257	13	GGCCTTGGAGAGGGAGGCA	16_75566228_75566247	13	GGCCTTGGAGAGGGAGGCA	16_75566228_75566247	16	75566228	75566247	1845
16	9879261	9879270	5	9	TGGCCTGCTGGC	16_9879275_9879287	6	GGTCCA	16_9879243_9879249	9	TGGCCTGCTGGC	16_9879275_9879287	16	9879275	9879287	1846
17	27198633	27198642	5	13	tggaatttgtgcccttgtaaa	17_27198622_27198643	14	tgcccttgtaaaagagacccc	17_27198631_27198652	14	tgcccttgtaaaagagacccc	17_27198631_27198652	17	27198631	27198652	1847
18	65349570	65349576	5	15	AGGCCCCTGGTAACCCAGGGAA	18_65349562_65349584	14	TAACCCAGGGAAGGTGGCCA	18_65349572_65349592	15	AGGCCCCTGGTAACCCAGGGAA	18_65349562_65349584	18	65349562	65349584	1848
19	17285669	17285671	5	17	TTGACCTTGCTCCCCCAGGCTGGA	19_17285657_17285681	15	CCCCAGGCTGGAGCAGGCGGACC	19_17285669_17285692	17	TTGACCTTGCTCCCCCAGGCTGGA	19_17285657_17285681	19	17285657	17285681	1849
19	19380213	19380218	5	11	TGCCACCCACAGGGGG	19_19380193_19380209	13	GGGGCTGTGGAGAGGGAGACCA	19_19380205_19380227	13	GGGGCTGTGGAGAGGGAGACCA	19_19380205_19380227	19	19380205	19380227	1850
1	94454779	94454784	5	17	GGGACTCTGGAACCCCAGGGGA	1_94454770_94454792	14	ACCCCAGGGGAGGGCCA	1_94454781_94454798	17	GGGACTCTGGAACCCCAGGGGA	1_94454770_94454792	1	94454770	94454792	1851
19	48135297	48135303	5	10	TCCACCCTGTGCTCA	19_48135307_48135322	16	TTCACTGGGGTGGGAGAGTCCA	19_48135289_48135311	16	TTCACTGGGGTGGGAGAGTCCA	19_48135289_48135311	19	48135289	48135311	1852
19	566210	566222	5	10	GGGATTTTGCC	19_566227_566238	13	AGCCCGCGGGAAGTGTGGTGCA	19_566201_566223	13	AGCCCGCGGGAAGTGTGGTGCA	19_566201_566223	19	566201	566223	1853
19	9001433	9001439	5	16	TGGTCTCTGGTTCACCAGGAGA	19_9001424_9001446	16	TCACCAGGAGAAAGAGTCA	19_9001435_9001454	16	TCACCAGGAGAAAGAGTCA	19_9001435_9001454	19	9001435	9001454	1854
20	1072937	1072944	5	15	GGCCCCTGTTAGCAGAGCCCAGAGGT	20_1072930_1072956	15	GCCCCTGTTAGCAGAGCCCA	20_1072931_1072951	15	GCCCCTGTTAGCAGAGCCCA	20_1072931_1072951	20	1072931	1072951	1855
20	2306654	2306659	5	15	TGGCTCCCGTGTCCCAGTGGA	20_2306649_2306670	15	TCCCGTGTCCCAGTGGAGGCCCA	20_2306653_2306676	15	TCCCGTGTCCCAGTGGAGGCCCA	20_2306653_2306676	20	2306653	2306676	1856
20	33389360	33389366	5	11	AGGCCCCCGTGTCCTGGG	20_33389367_33389385	7	TGTCCTGGG	20_33389376_33389385	11	AGGCCCCCGTGTCCTGGG	20_33389367_33389385	20	33389367	33389385	1857
20	41305597	41305600	5	15	AGGAGCTTTCCCTGGGGA	20_41305580_41305598	16	TTCCCTGGGGAGGAAAGGCCA	20_41305587_41305608	16	TTCCCTGGGGAGGAAAGGCCA	20_41305587_41305608	20	41305587	41305608	1858
20	4438657	4438661	5	16	AGGCCCTGGAGCCCCAGGCTGGA	20_4438650_4438673	12	GCCCCAGGCTGGAGGAGGAAC	20_4438660_4438681	16	AGGCCCTGGAGCCCCAGGCTGGA	20_4438650_4438673	20	4438650	4438673	1859
20	4891494	4891497	5	16	TGGTCTCCTGCTCCAGGGCA	20_4891486_4891506	13	TGCTCCAGGGCACGCAGCTGCA	20_4891494_4891516	16	TGGTCTCCTGCTCCAGGGCA	20_4891486_4891506	20	4891486	4891506	1860
20	51191705	51191709	5	14	TGGGCTCTGGCTCCAGAGTC	20_51191696_51191716	13	CGCACTGGGCTCTGGCTCCA	20_51191691_51191711	14	TGGGCTCTGGCTCCAGAGTC	20_51191696_51191716	20	51191696	51191716	1861
20	52746667	52746671	5	6	AGTGTGGGA	20_52746647_52746656	12	AGCTCTGGGTTTAAGATC	20_52746673_52746691	12	AGCTCTGGGTTTAAGATC	20_52746673_52746691	20	52746673	52746691	1862
20	54169089	54169094	5	16	TGCAGATTACTGTGGTGCCCCAGGCTC	20_54169076_54169103	12	TACTGTGGTGCCCCAGGCTCA	20_54169083_54169104	16	TGCAGATTACTGTGGTGCCCCAGGCTC	20_54169076_54169103	20	54169076	54169103	1863
20	54660020	54660023	5	14	tgggcgcctgtagtcccagcta	20_54660009_54660031	8	ggcgaggtggtggg	20_54659999_54660013	14	tgggcgcctgtagtcccagcta	20_54660009_54660031	20	54660009	54660031	1864
20	55684224	55684232	5	13	tgggtggttgcctggggta	20_55684209_55684228	16	ttgcctggggtaagaggcct	20_55684216_55684236	16	ttgcctggggtaagaggcct	20_55684216_55684236	20	55684216	55684236	1865
20	59169735	59169742	5	16	tgtgcctttgtaccccagcctgggc	20_59169729_59169754	13	accccagcctgggcaacaag	20_59169740_59169760	16	tgtgcctttgtaccccagcctgggc	20_59169729_59169754	20	59169729	59169754	1866
20	66179663	66179670	5	14	TGGACCCTGTCATCAGAGCC	20_66179657_66179677	13	TCATCAGAGCCCTAAGCCAGGT	20_66179666_66179688	14	TGGACCCTGTCATCAGAGCC	20_66179657_66179677	20	66179657	66179677	1867
20	72881766	72881790	5	16	GGACCCTTTTGCCCCAAGAA	20_72881756_72881776	13	TCTGCTGGAAGGCTACCAGAA	20_72881779_72881800	16	GGACCCTTTTGCCCCAAGAA	20_72881756_72881776	20	72881756	72881776	1868
20	74505278	74505281	5	13	AGGAGCCCATCCCGCGGGA	20_74505280_74505299	8	TCCCGCGGGACG	20_74505289_74505301	13	AGGAGCCCATCCCGCGGGA	20_74505280_74505299	20	74505280	74505299	1869
20	74834220	74834225	5	16	CTGCCCCCTGGGGAGCCAGAGT	20_74768865_74768887	16	CCCCCTGGGGAGCCAGAGTTCCG	20_74834211_74834234	16	CCCCCTGGGGAGCCAGAGTTCCG	20_74834211_74834234	20	74834211	74834234	1870
2	100021669	100021679	5	3	GGA	2_100021652_100021655	16	TCTCTGGGAACAAAAGGGACCA	2_100021668_100021690	16	TCTCTGGGAACAAAAGGGACCA	2_100021668_100021690	2	100021668	100021690	1871
2	109033185	109033193	5	15	TGGTCACCTTTGCTCCAGTCAA	2_109033174_109033196	9	GGTATGGTGGTCA	2_109033167_109033180	15	TGGTCACCTTTGCTCCAGTCAA	2_109033174_109033196	2	109033174	109033196	1872
2	140863257	140863268	5	16	ggaacctccttaccccagggtt	2_140863246_140863268	8	ccaaagggaacct	2_140863240_140863253	16	ggaacctccttaccccagggtt	2_140863246_140863268	2	140863246	140863268	1873
2	163368240	163368244	5	13	TGGACCTCTGAAAAGGAGGGTT	2_163368231_163368253	1	A	2_163368220_163368221	13	TGGACCTCTGAAAAGGAGGGTT	2_163368231_163368253	2	163368231	163368253	1874
2	204162550	204162557	5	16	AGGGCCTTTTTTCCCCAGTAAGA	2_204162542_204162565	8	AAGAGCCA	2_204162531_204162539	16	AGGGCCTTTTTTCCCCAGTAAGA	2_204162542_204162565	2	204162542	204162565	1875
2	53626003	53626006	5	13	tgagctcctgcaaggaa	2_53625995_53626012	15	ctcctgcaaggaagaccacaga	2_53593357_53593379	15	ctcctgcaaggaagaccacaga	2_53593357_53593379	2	53593357	53593379	1876
2	78267210	78267216	5	8	TTTTGGACAGGAAA	2_78267191_78267205	12	TTTTGGACAGGAAAGGCTCCT	2_78267191_78267212	12	TTTTGGACAGGAAAGGCTCCT	2_78267191_78267212	2	78267191	78267212	1877
2	79601599	79601605	5	15	AAGACATTTTAGGCCCTCTGGTGA	2_78759370_78759394	14	CCCTCTGGTGACAGAGCCCT	2_79601593_79601613	15	AAGACATTTTAGGCCCTCTGGTGA	2_78759370_78759394	2	78759370	78759394	1878
2	89925412	89925416	5	13	GGTACCCCAGGTCCCAGGAGG	2_89925412_89925433	15	TGCCTTGGGGTACCCCAGGTCCC	2_89925404_89925427	15	TGCCTTGGGGTACCCCAGGTCCC	2_89925404_89925427	2	89925404	89925427	1879
2	94260661	94260669	5	18	AGGACCTCTGTTCCCCAAGGTGA	2_94260655_94260678	13	TCCCCAAGGTGACGGGAACA	2_94260666_94260686	18	AGGACCTCTGTTCCCCAAGGTGA	2_94260655_94260678	2	94260655	94260678	1880
2	96153461	96153465	5	7	AGCACTAGAGca	2_96153441_96153453	12	Gcagggctcctcaaccacag	2_95945875_95945895	12	Gcagggctcctcaaccacag	2_95945875_95945895	2	95945875	95945895	1881
3	161542785	161542791	5	12	TCCACCCCTGTAACGAGGTGC	3_161542778_161542799	16	ACCCCTGTAACGAGGTGCCA	3_161542781_161542801	16	ACCCCTGTAACGAGGTGCCA	3_161542781_161542801	3	161542781	161542801	1882
3	37040500	37040503	5	14	gaggtctcagaccacctggggg	3_37040479_37040501	17	ccacctgggggaagaggccca	3_37040490_37040511	17	ccacctgggggaagaggccca	3_37040490_37040511	3	37040490	37040511	1883
3	40308442	40308447	5	5	CAGAGGT	3_40308422_40308429	6	CAGAGGTTGT	3_40308422_40308432	6	CAGAGGTTGT	3_40308422_40308432	3	40308422	40308432	1884
3	58263570	58263574	5	9	CCCCAAGAGGA	3_58263550_58263561	17	TCTGCCTGCAGGGCCCAGTGGTGCA	3_58263568_58263593	17	TCTGCCTGCAGGGCCCAGTGGTGCA	3_58263568_58263593	3	58263568	58263593	1885
3	64517015	64517017	5	13	TGGGAATGGGGCCCCAGCTGA	3_64517012_64517033	14	GGCCCTGGGAATGGGGCCCC	3_64517007_64517027	14	GGCCCTGGGAATGGGGCCCC	3_64517007_64517027	3	64517007	64517027	1886
3	82591828	82591833	5	13	TTGATATCCTGCCCTTGGTCA	3_82591812_82591833	16	TGCCCTTGGTCACAAAGGCCCA	3_82591821_82591843	16	TGCCCTTGGTCACAAAGGCCCA	3_82591821_82591843	3	82591821	82591843	1887
3	829535	829539	5	12	ACTGCAGTCCCCAGGGCC	3_829515_829533	12	GGCCTTGGTGAGGGGAGGGTCA	3_829529_829551	12	GGCCTTGGTGAGGGGAGGGTCA	3_829529_829551	3	829529	829551	1888
4	168489909	168489913	5	11	CGCCCCTCCTGCCCATG	4_168489916_168489933	5	GCCCATG	4_168489926_168489933	11	CGCCCCTCCTGCCCATG	4_168489916_168489933	4	168489916	168489933	1889
4	169243613	169243620	5	7	TGCACCCCTG	4_169243628_169243638	6	ACCCCTG	4_169243631_169243638	7	TGCACCCCTG	4_169243628_169243638	4	169243628	169243638	1890
4	3011209	3011212	5	8	ctcagaagggga	4_3011188_3011200	18	tacctggggcaaagaagttca	4_3011201_3011222	18	tacctggggcaaagaagttca	4_3011201_3011222	4	3011201	3011222	1891
4	71847964	71847967	5	20	TGAGAGCCTCTTTGCCTCAGGGAA	4_71847952_71847976	6	ttgcctaggct	4_71847976_71847987	20	TGAGAGCCTCTTTGCCTCAGGGAA	4_71847952_71847976	4	71847952	71847976	1892
4	8813289	8813291	5	12	gggattccaaggcccacactgta	4_8813287_8813310	14	tccctgggattccaaggccca	4_8813282_8813303	14	tccctgggattccaaggccca	4_8813282_8813303	4	8813282	8813303	1893
5	104205499	104205504	5	15	tggtcccctgtatcccagtga	5_104205492_104205513	14	tcccctgtatcccagtgacttca	5_104205495_104205518	15	tggtcccctgtatcccagtga	5_104205492_104205513	5	104205492	104205513	1894
5	2070834	2070847	5	15	TGGGCCTTGGTTCCCCCATCAGA	5_2070824_2070847	8	TCAGCTTGGGC	5_2070851_2070862	15	TGGGCCTTGGTTCCCCCATCAGA	5_2070824_2070847	5	2070824	2070847	1895
5	3738245	3738250	5	8	TCCCTGCGGGA	5_3738225_3738236	13	TCCCTGCGGGAGGCCCT	5_3738225_3738242	13	TCCCTGCGGGAGGCCCT	5_3738225_3738242	5	3738225	3738242	1896
5	4653183	4653189	5	13	TGGCTTGTGTGCCCCCCTGCC	5_4653168_4653189	15	CCCCCTGCCAGGGCCCAGTCGA	5_4653180_4653202	15	CCCCCTGCCAGGGCCCAGTCGA	5_4653180_4653202	5	4653180	4653202	1897
5	51596814	51596821	5	14	TCAATGCCCTGGGGTACAAGAGGC	5_50991172_50991196	18	TGCCCTGGGGTACAAGAGGCAA	5_51596807_51596829	18	TGCCCTGGGGTACAAGAGGCAA	5_51596807_51596829	5	51596807	51596829	1898
6	137757104	137757117	5	8	tgatcctgttta	6_137757120_137757132	12	ggctttgtagacagaggcct	6_137757101_137757121	12	ggctttgtagacagaggcct	6_137757101_137757121	6	137757101	137757121	1899
6	178191355	178191361	5	16	TGGGCTCTTTTCCTTCAGTGTA	6_178191350_178191372	13	TCCTTCAGTGTAATAAGGGT	6_178191360_178191380	16	TGGGCTCTTTTCCTTCAGTGTA	6_178191350_178191372	6	178191350	178191372	1900
6	6624138	6624143	5	19	GGGTCCCTTCTGCTCCCCAGGGGA	6_6624126_6624150	14	TCCCCAGGGGAGTCTACCGGTTC	6_6624139_6624162	19	GGGTCCCTTCTGCTCCCCAGGGGA	6_6624126_6624150	6	6624126	6624150	1901
6	78261163	78261166	5	16	TGGACCTCCAGGGTACCGAGGTGA	6_78261160_78261184	14	ACCTCCAGGGTACCGAGGTGACA	6_78261163_78261186	16	TGGACCTCCAGGGTACCGAGGTGA	6_78261160_78261184	6	78261160	78261184	1902
7	112166761	112166767	5	15	tgtgcctttttcccccagtaa	7_112166755_112166776	13	tcccccagtaaggtccc	7_112166765_112166782	15	tgtgcctttttcccccagtaa	7_112166755_112166776	7	112166755	112166776	1903
7	154760834	154760840	5	14	TGATTGTGGGCTCCAGTGGA	7_154760820_154760840	6	TCTGCTGG	7_154760851_154760859	14	TGATTGTGGGCTCCAGTGGA	7_154760820_154760840	7	154760820	154760840	1904
7	158307688	158307698	5	13	AGGAACCAGAGCCTCGAGGA	7_158307691_158307711	13	TGGGCTGTGTTAGGAGGAACCA	7_158307677_158307699	13	TGGGCTGTGTTAGGAGGAACCA	7_158307677_158307699	7	158307677	158307699	1905
7	167239096	167239103	5	15	AGGACACTTGTAAAACAGGGGA	7_167239091_167239113	13	GGGCGGCCACGCAGAGGACA	7_167239077_167239097	15	AGGACACTTGTAAAACAGGGGA	7_167239091_167239113	7	167239091	167239113	1906
7	167354024	167354028	5	14	GCCACTGCCGGGAAGAGGCCCTGG	7_167308527_167308551	14	GCCACTGCCGGGAAGAGGCCCT	7_167354015_167354037	14	GCCACTGCCGGGAAGAGGCCCT	7_167354015_167354037	7	167354015	167354037	1907
7	16769652	16769655	5	12	TGGGTCTGGAGGTGTCTGGGGA	7_16769632_16769654	14	TGTCTGGGGAGAGAGAGCCC	7_16769644_16769664	14	TGTCTGGGGAGAGAGAGCCC	7_16769644_16769664	7	16769644	16769664	1908
7	169547207	169547214	5	7	GGGGTAGGGGA	7_169547188_169547199	17	GCCACTGGGGTACAAGAGCCA	7_169547199_169547220	17	GCCACTGGGGTACAAGAGCCA	7_169547199_169547220	7	169547199	169547220	1909
7	2151480	2151482	5	17	TGGGCTCTGGTTCCCCAGGGA	7_2151467_2151488	15	TCCCCAGGGATGGGGCATGTTGGTG	7_2151478_2151503	17	TGGGCTCTGGTTCCCCAGGGA	7_2151467_2151488	7	2151467	2151488	1910
7	38512483	38512490	5	17	TGGGAAGCTTTTGCCTGGGGA	7_38512465_38512486	16	TTGCCTGGGGAACCAAAGCCCTCA	7_38512475_38512499	17	TGGGAAGCTTTTGCCTGGGGA	7_38512465_38512486	7	38512465	38512486	1911
7	43722829	43722836	5	16	GGGACCATCTGTAGGCCTTGGAGA	7_43722813_43722837	7	TGACTTTGGGC	7_43722843_43722854	16	GGGACCATCTGTAGGCCTTGGAGA	7_43722813_43722837	7	43722813	43722837	1912
7	59991330	59991336	5	14	TTGCCCTCTAAGCCACTGGTGT	7_59991312_59991334	13	GCCACTGGTGTATCAAGGCCT	7_59991323_59991344	14	TTGCCCTCTAAGCCACTGGTGT	7_59991312_59991334	7	59991312	59991334	1913
7	85321682	85321684	5	13	TGGACTGTGGAAGCAGGGTC	7_85321672_85321692	14	TGGACTGTGGAAGCAGGGTCTA	7_85321672_85321694	14	TGGACTGTGGAAGCAGGGTCTA	7_85321672_85321694	7	85321672	85321694	1914
7	90639791	90639794	5	17	aggcctcttcaccccagtgga	7_90639782_90639803	13	accccagtggaagcagcct	7_90639792_90639811	17	aggcctcttcaccccagtgga	7_90639782_90639803	7	90639782	90639803	1915
8	124645529	124645535	5	15	agggccttcgtgccccaggata	8_124645523_124645545	11	gccccaggataaaatcatga	8_124645534_124645554	15	agggccttcgtgccccaggata	8_124645523_124645545	8	124645523	124645545	1916
8	140626616	140626627	5	9	GGGCCCTGCTGGGC	8_140626629_140626643	9	GGCCCTGCTGGGC	8_140626630_140626643	9	GGCCCTGCTGGGC	8_140626630_140626643	8	140626630	140626643	1917
8	143428648	143428671	5	15	AGGGCTGTGTCACCCCAGGGAA	8_143428638_143428660	15	TCACCCCAGGGAAATGAAGCAA	8_143428647_143428669	15	TCACCCCAGGGAAATGAAGCAA	8_143428647_143428669	8	143428647	143428669	1918
8	99284719	99284723	5	10	aggctccctgctcatga	8_99284726_99284743	17	tcctgggggtaaagaggctccc	8_99284712_99284734	17	tcctgggggtaaagaggctccc	8_99284712_99284734	8	99284712	99284734	1919
9	110968259	110968263	5	14	TGGCAAGATAGAGCCCACAGGtga	9_110968256_110968280	16	TACACTGGCAAGATAGAGCCCA	9_110968251_110968273	16	TACACTGGCAAGATAGAGCCCA	9_110968251_110968273	9	110968251	110968273	1920
9	124393402	124393406	5	16	AGGTCCACTGGTACACCCCAGGGAA	9_124393389_124393414	10	AGACGTGAGGTCCA	9_124393382_124393396	16	AGGTCCACTGGTACACCCCAGGGAA	9_124393389_124393414	9	124393389	124393414	1921
9	2979271	2979278	5	15	TGGTACTCCCAGCCACTGCTGGGA	9_2979267_2979291	12	GACCCTGGTACTCCCAGCCA	9_2979262_2979282	15	TGGTACTCCCAGCCACTGCTGGGA	9_2979267_2979291	9	2979267	2979291	1922
9	63279014	63279023	5	17	GGGACCTCGGATCCCCAGGGGA	9_63279005_63279027	17	TCCCCAGGGGAAGGGGGTGCA	9_63279016_63279037	17	TCCCCAGGGGAAGGGGGTGCA	9_63279016_63279037	9	63279016	63279037	1923
9	91906406	91906412	5	13	aggtacactggggcaccagaggt	9_91906397_91906420	17	tacactggggcaccagaggtgta	9_91906400_91906423	17	tacactggggcaccagaggtgta	9_91906400_91906423	9	91906400	91906423	1924
9	92053028	92053031	5	15	GGCAGTCTCCTTCCCTGGGGGG	9_92053007_92053029	17	TTCCCTGGGGGGCAAAAGCCCCG	9_92053017_92053040	17	TTCCCTGGGGGGCAAAAGCCCCG	9_92053017_92053040	9	92053017	92053040	1925
9	93726781	93726786	5	15	tgggcacctgtaaccccaggta	9_93726774_93726796	13	ccgggcatggtggtgggca	9_93726761_93726780	15	tgggcacctgtaaccccaggta	9_93726774_93726796	9	93726774	93726796	1926
X	40339350	40339352	5	9	tgggccaagagga	X_40339329_40339342	12	tgggccaagaggagacct	X_40339329_40339347	12	tgggccaagaggagacct	X_40339329_40339347	X	40339329	40339347	1927
10	13655938	13655942	4	15	tggactcccttcccccagtgtc	10_13655927_13655949	12	tcccccagtgtctgttggtaca	10_13655937_13655959	15	tggactcccttcccccagtgtc	10_13655927_13655949	10	13655927	13655949	1928
10	29279242	29279245	4	11	agtaggttgtgggctctggtga	10_29279223_29279245	2	tc	10_29279263_29279265	11	agtaggttgtgggctctggtga	10_29279223_29279245	10	29279223	29279245	1929
10	3446319	3446323	4	14	TGGGCCTTTCTGCAGGTGT	10_3446312_3446331	7	TCTCCTTTGG	10_3446333_3446343	14	TGGGCCTTTCTGCAGGTGT	10_3446312_3446331	10	3446312	3446331	1930
10	35011357	35011363	4	15	tgggcccctttacaggggt	10_35011349_35011368	10	tctgtgaaatttgggccc	10_35011338_35011356	15	tgggcccctttacaggggt	10_35011349_35011368	10	35011349	35011368	1931
10	4948819	4948834	4	13	TGGAGACCCTGGCTCTGGGGC	10_4948807_4948828	13	GACCCTGGCTCTGGGGCCCA	10_4948811_4948831	13	GACCCTGGCTCTGGGGCCCA	10_4948811_4948831	10	4948811	4948831	1932
10	51700717	51700726	4	14	ggattgctcttcctggagga	10_51700699_51700719	16	tcttcctggaggaacacactcca	10_51700706_51700729	16	tcttcctggaggaacacactcca	10_51700706_51700729	10	51700706	51700729	1933
10	62499863	62499868	4	13	tggaggtagaggccacagtga	10_62499862_62499883	13	ggctttggaggtagaggcca	10_62499857_62499877	13	ggctttggaggtagaggcca	10_62499857_62499877	10	62499857	62499877	1934
10	66750724	66750730	4	14	GGGTCCTCTCTCCAGGGTC	10_66750717_66750736	14	TCTCCAGGGTCCAGTGCCTCCC	10_66750725_66750747	14	TCTCCAGGGTCCAGTGCCTCCC	10_66750725_66750747	10	66750725	66750747	1935
10	73763425	73763429	4	7	TTAACCCATTT	10_73763438_73763449	2	CA	10_73763405_73763407	7	TTAACCCATTT	10_73763438_73763449	10	73763438	73763449	1936
10	74743237	74743243	4	11	GGGTCCTGTGACTTGCC	10_74743245_74743262	14	TCTCCTGTAATAGGGTCCT	10_74743233_74743252	14	TCTCCTGTAATAGGGTCCT	10_74743233_74743252	10	74743233	74743252	1937
10	79247230	79247244	4	14	TTCCCCTGGTTCACAGGGGA	10_79247222_79247242	15	TCCCCTGGTTCACAGGGGAGCC	10_79247223_79247245	15	TCCCCTGGTTCACAGGGGAGCC	10_79247223_79247245	10	79247223	79247245	1938
10	79502629	79502632	4	14	TGTGAGCTCTGGTTCAAAGGCA	10_79502619_79502641	13	AGCTCTGGTTCAAAGGCACA	10_79502623_79502643	14	TGTGAGCTCTGGTTCAAAGGCA	10_79502619_79502641	10	79502619	79502641	1939
1	110758187	110758191	4	16	aggacctctgtcccacaggaaa	1_110758180_110758202	14	tcccacaggaaacaaagaact	1_110758190_110758211	16	aggacctctgtcccacaggaaa	1_110758180_110758202	1	110758180	110758202	1940
11	112862240	112862247	4	15	TGCCCTCCTTTCCCAGGGCC	11_112862235_112862255	12	TTCCCAGGGCCTATTTCTCTA	11_112862244_112862265	15	TGCCCTCCTTTCCCAGGGCC	11_112862235_112862255	11	112862235	112862255	1941
11	122345348	122345354	4	12	TGGGTCCCTGTGACGGAGCCCA	11_122345341_122345363	14	TCCCTGTGACGGAGCCCA	11_122345345_122345363	14	TCCCTGTGACGGAGCCCA	11_122345345_122345363	11	122345345	122345363	1942
11	122970128	122970132	4	15	TCGCCTTCTTCCCAGGGCA	11_122970123_122970142	13	TTCCCAGGGCACCGGGGGCGT	11_122970131_122970152	15	TCGCCTTCTTCCCAGGGCA	11_122970123_122970142	11	122970123	122970142	1943
1	11405209	11405215	4	14	TAGGCTGCTTTACTCCAACGGA	1_11405202_11405224	13	ACTCCAACGGAAAACAGGTGC	1_11405213_11405234	14	TAGGCTGCTTTACTCCAACGGA	1_11405202_11405224	1	11405202	11405224	1944
11	21762710	21762726	4	16	gagactgtcttttccccagtgaa	11_21762712_21762735	5	agcacca	11_21762696_21762703	16	gagactgtcttttccccagtgaa	11_21762712_21762735	11	21762712	21762735	1945
1	134598435	134598443	4	15	TGAAACCGTCCCCAGGGGT	1_134598421_134598440	17	TCCCCAGGGGTAGAGAGGTACC	1_134598429_134598451	17	TCCCCAGGGGTAGAGAGGTACC	1_134598429_134598451	1	134598429	134598451	1946
11	443370	443372	4	11	CCTTAATGAGACAGGGA	11_443349_443366	3	TCC	11_443390_443393	11	CCTTAATGAGACAGGGA	11_443349_443366	11	443349	443366	1947
11	47261410	47261417	4	5	GCAGGCGG	11_47261391_47261399	12	GCAGGCGGCTAGAGGGCGG	11_47261391_47261410	12	GCAGGCGGCTAGAGGGCGG	11_47261391_47261410	11	47261391	47261410	1948
1	15495794	15495799	4	16	GGCCTCGATGCCCTGCACAGGGGC	1_15495774_15495798	15	TGCACAGGGGCACCAGAGCACCG	1_15495787_15495810	16	GGCCTCGATGCCCTGCACAGGGGC	1_15495774_15495798	1	15495774	15495798	1949
1	161004637	161004641	4	7	AGACTGAGGGTA	1_161004617_161004629	14	AGGCCAGGGGTAAAAAGGCCCC	1_161004629_161004651	14	AGGCCAGGGGTAAAAAGGCCCC	1_161004629_161004651	1	161004629	161004651	1950
1	162006873	162006876	4	14	AGGACTCCTGTACCTCAGTGGC	1_162006863_162006885	13	ACTCCTGTACCTCAGTGGCTGCA	1_162006866_162006889	14	AGGACTCCTGTACCTCAGTGGC	1_162006863_162006885	1	162006863	162006885	1951
1	164296977	164296984	4	7	ATGTCACAGCTGT	1_164296958_164296971	18	TTGCTGGGGTAACAGAGGTCCA	1_164296970_164296992	18	TTGCTGGGGTAACAGAGGTCCA	1_164296970_164296992	1	164296970	164296992	1952
12	101491302	101491306	4	14	ggggcctctgggagccagtgta	12_101491294_101491316	14	gcctctgggagccagtgtaaa	12_101491297_101491318	14	gcctctgggagccagtgtaaa	12_101491297_101491318	12	101491297	101491318	1953
12	118876454	118876472	4	15	TTGCCACTGGCAAGCCGGGGGA	12_118876461_118876483	9	AAGCCGGGGGAAG	12_118876472_118876485	15	TTGCCACTGGCAAGCCGGGGGA	12_118876461_118876483	12	118876461	118876483	1954
1	216344155	216344161	4	15	tgtccctctccaccccagtgta	1_216344147_216344169	13	accccagtgtacatatagagcc	1_216344158_216344180	15	tgtccctctccaccccagtgta	1_216344147_216344169	1	216344147	216344169	1955
1	23547266	23547270	4	15	TGGGCCCTGGAGCCACAGGCCA	1_23547257_23547279	15	GGCCCTGGAGCCACAGGCCA	1_23547259_23547279	15	GGCCCTGGAGCCACAGGCCA	1_23547259_23547279	1	23547259	23547279	1956
12	47261305	47261309	4	13	tggctcctggactctggtaa	12_47261290_47261310	5	tccattgt	12_47261321_47261329	13	tggctcctggactctggtaa	12_47261290_47261310	12	47261290	47261310	1957
12	60243424	60243430	4	8	TCTACCAGCATGCC	12_60243435_60243449	13	TCCACACCTTCACAAAGGCTCTA	12_60243416_60243439	13	TCCACACCTTCACAAAGGCTCTA	12_60243416_60243439	12	60243416	60243439	1958
12	64058146	64058150	4	14	TGAGACGCACTCACCAAGGCC	12_64058137_64058158	9	GCCCACACAGCAAAG	12_64058155_64058170	14	TGAGACGCACTCACCAAGGCC	12_64058137_64058158	12	64058137	64058158	1959
1	26471187	26471195	4	15	TGCCTGTGGCTCCCCAGGGCA	1_26471184_26471205	16	TCCCCAGGGCACAAGAGGC	1_26471194_26471213	16	TCCCCAGGGCACAAGAGGC	1_26471194_26471213	1	26471194	26471213	1960
12	94841529	94841532	4	13	TGGTCCCTTTCCCTGTCTTA	12_94841512_94841532	16	TTCCCTGTCTTAAAAAGGTCCA	12_94841520_94841542	16	TTCCCTGTCTTAAAAAGGTCCA	12_94841520_94841542	12	94841520	94841542	1961
13	104899433	104899438	4	14	TGGGCCTTGGTCCAGGAGG	13_104899425_104899444	13	TGCTGTGGGCCTTGGTCCA	13_104899420_104899439	14	TGGGCCTTGGTCCAGGAGG	13_104899425_104899444	13	104899425	104899444	1962
13	23621409	23621414	4	17	TGAGCCTCTTTCCCCCAGAGGC	13_23621402_23621424	13	CCCCCAGAGGCATGGGGATC	13_23621413_23621433	17	TGAGCCTCTTTCCCCCAGAGGC	13_23621402_23621424	13	23621402	23621424	1963
13	28721162	28721166	4	16	TGAGCCTTTTCTCCCCAGGGTA	13_28721155_28721177	14	TCCCCAGGGTATGGCTCCT	13_28721166_28721185	16	TGAGCCTTTTCTCCCCAGGGTA	13_28721155_28721177	13	28721155	28721177	1964
13	30435943	30435951	4	12	tgtactttgccattaggct	13_30435926_30435945	14	taggctttggtaatagaggaca	13_30435939_30435961	14	taggctttggtaatagaggaca	13_30435939_30435961	13	30435939	30435961	1965
13	31648518	31648521	4	6	gagagctct	13_31648532_31648541	2	tct	13_31648538_31648541	6	gagagctct	13_31648532_31648541	13	31648532	31648541	1966
13	33046894	33046899	4	5	ctgggca	13_33046874_33046881	10	ctgggcatggtgatggg	13_33046874_33046891	10	ctgggcatggtgatggg	13_33046874_33046891	13	33046874	33046891	1967
13	43512763	43512766	4	16	TGTGCCCCTGTCCCCCAGGGGC	13_43512752_43512774	16	CCCCCAGGGGCAAACAGTGGCA	13_43512763_43512785	16	CCCCCAGGGGCAAACAGTGGCA	13_43512763_43512785	13	43512763	43512785	1968
13	43884205	43884211	4	14	TGGGCCTCTGCTCCCCAGCTTC	13_43884197_43884219	9	TCCCTTAGGCCAG	13_43884217_43884230	14	TGGGCCTCTGCTCCCCAGCTTC	13_43884197_43884219	13	43884197	43884219	1969
1	36046086	36046089	4	15	GGGACTGTGGTGAGCCAGGGAA	1_36046078_36046100	12	GGGGGCAGAGTGAGGGACT	1_36046065_36046084	15	GGGACTGTGGTGAGCCAGGGAA	1_36046078_36046100	1	36046078	36046100	1970
13	98128928	98128933	4	14	AGGGCTTCTTTAAAGGCAGGGAA	13_98128919_98128942	8	AGGCTGGTACCA	13_98128908_98128920	14	AGGGCTTCTTTAAAGGCAGGGAA	13_98128919_98128942	13	98128919	98128942	1971
14	102765879	102765883	4	16	TCGATGCCTTGGTGCCCCAAGGCA	14_102765866_102765890	13	TGCCTTGGTGCCCCAAGGCA	14_102765870_102765890	16	TCGATGCCTTGGTGCCCCAAGGCA	14_102765866_102765890	14	102765866	102765890	1972
14	125825751	125825756	4	13	TGGGCTGCTTCACTGGGGC	14_125825744_125825763	14	TTCACTGGGGCCTCCAGGAGCA	14_125825752_125825774	14	TTCACTGGGGCCTCCAGGAGCA	14_125825752_125825774	14	125825752	125825774	1973
14	12863721	12863725	4	9	TGACCCAGAGA	14_12863701_12863712	15	ACCCCTGCGGTTCCAAGGTCCA	14_12863711_12863733	15	ACCCCTGCGGTTCCAAGGTCCA	14_12863711_12863733	14	12863711	12863733	1974
14	3165188	3165191	4	15	TGGAGCAGTTTGTAGACCCTAGAAGC	14_3165168_3165194	12	ACCCTAGAAGCAGGGCCCCA	14_3165183_3165203	15	TGGAGCAGTTTGTAGACCCTAGAAGC	14_3165168_3165194	14	3165168	3165194	1975
14	5585101	5585107	4	1	a	14_5585082_5585083	13	tatcctttcaaaagagccca	14_5585097_5585117	13	tatcctttcaaaagagccca	14_5585097_5585117	14	5585097	5585117	1976
1	46353855	46353859	4	14	TACCTTGGTGCTCCAGGCA	1_46353847_46353866	13	TACCTTGGTGCTCCAGGCA	1_46353847_46353866	14	TACCTTGGTGCTCCAGGCA	1_46353847_46353866	1	46353847	46353866	1977
14	67750176	67750181	4	15	TTGCCCCCATCTCCAGGGGA	14_67750176_67750196	9	TCTCCAGGGGACTTG	14_67750185_67750200	15	TTGCCCCCATCTCCAGGGGA	14_67750176_67750196	14	67750176	67750196	1978
14	6946945	6946948	4	14	TGGTCCTTGGCTCCCCAGGA	14_6946934_6946954	15	TCCCCAGGACCAGCAAGCGCAGG	14_6946945_6946968	15	TCCCCAGGACCAGCAAGCGCAGG	14_6946945_6946968	14	6946945	6946968	1979
14	7039999	7040005	4	15	tgggctctgtgaagacagggaa	14_7039993_7040015	5	tgtctgg	14_7040017_7040024	15	tgggctctgtgaagacagggaa	14_7039993_7040015	14	7039993	7040015	1980
14	736702	736708	4	14	TGGGCCCCTGTGAGGCAGTGA	14_736695_736716	16	GCCCCTGTGAGGCAGTGAGGCTG	14_736698_736721	16	GCCCCTGTGAGGCAGTGAGGCTG	14_736698_736721	14	736698	736721	1981
1	47401154	47401160	4	17	tggtctcttttgccccagttgc	1_47401144_47401166	13	gccccagttgcagagcctcct	1_47401155_47401176	17	tggtctcttttgccccagttgc	1_47401144_47401166	1	47401144	47401166	1982
1	50071007	50071012	4	13	tgagacaagattgcactgtggta	1_50070988_50071011	11	gtgagacaagattgca	1_50070987_50071003	13	tgagacaagattgcactgtggta	1_50070988_50071011	1	50070988	50071011	1983
15	1041231	1041237	4	8	CCCAGGGA	15_1041212_1041220	13	GCTCCTGTGCCTGAGCCCCA	15_1041227_1041247	13	GCTCCTGTGCCTGAGCCCCA	15_1041227_1041247	15	1041227	1041247	1984
15	2589591	2589593	4	15	GGACCTCTGCTGGGCCGTGGTGG	15_2589570_2589593	12	TCTGCTGGGCCGTGGTGGTGGT	15_2589575_2589597	15	GGACCTCTGCTGGGCCGTGGTGG	15_2589570_2589593	15	2589570	2589593	1985
15	27093758	27093764	4	16	TGGACCACTGTTGTACAGAGGC	15_27093749_27093771	14	ACCACTGTTGTACAGAGGCACA	15_27093752_27093774	16	TGGACCACTGTTGTACAGAGGC	15_27093749_27093771	15	27093749	27093771	1986
15	392154	392157	4	13	TGGACTGGGGTGACCCAATGCa	15_392146_392168	10	TGGTGCCTGGAAGTGGA	15_392133_392150	13	TGGACTGGGGTGACCCAATGCa	15_392146_392168	15	392146	392168	1987
15	4112806	4112810	4	14	TGGAGCCTGAGCCCTGGCTGA	15_4112805_4112826	9	AGCCCTGGCTGATAAC	15_4112814_4112830	14	TGGAGCCTGAGCCCTGGCTGA	15_4112805_4112826	15	4112805	4112826	1988
15	46728800	46728805	4	9	tggccatctctg	15_46728812_46728824	13	gccactgactgtatgggggtaca	15_46728783_46728806	13	gccactgactgtatgggggtaca	15_46728783_46728806	15	46728783	46728806	1989
15	5474488	5474493	4	13	TCCCCCTCCCTCACCAGGGCT	15_5474479_5474500	13	CCCCCTCCCTCACCAGGGCTCCC	15_5474480_5474503	13	CCCCCTCCCTCACCAGGGCTCCC	15_5474480_5474503	15	5474480	5474503	1990
15	6645733	6645744	4	14	GGGCCCTTTTTCCCCAGTCTC	15_6645727_6645748	3	TCC	15_6645757_6645760	14	GGGCCCTTTTTCCCCAGTCTC	15_6645727_6645748	15	6645727	6645748	1991
1	567896	567903	4	15	gatccacactgggtcacctgggga	1_567877_567901	17	tcacctggggagaaagggtgaa	1_567890_567912	17	tcacctggggagaaagggtgaa	1_567890_567912	1	567890	567912	1992
16	18762417	18762420	4	5	AGGGCA	16_18762396_18762402	16	ACTCCTGGGGCACagatgcaca	16_18762407_18762429	16	ACTCCTGGGGCACagatgcaca	16_18762407_18762429	16	18762407	18762429	1993
16	21200801	21200805	4	11	cgcaccaatcagcaccctgtta	16_21200783_21200805	14	caccctgttaaaacagtcca	16_21200795_21200815	14	caccctgttaaaacagtcca	16_21200795_21200815	16	21200795	21200815	1994
16	24394814	24394820	4	13	actgtgtgccaagcactggggt	16_24394795_24394817	14	agcactggggtaacaagggcaa	16_24394806_24394828	14	agcactggggtaacaagggcaa	16_24394806_24394828	16	24394806	24394828	1995
1	63588323	63588329	4	14	TGGACCTTTTAAAGGGAGGGAA	1_63588316_63588338	11	TGAGGAAAGCTGTGGA	1_63588304_63588320	14	TGGACCTTTTAAAGGGAGGGAA	1_63588316_63588338	1	63588316	63588338	1996
16	3667959	3667966	4	15	TGGGCTCCGGCCCCAGGGCC	16_3667954_3667974	14	GCCCCAGGGCCCACGTCACA	16_3667963_3667983	15	TGGGCTCCGGCCCCAGGGCC	16_3667954_3667974	16	3667954	3667974	1997
16	41288758	41288761	4	14	CCTCCCTGGAGAGAAGGGGCCC	16_41242568_41242590	16	TCCCTGGAGAGAAGGGGCCCA	16_41288749_41288770	16	TCCCTGGAGAGAAGGGGCCCA	16_41288749_41288770	16	41288749	41288770	1998
16	45397908	45397910	4	13	GGGAAGCGAGGCCCCTGGGA	16_45397906_45397926	18	TCCCCTGGGGGAAGCGAGGCCCC	16_45397898_45397921	18	TCCCCTGGGGGAAGCGAGGCCCC	16_45397898_45397921	16	45397898	45397921	1999
[truncated: 333 more rows]

## Sheet: AAV8-M1PCSK9 3E13 d129
Chr	Start	End	Reads	Match to target sequence (Positive strand)	Sequence	Location	Match to target sequence (Negative strand)	Sequence	Location	Highest match	Sequence	Location	Chr	Start	End	ITR-Seq Rank
1	54708770	54708922	45135	22	TGGACCTCTTTGCCCCAGGGGA	1_54708863_54708885	15	GACCCTGGGGACTTTGGGGACCA	1_54708825_54708848	22	TGGACCTCTTTGCCCCAGGGGA	1_54708863_54708885	1	54708863	54708885	1
16	49265514	49265551	1363	14	AGGACCTTGGTGAGCCCGGGAA	16_49265525_49265547	14	TGGGGATCAACGACAAGGACCT	16_49265510_49265532	14	TGGGGATCAACGACAAGGACCT	16_49265510_49265532	16	49265510	49265532	2
16	23152827	23152855	1284	15	TGGGCTGTGGCTCCCCAGGGCA	16_23152833_23152855	14	TCCCCAGGGCACTAAAGCA	16_23152844_23152863	15	TGGGCTGTGGCTCCCCAGGGCA	16_23152833_23152855	16	23152833	23152855	3
13	43000760	43000782	970	15	AGGACCTTGTTAACCCAGTGAA	13_43000760_43000782	12	ATTGTGCAATGAGGACCT	13_43000749_43000767	15	AGGACCTTGTTAACCCAGTGAA	13_43000760_43000782	13	43000760	43000782	4
6	2022570	2022607	919	16	TGGACCTTGTTGCAGGAGTGGA	6_2022570_2022592	3	CCA	6_2022566_2022569	16	TGGACCTTGTTGCAGGAGTGGA	6_2022570_2022592	6	2022570	2022592	5
20	69811035	69811057	547	7	AGGCCCGCTGT	20_69811057_69811068	15	TTCCCTGGGCCACCAAGGCCCG	20_69811042_69811064	15	TTCCCTGGGCCACCAAGGCCCG	20_69811042_69811064	20	69811042	69811064	6
12	51647758	51647769	469	10	AGGTCCACTTTCTCC	12_51647770_51647785	16	TCCACTGGGTTATCAAGGTCCA	12_51647755_51647777	16	TCCACTGGGTTATCAAGGTCCA	12_51647755_51647777	12	51647755	51647777	7
2	83568836	83568854	417	11	aggcccacatcctccccataa	2_83568846_83568867	13	tccctttccaaggccca	2_83568836_83568853	13	tccctttccaaggccca	2_83568836_83568853	2	83568836	83568853	8
9	53019657	53019673	397	16	TGGTCTGTGGTATCCCAGGGGA	9_53019653_53019675	5	TGCCCTT	9_53019680_53019687	16	TGGTCTGTGGTATCCCAGGGGA	9_53019653_53019675	9	53019653	53019675	9
5	139700768	139700803	358	13	CTGCTGTGTCTCCCAAGCA	5_139700763_139700782	17	TCACTGGGTCAAAGAGGCCCC	5_139700785_139700806	17	TCACTGGGTCAAAGAGGCCCC	5_139700785_139700806	5	139700785	139700806	10
12	3457567	3457586	283	17	tggacctcggtgccccaggctc	12_3457565_3457587	5	tgtcca	12_3457554_3457560	17	tggacctcggtgccccaggctc	12_3457565_3457587	12	3457565	3457587	11
15	4729045	4729057	279	6	AGGGAGA	15_4729029_4729036	16	TTCCTGGGGTACCAGAGCCCA	15_4729042_4729063	16	TTCCTGGGGTACCAGAGCCCA	15_4729042_4729063	15	4729042	4729063	12
9	114398064	114398105	275	8	TCCACAGGGGC	9_114398062_114398073	19	AAGAGGTCCCCTGAGGCTACAG	9_103311745_103311767	19	AAGAGGTCCCCTGAGGCTACAG	9_103311745_103311767	9	103311745	103311767	13
13	92389314	92389325	269	14	TGACTCTGCACGGGGGTA	13_92389304_92389322	15	TGCACGGGGGTAAAAAGGCCCC	13_92389310_92389332	15	TGCACGGGGGTAAAAAGGCCCC	13_92389310_92389332	13	92389310	92389332	14
16	23679706	23679718	265	15	GGCGTCCCTGGGGGAAAGAGGCCC	16_23600360_23600384	18	TCCCTGGGGGAAAGAGGCCCT	16_23679704_23679725	18	TCCCTGGGGGAAAGAGGCCCT	16_23679704_23679725	16	23679704	23679725	15
20	18409	18464	236	5	CGGGGGT	20_18409_18416	11	CGGGGGTACCAGGGCACCC	20_18409_18428	11	CGGGGGTACCAGGGCACCC	20_18409_18428	20	18409	18428	16
6	136171631	136171641	234	15	GGGGCCTCTGTCCAGGGGT	6_136171627_136171646	12	CCTGGAGCAGGCAGGGGCC	6_136171614_136171633	15	GGGGCCTCTGTCCAGGGGT	6_136171627_136171646	6	136171627	136171646	17
10	22429618	22429649	229	16	AGGACCTCTGTAACACAGTGGA	10_22429622_22429644	14	ACCTCTGTAACACAGTGGACCA	10_22429625_22429647	16	AGGACCTCTGTAACACAGTGGA	10_22429622_22429644	10	22429622	22429644	18
6	147261514	147261526	204	13	TGGTGTCCCTTGGGGA	6_147261506_147261522	17	TCCCTTGGGGAACAAAGGTCCC	6_147261511_147261533	17	TCCCTTGGGGAACAAAGGTCCC	6_147261511_147261533	6	147261511	147261533	19
12	47925556	47925569	199	17	CAGACCTCTGTGCCCCAGTGAA	12_47925549_47925571	11	ACCTCTGTGCCCCAGTGAAGAA	12_47925552_47925574	17	CAGACCTCTGTGCCCCAGTGAA	12_47925549_47925571	12	47925549	47925571	20
5	112049533	112049558	191	10	CCAGGCTCCACTGGGGT	5_112049523_112049540	17	TCCACTGGGGTACAAAGGTGCA	5_112049529_112049551	17	TCCACTGGGGTACAAAGGTGCA	5_112049529_112049551	5	112049529	112049551	21
19	42499110	42499115	190	12	TGTGCCTTGGTAAGACAGGAGA	19_42499102_42499124	13	TGCCTTGGTAAGACAGGAGACA	19_42499104_42499126	13	TGCCTTGGTAAGACAGGAGACA	19_42499104_42499126	19	42499104	42499126	22
15	19338500	19338511	189	19	AGGTCCTCTTTTCCCCAGGGGA	15_19338495_19338517	15	TCCCCAGGGGAGCTATGAGGC	15_19338506_19338527	19	AGGTCCTCTTTTCCCCAGGGGA	15_19338495_19338517	15	19338495	19338517	23
6	2020581	2020612	159	14	TGGGCCTTGTCACAGGAGT	6_2020598_2020617	9	AACAAAAAGTGTTTA	6_2020574_2020589	14	TGGGCCTTGTCACAGGAGT	6_2020598_2020617	6	2020598	2020617	24
3	5300847	5300862	156	8	CCTGCAGGGAA	3_5300832_5300843	17	GCCCCTGGGGCACCACAGTCCCA	3_5300844_5300867	17	GCCCCTGGGGCACCACAGTCCCA	3_5300844_5300867	3	5300844	5300867	25
1	8842142	8842156	147	15	ttgcactttccactgggga	1_8842130_8842149	15	tccactggggaagcaaagccca	1_8842138_8842160	15	tccactggggaagcaaagccca	1_8842138_8842160	1	8842138	8842160	26
20	41111982	41111988	147	19	tgtactctctctccccagggga	20_41111974_41111996	14	tccccaggggacatttggcaa	20_41111985_41112006	19	tgtactctctctccccagggga	20_41111974_41111996	20	41111974	41111996	27
17	95241522	95241531	145	13	TGGCCAAGCGCCCTGGGGTA	17_95241510_95241530	15	CGCCCTGGGGTACAAGGGGCA	17_95241518_95241539	15	CGCCCTGGGGTACAAGGGGCA	17_95241518_95241539	17	95241518	95241539	28
3	5401201	5401208	145	6	CAGACGTGA	3_5401182_5401191	14	GGCCCTGGTACAAGAGCCCCC	3_5401196_5401217	14	GGCCCTGGTACAAGAGCCCCC	3_5401196_5401217	3	5401196	5401217	29
12	10658921	10658929	139	14	AGGAGGCCACTGGGGGACAGAGGA	12_10658909_10658933	17	GCCACTGGGGGACAGAGGACCA	12_10658914_10658936	17	GCCACTGGGGGACAGAGGACCA	12_10658914_10658936	12	10658914	10658936	30
15	6176365	6176384	137	17	GGAACTTCTTTGCCCCAGTGAA	15_6176359_6176381	12	TGCCCCAGTGAAACAGCTGTT	15_6176369_6176390	17	GGAACTTCTTTGCCCCAGTGAA	15_6176359_6176381	15	6176359	6176381	31
3	23084639	23084646	133	17	tgggcctttttacaccagtgga	3_23084632_23084654	13	acaccagtggaccagcaggca	3_23084643_23084664	17	tgggcctttttacaccagtgga	3_23084632_23084654	3	23084632	23084654	32
12	46743021	46743031	130	15	tgggcctctgtaaaccaggtgc	12_46743016_46743038	12	tcctgtgggcctctgtaaacca	12_46743011_46743033	15	tgggcctctgtaaaccaggtgc	12_46743016_46743038	12	46743016	46743038	33
20	66575754	66575765	127	18	TAGACCTCTTTTCCCCAGGGTC	20_66575747_66575769	15	TCCCCAGGGTCCTGCAAGGGCTC	20_66575758_66575781	18	TAGACCTCTTTTCCCCAGGGTC	20_66575747_66575769	20	66575747	66575769	34
16	48383084	48383092	125	18	GGGCCCTCCTTGCCCCAGGGAA	16_48383076_48383098	9	ATGGCAGATGGGGCCC	16_48383066_48383082	18	GGGCCCTCCTTGCCCCAGGGAA	16_48383076_48383098	16	48383076	48383098	35
2	47193064	47193079	125	5	AGGAGA	2_47193049_47193055	16	TCCACTGGGGAGGAGAGGCCT	2_47193056_47193077	16	TCCACTGGGGAGGAGAGGCCT	2_47193056_47193077	2	47193056	47193077	36
3	185631090	185631109	118	10	TACAATACACTGGGGA	3_185631077_185631093	16	TACACTGGGGAGAAAAGGGCCA	3_185631082_185631104	16	TACACTGGGGAGAAAAGGGCCA	3_185631082_185631104	3	185631082	185631104	37
14	69311385	69311396	115	13	TGCTCAGCCATGTCCCCTGGGA	14_69311370_69311392	17	TCCCCTGGGATACAGGGGTACA	14_69311382_69311404	17	TCCCCTGGGATACAGGGGTACA	14_69311382_69311404	14	69311382	69311404	38
2	162288003	162288020	115	12	TGGGCAGTGAGCTCTGGGAA	2_162287995_162288015	13	TTAGCTGGGCAGTGAGCTCTG	2_162287990_162288011	13	TTAGCTGGGCAGTGAGCTCTG	2_162287990_162288011	2	162287990	162288011	39
20	34239667	34239677	112	15	CGGCCCTTGGTGCTCCAGGGGT	20_34239658_34239680	14	GCCCTTGGTGCTCCAGGGGTACC	20_34239660_34239683	15	CGGCCCTTGGTGCTCCAGGGGT	20_34239658_34239680	20	34239658	34239680	40
6	171450916	171450923	111	12	TGGGCTCCTCCACCACAGCCCA	6_171450911_171450933	7	CAGCACCTCCA	6_171450897_171450908	12	TGGGCTCCTCCACCACAGCCCA	6_171450911_171450933	6	171450911	171450933	41
9	128389906	128389915	111	15	TGGGCCCTGGAAACCCAGGGCA	9_128389898_128389920	13	AACCCAGGGCAGACAGCTGGA	9_128389909_128389930	15	TGGGCCCTGGAAACCCAGGGCA	9_128389898_128389920	9	128389898	128389920	42
1	17704706	17704739	108	11	tggattaaAAAGGCCCAGTAA	1_17704711_17704732	15	ttcactggattaaAAAGGCCCA	1_17704706_17704728	15	ttcactggattaaAAAGGCCCA	1_17704706_17704728	1	17704706	17704728	43
9	6334087	6334101	98	17	TGGCCCTTGGCTCTCCAGTGGC	9_6334087_6334109	12	TCTCCAGTGGCTGAAGTA	9_6334098_6334116	17	TGGCCCTTGGCTCTCCAGTGGC	9_6334087_6334109	9	6334087	6334109	44
16	3851825	3851834	95	16	CGGGCCTCTGTTCCCCAGGACA	16_3851818_3851840	7	TCCCGCTCTG	16_3851841_3851851	16	CGGGCCTCTGTTCCCCAGGACA	16_3851818_3851840	16	3851818	3851840	45
17	10432378	10432395	91	8	GCATTCTGGGGA	17_10432364_10432376	14	TGACGTGGGGAGCAAAGGCCCA	17_10432377_10432399	14	TGACGTGGGGAGCAAAGGCCCA	17_10432377_10432399	17	10432377	10432399	46
19	19864148	19864152	88	17	GGGGTCCTTGGCACTCCAGGGGA	19_19864137_19864160	14	CCATGGGGAGGGGTCCT	19_19864128_19864145	17	GGGGTCCTTGGCACTCCAGGGGA	19_19864137_19864160	19	19864137	19864160	47
19	2689412	2689423	88	15	agcgcctctgtaccccagggcc	19_2689408_2689430	12	accccagggcctttgcacgt	19_2689419_2689439	15	agcgcctctgtaccccagggcc	19_2689408_2689430	19	2689408	2689430	48
20	74415354	74415360	87	17	tgcatctttgacccagtgga	20_74415346_74415366	12	ccttcaaggggtgca	20_74415335_74415350	17	tgcatctttgacccagtgga	20_74415346_74415366	20	74415346	74415366	49
4	38733729	38733731	84	16	cgggccttgggaccccagggca	4_38733721_38733743	14	accccagggcacacacca	4_38733732_38733750	16	cgggccttgggaccccagggca	4_38733721_38733743	4	38733721	38733743	50
1	166095035	166095043	82	15	aggccctggtaacccagggga	1_166095030_166095051	12	aacccaggggaggagctGGGT	1_166095040_166095061	15	aggccctggtaacccagggga	1_166095030_166095051	1	166095030	166095051	51
8	21991123	21991130	80	16	catgttccctgggggagaaaag	8_21990593_21990615	16	ttccctgggggagaaaagccca	8_21991114_21991136	16	ttccctgggggagaaaagccca	8_21991114_21991136	8	21991114	21991136	52
1	389350	389358	79	6	GCACAGGCGT	1_389332_389342	15	TCGGGCAGGGGCACCAAGGGCCA	1_389341_389364	15	TCGGGCAGGGGCACCAAGGGCCA	1_389341_389364	1	389341	389364	53
1	16377468	16377478	78	13	TGCCACCTCAAACCTGGGGA	1_16377455_16377475	16	TCAAACCTGGGGAACCAGGGCCC	1_16377462_16377485	16	TCAAACCTGGGGAACCAGGGCCC	1_16377462_16377485	1	16377462	16377485	54
10	87704161	87704165	73	8	ttgcttctggtgg	10_87704141_87704154	1	t	10_87704184_87704185	8	ttgcttctggtgg	10_87704141_87704154	10	87704141	87704154	55
16	39251208	39251215	71	14	TGGGCCTCTGTCCCTCTGTGTC	16_39251202_39251224	13	TCCCTCTGTGTCCCTGCAGTC	16_39251212_39251233	14	TGGGCCTCTGTCCCTCTGTGTC	16_39251202_39251224	16	39251202	39251224	56
12	56381051	56381056	70	14	ggggcctctgttctccagttca	12_56381043_56381065	13	tctccagttcactaaagttcc	12_56381054_56381075	14	ggggcctctgttctccagttca	12_56381043_56381065	12	56381043	56381065	57
20	28776924	28776929	70	13	GGGAGCTGCCACTGGGAA	20_28776909_28776927	15	GCCACTGGGAAGAAGAAGCCCA	20_28776916_28776938	15	GCCACTGGGAAGAAGAAGCCCA	20_28776916_28776938	20	28776916	28776938	58
10	15342044	15342048	69	4	cacacct	10_15342061_15342068	16	tacctgggattacagaggccca	10_15342035_15342057	16	tacctgggattacagaggccca	10_15342035_15342057	10	15342035	15342057	59
11	120539117	120539119	68	12	TTGTCCAATTCATCCACGGGGG	11_120539097_120539119	13	TCCACGGGGGTGCCTGAGCCCCC	11_120539109_120539132	13	TCCACGGGGGTGCCTGAGCCCCC	11_120539109_120539132	11	120539109	120539132	60
7	161616519	161616521	67	8	CTCCCAGAGGT	7_161616498_161616509	17	ACCCCTGGCTCACAGAGGTCAA	7_161616511_161616533	17	ACCCCTGGCTCACAGAGGTCAA	7_161616511_161616533	7	161616511	161616533	61
4	168321434	168321442	62	16	tgccctgggggacaaaggtcctct	4_167726918_167726942	17	tgccctgggggacaaaggtcct	4_168321428_168321450	17	tgccctgggggacaaaggtcct	4_168321428_168321450	4	168321428	168321450	62
4	327308	327325	59	13	ctctgtcgtccaggctgga	4_327294_327313	16	tgcactggagcaataaggccca	4_327314_327336	16	tgcactggagcaataaggccca	4_327314_327336	4	327314	327336	63
13	105603995	105604008	58	13	TTCAGCAGATTACTTACCTGGGGA	13_105603982_105604006	17	TTACCTGGGGAGAAAAGGTCCA	13_105603995_105604017	17	TTACCTGGGGAGAAAAGGTCCA	13_105603995_105604017	13	105603995	105604017	64
4	45571126	45571132	58	11	TTTACACTGTAGGACAGAGGT	4_45571117_45571138	16	TACACTGTAGGACAGAGGTCCA	4_45571119_45571141	16	TACACTGTAGGACAGAGGTCCA	4_45571119_45571141	4	45571119	45571141	65
1	109830701	109830709	57	7	tTGCCTTTT	1_109830718_109830727	14	taccctggcttacaaaggccta	1_109830694_109830716	14	taccctggcttacaaaggccta	1_109830694_109830716	1	109830694	109830716	66
11	47540640	47540648	55	16	tgggcctctgtactcccagcca	11_47540633_47540655	4	gtcaa	11_47540622_47540627	16	tgggcctctgtactcccagcca	11_47540633_47540655	11	47540633	47540655	67
13	92560682	92560691	55	16	GGGGCCTTTTTTCTCCAGGGGT	13_92560674_92560696	13	TCTCCAGGGGTGCGGGGTGGGCG	13_92560685_92560708	16	GGGGCCTTTTTTCTCCAGGGGT	13_92560674_92560696	13	92560674	92560696	68
14	123769062	123769081	52	10	CCATAGGGCCACTGAGGA	14_123769049_123769067	15	GCCACTGAGGAAACAAGGCCCA	14_123769056_123769078	15	GCCACTGAGGAAACAAGGCCCA	14_123769056_123769078	14	123769056	123769078	69
4	34113220	34113224	52	14	TGGAGCCTCCAGAATTGCCCT	4_34113223_34113244	5	TGCCCT	4_34113238_34113244	14	TGGAGCCTCCAGAATTGCCCT	4_34113223_34113244	4	34113223	34113244	70
10	72457873	72457880	51	16	tgggctcttgtaactctgggga	10_72457868_72457890	11	aactctggggaaaccctga	10_72457879_72457898	16	tgggctcttgtaactctgggga	10_72457868_72457890	10	72457868	72457890	71
13	26741781	26741792	51	13	AGGTCCCTGGCACCAGAGCC	13_26741771_26741791	15	TCCCTGGCACCAGAGCCCA	13_26741774_26741793	15	TCCCTGGCACCAGAGCCCA	13_26741774_26741793	13	26741774	26741793	72
16	35703322	35703328	51	7	TGCCCCTCTCC	16_35703336_35703347	12	TCCACTCCTTTACCAAGGTCCC	16_35703314_35703336	12	TCCACTCCTTTACCAAGGTCCC	16_35703314_35703336	16	35703314	35703336	73
4	30127800	30127810	51	15	AGGACCCCTGGCTCCTGGTTGG	4_30127805_30127827	16	TCACCTGGGGAAACAAGGACCC	4_30127790_30127812	16	TCACCTGGGGAAACAAGGACCC	4_30127790_30127812	4	30127790	30127812	74
2	87895000	87895008	50	13	TGGAATACAAAGGCCCAGAGA	2_87895001_87895022	13	GGACCTGGAATACAAAGGCCCA	2_87894996_87895018	13	GGACCTGGAATACAAAGGCCCA	2_87894996_87895018	2	87894996	87895018	75
10	16706	16747	49	14	AGGCGCTTGGTGCCCTGGGGA	10_16719_16740	14	TGCCCTGGGGAACAGATGC	10_16729_16748	14	TGCCCTGGGGAACAGATGC	10_16729_16748	10	16729	16748	76
8	21966803	21966808	48	12	TGCCCCTGGCTCACCAGAGCC	8_21966794_21966815	15	GCCCCTGGCTCACCAGAGCCCG	8_21966795_21966817	15	GCCCCTGGCTCACCAGAGCCCG	8_21966795_21966817	8	21966795	21966817	77
9	128686380	128686384	48	15	TGCCCTGGGGCACCAGGGGA	9_128686372_128686392	17	TGCCCTGGGGCACCAGGGGACAA	9_128686372_128686395	17	TGCCCTGGGGCACCAGGGGACAA	9_128686372_128686395	9	128686372	128686395	78
20	38390989	38390998	47	7	gggcccgatttc	20_38391003_38391015	14	tccactggagtgcaggggcccg	20_38390988_38391010	14	tccactggagtgcaggggcccg	20_38390988_38391010	20	38390988	38391010	79
11	48393565	48393572	46	18	AGGCCACTTCTTTACCCCAGTGGA	11_48393557_48393581	12	GGGCCCAGGCCAGGCCA	11_48393546_48393563	18	AGGCCACTTCTTTACCCCAGTGGA	11_48393557_48393581	11	48393557	48393581	80
4	134393530	134393572	46	9	AGAAACATTTTCTCACAT	4_134393555_134393573	4	TCACAT	4_134393567_134393573	9	AGAAACATTTTCTCACAT	4_134393555_134393573	4	134393555	134393573	81
14	9049982	9049988	44	14	TGCACAGAGGCCCTAGGAGGA	14_9049981_9050002	14	ACTCCTCCTGCACAGAGGCCCT	14_9049973_9049995	14	ACTCCTCCTGCACAGAGGCCCT	14_9049973_9049995	14	9049973	9049995	82
16	75566229	75566239	43	2	TG	16_75566254_75566256	13	GGCCTTGGAGAGGGAGGCA	16_75566228_75566247	13	GGCCTTGGAGAGGGAGGCA	16_75566228_75566247	16	75566228	75566247	83
14	11709528	11709535	42	16	GGGCTCCCTCTCCCCAGGGGA	14_11709520_11709541	15	TCCCCAGGGGACGTGGCTGGA	14_11709530_11709551	16	GGGCTCCCTCTCCCCAGGGGA	14_11709520_11709541	14	11709520	11709541	84
1	2533937	2533943	39	16	AGGGCCTTGGTGCCCCAGGGGT	1_2533929_2533951	15	GGCCTTGGTGCCCCAGGGGTTCCA	1_2533931_2533955	16	AGGGCCTTGGTGCCCCAGGGGT	1_2533929_2533951	1	2533929	2533951	85
16	54967680	54967685	39	15	GGGCCTCCTGTGTCTCCTGGGA	16_54967660_54967682	15	TCTCCTGGGAAACTAAGGCCCA	16_54967672_54967694	15	TCTCCTGGGAAACTAAGGCCCA	16_54967672_54967694	16	54967672	54967694	86
7	56320207	56320215	38	13	AGGAATCAACCACTGGGGA	7_56320193_56320212	15	ACCACTGGGGAGAAAAGGCCCC	7_56320201_56320223	15	ACCACTGGGGAGAAAAGGCCCC	7_56320201_56320223	7	56320201	56320223	87
13	34516612	34516619	35	15	TGGGCCTTTTTCCTCCAATGAA	13_34516604_34516626	9	TCACCCTGAGG	13_34516626_34516637	15	TGGGCCTTTTTCCTCCAATGAA	13_34516604_34516626	13	34516604	34516626	88
10	31233212	31233215	34	19	gggagcctctttaccccaggactga	10_31233203_31233228	2	tact	10_31233191_31233195	19	gggagcctctttaccccaggactga	10_31233203_31233228	10	31233203	31233228	89
7	57950745	57950776	32	14	TAGCCCTTTGTAAGGGGGA	7_57950745_57950764	5	TGCCCT	7_57950776_57950782	14	TAGCCCTTTGTAAGGGGGA	7_57950745_57950764	7	57950745	57950764	90
4	167726924	167726932	31	17	aggacctttgtcccccagggca	4_167726918_167726940	15	tcccccagggcagtgggcct	4_167726928_167726948	17	aggacctttgtcccccagggca	4_167726918_167726940	4	167726918	167726940	91
1	40844235	40844245	28	13	tgggctctccctccagagcc	1_40844227_40844247	5	tcccgc	1_40844256_40844262	13	tgggctctccctccagagcc	1_40844227_40844247	1	40844227	40844247	92
19	16309002	16309005	28	14	TGTCCCCTGTGGGCTctggggc	19_16308983_16309005	17	TCCCCTGTGGGCTctggggctaca	19_16308985_16309009	17	TCCCCTGTGGGCTctggggctaca	19_16308985_16309009	19	16308985	16309009	93
9	93173801	93173811	28	12	AGGGCCCTGAGATGTAGGGAA	9_93173807_93173828	12	TGGGCTGTAGTACAAGGGCCC	9_93173793_93173814	12	TGGGCTGTAGTACAAGGGCCC	9_93173793_93173814	9	93173793	93173814	94
10	91314303	91314306	27	17	GGGTCCTCCTTGCCCCAGtgta	10_91314295_91314317	5	AGGACCT	10_91314282_91314289	17	GGGTCCTCCTTGCCCCAGtgta	10_91314295_91314317	10	91314295	91314317	95
1	145566490	145566505	26	14	taggcctctgtcccccagtctc	1_145566483_145566505	10	ggggaggataggcct	1_145566475_145566490	14	taggcctctgtcccccagtctc	1_145566483_145566505	1	145566483	145566505	96
16	953669	953672	26	7	TCCACGTCCTTC	16_953680_953692	16	TGTACTGGGTTAACAGGGTCCA	16_953662_953684	16	TGTACTGGGTTAACAGGGTCCA	16_953662_953684	16	953662	953684	97
2	167199140	167199144	26	16	TGGGCCCTTGCTCCAGGGTC	2_167199132_167199152	14	GGCCCTTGCTCCAGGGTCCA	2_167199134_167199154	16	TGGGCCCTTGCTCCAGGGTC	2_167199132_167199152	2	167199132	167199152	98
3	64747015	64747019	24	7	GAGCTGGGGGA	3_64746995_64747006	16	CGCCCTGGAGGAAAGAAGCCCA	3_64747007_64747029	16	CGCCCTGGAGGAAAGAAGCCCA	3_64747007_64747029	3	64747007	64747029	99
20	389366	389369	23	15	agggcttctgtaccacagggaa	20_389355_389377	14	taccacagggaaagggtctt	20_389365_389385	15	agggcttctgtaccacagggaa	20_389355_389377	20	389355	389377	100
19	4192174	4192176	22	14	GGTCTGTGTGGTGTCCCCTGGGGT	19_4192153_4192177	16	TCCCCTGGGGTGCCAGCACCCA	19_4192166_4192188	16	TCCCCTGGGGTGCCAGCACCCA	19_4192166_4192188	19	4192166	4192188	101
7	49930196	49930206	22	17	TGGTCCCTTGTTCCCCAGGA	7_49930186_49930206	15	TCCCTTGTTCCCCAGGATGTGCCA	7_49930189_49930213	17	TGGTCCCTTGTTCCCCAGGA	7_49930186_49930206	7	49930186	49930206	102
10	14007624	14007633	20	13	TAGACAGGCTCCTGGGGA	10_14007613_14007631	17	GCTCCTGGGGAGAgaaggccca	10_14007620_14007642	17	GCTCCTGGGGAGAgaaggccca	10_14007620_14007642	10	14007620	14007642	103
1	182560003	182560006	19	2	TAG	1_182560023_182560026	17	TTAGCTGGGGTAAAAAGGTCCA	1_182559996_182560018	17	TTAGCTGGGGTAAAAAGGTCCA	1_182559996_182560018	1	182559996	182560018	104
17	92265131	92265135	19	18	TGCACCTCTTTACCCGGGGA	17_92265122_92265142	14	TACCCGGGGACATTGTTTTCACA	17_92265132_92265155	18	TGCACCTCTTTACCCGGGGA	17_92265122_92265142	17	92265122	92265142	105
19	326731	326741	19	16	AGGGGCTTTTGTCCTCCAGGCGC	19_326728_326751	13	TCCTCCAGGCGCACACGGA	19_326739_326758	16	AGGGGCTTTTGTCCTCCAGGCGC	19_326728_326751	19	326728	326751	106
4	68026067	68026072	18	18	tggacctctgttccccaaggaa	4_68026055_68026077	14	tccccaaggaatctcacataagacc	4_68026066_68026091	18	tggacctctgttccccaaggaa	4_68026055_68026077	4	68026055	68026077	107
11	124045117	124045122	15	17	TGGATCCACTGGCTCTCCAGGGTC	11_124045105_124045129	16	TCCACTGGCTCTCCAGGGTCCA	11_124045109_124045131	17	TGGATCCACTGGCTCTCCAGGGTC	11_124045105_124045129	11	124045105	124045129	108
11	53728902	53728909	15	12	TACACCCCCTTACGAGGGCC	11_53728893_53728913	13	CCCCCTTACGAGGGCCCA	11_53728897_53728915	13	CCCCCTTACGAGGGCCCA	11_53728897_53728915	11	53728897	53728915	109
20	62555257	62555268	15	18	TGGTCCTTTTTCCCCAATATCAGGGGG	20_62555248_62555275	10	GTCATGAGTGGTCCT	20_62555240_62555255	18	TGGTCCTTTTTCCCCAATATCAGGGGG	20_62555248_62555275	20	62555248	62555275	110
17	14343759	14343763	13	10	tgtatctttttccc	17_14343769_14343783	4	tccc	17_14343779_14343783	10	tgtatctttttccc	17_14343769_14343783	17	14343769	14343783	111
3	42033306	42033312	12	4	CAAAGAA	3_42033287_42033294	8	CAAAGAAACA	3_42033287_42033297	8	CAAAGAAACA	3_42033287_42033297	3	42033287	42033297	112
8	19169989	19169996	12	12	tgtgcctgtcttacagaggc	8_19169981_19170001	13	tgcctgtcttacagaggccct	8_19169983_19170004	13	tgcctgtcttacagaggccct	8_19169983_19170004	8	19169983	19170004	113
4	48150777	48150781	11	10	CATTGCAGGAGA	4_48150757_48150769	15	GACCCTGGTAAGAGTGACCA	4_48150771_48150791	15	GACCCTGGTAAGAGTGACCA	4_48150771_48150791	4	48150771	48150791	114
20	16075127	16075134	10	18	tgggcccctgtgccccaggctggg	20_16075115_16075139	13	ttccgtgggcccctgtgcccca	20_16075110_16075132	18	tgggcccctgtgccccaggctggg	20_16075115_16075139	20	16075115	16075139	115
5	9181279	9181282	10	16	TAGAGTCCTCTGTACCCCAGTCGT	5_9181266_9181290	13	TCCTCTGTACCCCAGTCGTCA	5_9181271_9181292	16	TAGAGTCCTCTGTACCCCAGTCGT	5_9181266_9181290	5	9181266	9181290	116
16	24973364	24973409	8	8	GTGTACCAGGGCC	16_24973364_24973377	5	GTGTACCA	16_24973364_24973372	8	GTGTACCAGGGCC	16_24973364_24973377	16	24973364	24973377	117
19	38380315	38380321	3	16	TCCCCTCCTTTACCCCAGGAGT	19_38380306_38380328	13	TACCCCAGGAGTTAGGTGCA	19_38380316_38380336	16	TCCCCTCCTTTACCCCAGGAGT	19_38380306_38380328	19	38380306	38380328	118

## Sheet: AAV8-M1PCSK9 6E12 d17
Chr	Start	End	Reads	Match to target sequence (Positive strand)	Sequence	Location	Match to target sequence (Negative strand)	Sequence	Location	Highest match	Sequence	Location	Chr	Start	End	ITR-Seq Rank
1	54708860	54708903	7846	22	TGGACCTCTTTGCCCCAGGGGA	1_54708863_54708885	14	GCCCCAGGGGAGGACATCA	1_54708874_54708893	22	TGGACCTCTTTGCCCCAGGGGA	1_54708863_54708885	1	54708863	54708885	1
20	69811039	69811072	1535	13	AGGCCCGCTGTCCTGGGA	20_69811057_69811075	15	TTCCCTGGGCCACCAAGGCCCG	20_69811042_69811064	15	TTCCCTGGGCCACCAAGGCCCG	20_69811042_69811064	20	69811042	69811064	2
16	23152831	23152856	1356	15	TGGGCTGTGGCTCCCCAGGGCA	16_23152833_23152855	15	TCCCCAGGGCACTAAAGCAGA	16_23152844_23152865	15	TCCCCAGGGCACTAAAGCAGA	16_23152844_23152865	16	23152844	23152865	3
13	43000749	43000817	1050	15	AGGACCTTGTTAACCCAGTGAA	13_43000760_43000782	12	ATTGTGCAATGAGGACCT	13_43000749_43000767	15	AGGACCTTGTTAACCCAGTGAA	13_43000760_43000782	13	43000760	43000782	4
16	49265524	49265547	881	14	AGGACCTTGGTGAGCCCGGGAA	16_49265525_49265547	7	TCCCTGTG	16_49265549_49265557	14	AGGACCTTGGTGAGCCCGGGAA	16_49265525_49265547	16	49265525	49265547	5
16	23679694	23679722	738	15	TGCACGTCCAGGCGTCCCTGGGGG	16_23679690_23679714	18	TCCCTGGGGGAAAGAGGCCCT	16_23679704_23679725	18	TCCCTGGGGGAAAGAGGCCCT	16_23679704_23679725	16	23679704	23679725	6
2	83568821	83568862	706	10	aggcccacatcctcccc	2_83568846_83568863	5	tcccc	2_83568858_83568863	10	aggcccacatcctcccc	2_83568846_83568863	2	83568846	83568863	7
14	69311376	69311401	612	13	TGCTCAGCCATGTCCCCTGGGA	14_69311370_69311392	17	TCCCCTGGGATACAGGGGTACA	14_69311382_69311404	17	TCCCCTGGGATACAGGGGTACA	14_69311382_69311404	14	69311382	69311404	8
19	42499086	42499118	572	12	TGTGCCTTGGTAAGACAGGAGA	19_42499102_42499124	12	TGCCTTGGTAAGACAGGAGA	19_42499104_42499124	12	TGCCTTGGTAAGACAGGAGA	19_42499104_42499124	19	42499104	42499124	9
6	136171611	136171649	552	15	GGGGCCTCTGTCCAGGGGT	6_136171627_136171646	13	CCTCCTGGAGCAGGCAGGGGCC	6_136171611_136171633	15	GGGGCCTCTGTCCAGGGGT	6_136171627_136171646	6	136171627	136171646	10
9	114398057	114398087	544	13	ACAGTTCTGAAGTCCACAGGGGC	9_114398050_114398073	19	TCCACAGGGGCAAAGAGGTCCC	9_114398062_114398084	19	TCCACAGGGGCAAAGAGGTCCC	9_114398062_114398084	9	114398062	114398084	11
15	4729042	4729061	487	6	AGGGAGA	15_4729029_4729036	16	TTCCTGGGGTACCAGAGCCCA	15_4729042_4729063	16	TTCCTGGGGTACCAGAGCCCA	15_4729042_4729063	15	4729042	4729063	12
3	5401198	5401217	488	4	ACGTGA	3_5401185_5401191	14	GGCCCTGGTACAAGAGCCCCC	3_5401196_5401217	14	GGCCCTGGTACAAGAGCCCCC	3_5401196_5401217	3	5401196	5401217	13
5	139700783	139700804	484	7	TGGAGCCT	5_139700807_139700815	17	TCACTGGGTCAAAGAGGCCCC	5_139700785_139700806	17	TCACTGGGTCAAAGAGGCCCC	5_139700785_139700806	5	139700785	139700806	14
16	48383082	48383094	432	18	GGGCCCTCCTTGCCCCAGGGAA	16_48383076_48383098	9	ATGGCAGATGGGGCCC	16_48383066_48383082	18	GGGCCCTCCTTGCCCCAGGGAA	16_48383076_48383098	16	48383076	48383098	15
10	22429623	22429655	418	16	AGGACCTCTGTAACACAGTGGA	10_22429622_22429644	14	ACCTCTGTAACACAGTGGACCA	10_22429625_22429647	16	AGGACCTCTGTAACACAGTGGA	10_22429622_22429644	10	22429622	22429644	16
9	53019657	53019685	415	16	TGGTCTGTGGTATCCCAGGGGA	9_53019653_53019675	13	TCCCAGGGGATGTGCTGCC	9_53019665_53019684	16	TGGTCTGTGGTATCCCAGGGGA	9_53019653_53019675	9	53019653	53019675	17
20	18387	18462	380	15	TGCTGCCGTCCCTCCCCGGGGGT	20_18393_18416	15	TCCCCGGGGGTACCAGGGCACCC	20_18405_18428	15	TCCCCGGGGGTACCAGGGCACCC	20_18405_18428	20	18405	18428	18
8	21991111	21991131	382	16	ttgcctcatgttccctggggga	8_21991104_21991126	16	ttccctgggggagaaaagccca	8_21991114_21991136	16	ttccctgggggagaaaagccca	8_21991114_21991136	8	21991114	21991136	19
1	109830681	109830711	369	1	a	1_109830674_109830675	14	taccctggcttacaaaggccta	1_109830694_109830716	14	taccctggcttacaaaggccta	1_109830694_109830716	1	109830694	109830716	20
6	2022570	2022585	357	16	TGGACCTTGTTGCAGGAGTGGA	6_2022570_2022592	12	GACCTTGTTGCAGGAGTGGAAGA	6_2022572_2022595	16	TGGACCTTGTTGCAGGAGTGGA	6_2022570_2022592	6	2022570	2022592	21
17	28934430	28934449	299	13	AGAAGTCATTGACCTTGGTAAG	17_28829492_28829514	7	TAGAAGTCA	17_28934417_28934426	13	AGAAGTCATTGACCTTGGTAAG	17_28829492_28829514	17	28829492	28829514	22
10	16696	16747	298	14	AGGCGCTTGGTGCCCTGGGGA	10_16719_16740	14	TGCCCTGGGGAACAGATG	10_16729_16747	14	TGCCCTGGGGAACAGATG	10_16729_16747	10	16729	16747	23
2	47193058	47193070	295	13	AGGAGACTCCACTGGGGA	2_47193049_47193067	16	TCCACTGGGGAGGAGAGGCCT	2_47193056_47193077	16	TCCACTGGGGAGGAGAGGCCT	2_47193056_47193077	2	47193056	47193077	24
7	111565709	111565768	279	14	TGGACCCTTGGAACAGG	7_111565751_111565768	11	GACCCTTGGAACAGG	7_111565753_111565768	14	TGGACCCTTGGAACAGG	7_111565751_111565768	7	111565751	111565768	25
19	38380312	38380325	250	16	TCCCCTCCTTTACCCCAGGAGT	19_38380306_38380328	13	TACCCCAGGAGTTAGGTGCA	19_38380316_38380336	16	TCCCCTCCTTTACCCCAGGAGT	19_38380306_38380328	19	38380306	38380328	26
8	21897347	21897365	237	14	AGGACCTCTGCAAGACAGGGGG	8_21897342_21897364	14	ACCTCTGCAAGACAGGGGGGCCCA	8_21897345_21897369	14	ACCTCTGCAAGACAGGGGGGCCCA	8_21897345_21897369	8	21897345	21897369	27
10	72232626	72232642	237	16	tggcccttggtgccacagggaa	10_72232623_72232645	11	gagggggcaagtggccct	10_72232612_72232630	16	tggcccttggtgccacagggaa	10_72232623_72232645	10	72232623	72232645	28
8	142532426	142532444	231	15	TGAGAGCTCGGTGCCTGGTGA	8_142532417_142532438	16	TGCCTGGTGAGAAAGAGCCCA	8_142532428_142532449	16	TGCCTGGTGAGAAAGAGCCCA	8_142532428_142532449	8	142532428	142532449	29
9	6334092	6334104	231	17	TGGCCCTTGGCTCTCCAGTGGC	9_6334087_6334109	13	TCTCCAGTGGCTGAAGTAACTT	9_6334098_6334120	17	TGGCCCTTGGCTCTCCAGTGGC	9_6334087_6334109	9	6334087	6334109	30
2	93220735	93220750	227	6	CAGGGCA	2_93220720_93220727	16	TACTGGGGGAAAGAGGCCCT	2_93220738_93220758	16	TACTGGGGGAAAGAGGCCCT	2_93220738_93220758	2	93220738	93220758	31
1	17704712	17704729	223	6	TGTCATCTC	1_17704733_17704742	15	ttcactggattaaAAAGGCCCA	1_17704706_17704728	15	ttcactggattaaAAAGGCCCA	1_17704706_17704728	1	17704706	17704728	32
20	66575739	66575776	223	18	TAGACCTCTTTTCCCCAGGGTC	20_66575747_66575769	13	TCCCCAGGGTCCTGCAAGGGC	20_66575758_66575779	18	TAGACCTCTTTTCCCCAGGGTC	20_66575747_66575769	20	66575747	66575769	33
8	21966801	21966827	221	8	GGTGCCCCTGGCTC	8_21966792_21966806	15	GCCCCTGGCTCACCAGAGCCCG	8_21966795_21966817	15	GCCCCTGGCTCACCAGAGCCCG	8_21966795_21966817	8	21966795	21966817	34
12	47925554	47925573	218	17	CAGACCTCTGTGCCCCAGTGAA	12_47925549_47925571	11	ACCTCTGTGCCCCAGTGAAGAA	12_47925552_47925574	17	CAGACCTCTGTGCCCCAGTGAA	12_47925549_47925571	12	47925549	47925571	35
3	64746997	64747023	217	6	TCAGCGTGA	3_64746988_64746997	16	CGCCCTGGAGGAAAGAAGCCCA	3_64747007_64747029	16	CGCCCTGGAGGAAAGAAGCCCA	3_64747007_64747029	3	64747007	64747029	36
12	51647758	51647770	212	11	AGGTCCACTTTCTCCC	12_51647770_51647786	16	TCCACTGGGTTATCAAGGTCCA	12_51647755_51647777	16	TCCACTGGGTTATCAAGGTCCA	12_51647755_51647777	12	51647755	51647777	37
12	46743020	46743038	210	15	tgggcctctgtaaaccaggtgc	12_46743016_46743038	12	tcctgtgggcctctgtaaacca	12_46743011_46743033	15	tgggcctctgtaaaccaggtgc	12_46743016_46743038	12	46743016	46743038	38
16	75865656	75865667	206	15	ACCCCAGCCTTGTCCCCTGGCTGA	16_75865639_75865663	11	GCCCTTGGGGCATGG	16_75865668_75865683	15	ACCCCAGCCTTGTCCCCTGGCTGA	16_75865639_75865663	16	75865639	75865663	39
6	147261507	147261525	203	13	TGGTGTCCCTTGGGGA	6_147261506_147261522	17	TCCCTTGGGGAACAAAGGTCCC	6_147261511_147261533	17	TCCCTTGGGGAACAAAGGTCCC	6_147261511_147261533	6	147261511	147261533	40
6	2020598	2020613	201	14	TGGGCCTTGTCACAGGAGT	6_2020598_2020617	11	GGGCCTTGTCACAGGAGTGGA	6_2020599_2020620	14	TGGGCCTTGTCACAGGAGT	6_2020598_2020617	6	2020598	2020617	41
9	93173781	93173815	198	13	GAGCCATTATCACAGGATGGG	9_93173776_93173797	6	GAGCCA	9_93173776_93173782	13	GAGCCATTATCACAGGATGGG	9_93173776_93173797	9	93173776	93173797	42
11	56570839	56570850	195	15	TGGAGCCAGGGCCCAGGGCA	11_56570840_56570860	14	GGCACTGGAGCCAGGGCCCA	11_56570835_56570855	15	TGGAGCCAGGGCCCAGGGCA	11_56570840_56570860	11	56570840	56570860	43
1	16377463	16377480	194	13	TGCCACCTCAAACCTGGGGA	1_16377455_16377475	16	TCAAACCTGGGGAACCAGGGCCC	1_16377462_16377485	16	TCAAACCTGGGGAACCAGGGCCC	1_16377462_16377485	1	16377462	16377485	44
20	16075117	16075135	194	18	tgggcccctgtgccccaggctggg	20_16075115_16075139	13	ttccgtgggcccctgtgcccca	20_16075110_16075132	18	tgggcccctgtgccccaggctggg	20_16075115_16075139	20	16075115	16075139	45
1	35662120	35662151	192	15	TGGGCACTCTGGTGCTACAGCCCA	1_35662122_35662146	13	CACTCTGGTGCTACAGCCCA	1_35662126_35662146	15	TGGGCACTCTGGTGCTACAGCCCA	1_35662122_35662146	1	35662122	35662146	46
11	47540634	47540649	190	16	tgggcctctgtactcccagcca	11_47540633_47540655	7	gccactttggga	11_47540651_47540663	16	tgggcctctgtactcccagcca	11_47540633_47540655	11	47540633	47540655	47
16	39251209	39251220	188	14	TGGGCCTCTGTCCCTCTGTGTC	16_39251202_39251224	14	TCCCTCTGTGTCCCTGCAGTCCC	16_39251212_39251235	14	TCCCTCTGTGTCCCTGCAGTCCC	16_39251212_39251235	16	39251212	39251235	48
12	3457566	3457590	187	17	tggacctcggtgccccaggctc	12_3457565_3457587	4	tcca	12_3457556_3457560	17	tggacctcggtgccccaggctc	12_3457565_3457587	12	3457565	3457587	49
19	31496041	31496067	182	9	ACACCCTGGGGA	19_31496032_31496044	18	TCCCTGGGGAGAAGAGGTCCC	19_31496051_31496072	18	TCCCTGGGGAGAAGAGGTCCC	19_31496051_31496072	19	31496051	31496072	50
1	40844234	40844244	183	13	tgggctctccctccagagcc	1_40844227_40844247	4	tcccg	1_40844256_40844261	13	tgggctctccctccagagcc	1_40844227_40844247	1	40844227	40844247	51
3	5300847	5300869	183	6	CAGGGAA	3_5300836_5300843	17	GCCCCTGGGGCACCACAGTCCCA	3_5300844_5300867	17	GCCCCTGGGGCACCACAGTCCCA	3_5300844_5300867	3	5300844	5300867	52
7	52191400	52191413	180	14	TGGACCTTGGCACCCCAGTGTG	7_52191397_52191419	11	ACCCCAGTGTGTGAATGGCT	7_52191408_52191428	14	TGGACCTTGGCACCCCAGTGTG	7_52191397_52191419	7	52191397	52191419	53
12	123197484	123197512	176	16	TGGCCTGACTGCTGCCCGGCAG	12_123197498_123197520	6	TGCCCGGCAG	12_123197510_123197520	16	TGGCCTGACTGCTGCCCGGCAG	12_123197498_123197520	12	123197498	123197520	54
1	389343	389359	176	9	TGTGCACAGGCGT	1_389329_389342	15	TCGGGCAGGGGCACCAAGGGCCA	1_389341_389364	15	TCGGGCAGGGGCACCAAGGGCCA	1_389341_389364	1	389341	389364	55
14	11709523	11709538	173	16	GGGCTCCCTCTCCCCAGGGGA	14_11709520_11709541	15	TCCCCAGGGGACGTGGCTGGA	14_11709530_11709551	16	GGGCTCCCTCTCCCCAGGGGA	14_11709520_11709541	14	11709520	11709541	56
1	25231883	25231896	170	13	GGAACCTTGGTGTTCCAGTGGC	1_25231878_25231900	13	CTCTGGAGCAAGGAACCT	1_25231867_25231885	13	CTCTGGAGCAAGGAACCT	1_25231867_25231885	1	25231867	25231885	57
13	92389315	92389329	165	13	TTCCTGACTCTGCACGGGGGTA	13_92389300_92389322	15	TGCACGGGGGTAAAAAGGCCCC	13_92389310_92389332	15	TGCACGGGGGTAAAAAGGCCCC	13_92389310_92389332	13	92389310	92389332	58
19	521578	521589	159	8	TGACCTTCGGGA	19_521561_521573	13	GCTCCTGGAACAGAGCCCCG	19_521575_521595	13	GCTCCTGGAACAGAGCCCCG	19_521575_521595	19	521575	521595	59
1	8842135	8842157	160	15	ttgcactttccactgggga	1_8842130_8842149	15	tccactggggaagcaaagccca	1_8842138_8842160	15	tccactggggaagcaaagccca	1_8842138_8842160	1	8842138	8842160	60
1	22561295	22561323	159	15	TAGGCCTCCTTCCCCCAATGAA	1_22561305_22561327	8	GAAACAGGTACT	1_22561287_22561299	15	TAGGCCTCCTTCCCCCAATGAA	1_22561305_22561327	1	22561305	22561327	61
16	23150858	23150867	157	14	TGTCCTCACTGGCCCCTGGCA	16_23150844_23150865	15	GCCCCTGGCACCAGAGCCTCCT	16_23150855_23150877	15	GCCCCTGGCACCAGAGCCTCCT	16_23150855_23150877	16	23150855	23150877	62
13	26741776	26741786	153	13	TGGTGCTGCTGAGGTCCCTGGCA	13_26741760_26741783	15	TCCCTGGCACCAGAGCCCA	13_26741774_26741793	15	TCCCTGGCACCAGAGCCCA	13_26741774_26741793	13	26741774	26741793	63
16	3851810	3851835	152	16	CGGGCCTCTGTTCCCCAGGACA	16_3851818_3851840	3	TCC	16_3851841_3851844	16	CGGGCCTCTGTTCCCCAGGACA	16_3851818_3851840	16	3851818	3851840	64
15	12098101	12098111	149	15	aggacttgtgggccttggcagagga	15_12098086_12098111	13	gggccttggcagaggagccca	15_12098095_12098116	15	aggacttgtgggccttggcagagga	15_12098086_12098111	15	12098086	12098111	65
5	112049532	112049546	148	13	GTATCACCAGGCTCCACTGGGGT	5_112049517_112049540	17	TCCACTGGGGTACAAAGGTGCA	5_112049529_112049551	17	TCCACTGGGGTACAAAGGTGCA	5_112049529_112049551	5	112049529	112049551	66
7	161957125	161957149	147	14	TGGAACCGGAGCCCAGGAGT	7_161957139_161957159	13	TCCCCTAGCCCAGTGGGTGGT	7_161957119_161957140	14	TGGAACCGGAGCCCAGGAGT	7_161957139_161957159	7	161957139	161957159	67
13	92560679	92560693	145	16	GGGGCCTTTTTTCTCCAGGGGT	13_92560674_92560696	13	TCTCCAGGGGTGCGGGGTGGGCG	13_92560685_92560708	16	GGGGCCTTTTTTCTCCAGGGGT	13_92560674_92560696	13	92560674	92560696	68
19	44610478	44610495	145	6	AGGGGA	19_44610464_44610470	17	TCCTTGGGGTAACAGGGACCA	19_44610480_44610501	17	TCCTTGGGGTAACAGGGACCA	19_44610480_44610501	19	44610480	44610501	69
16	75572608	75572622	144	15	TGGGGCTCCCTCTCCAGGGGC	16_75572601_75572622	13	TGGCCTGGGGCTCCCTCTCCA	16_75572596_75572617	15	TGGGGCTCCCTCTCCAGGGGC	16_75572601_75572622	16	75572601	75572622	70
20	27232563	27232583	144	13	TGGTCCTTGGTGAAGGTGGGGA	20_27232562_27232584	14	TCCTTGGTGAAGGTGGGGACA	20_27232565_27232586	14	TCCTTGGTGAAGGTGGGGACA	20_27232565_27232586	20	27232565	27232586	71
10	28148628	28148648	140	13	GGGGCTCCAGTTCCCCAGTGTA	10_28148622_28148644	10	GCTCAGGGGGCTCCA	10_28148616_28148631	13	GGGGCTCCAGTTCCCCAGTGTA	10_28148622_28148644	10	28148622	28148644	72
10	92093035	92093049	143	15	TGCACCTGGGCTCTGGAGGAGGGGC	10_92093025_92093050	4	TCCCG	10_92093059_92093064	15	TGCACCTGGGCTCTGGAGGAGGGGC	10_92093025_92093050	10	92093025	92093050	73
[truncated: 1,097 more rows]

## Sheet: AAV8-M1PCSK9 6E12 d129
Chr	Start	End	Reads	Match to target sequence (Positive strand)	Sequence	Location	Match to target sequence (Negative strand)	Sequence	Location	Highest match	Sequence	Location	Chr	Start	End	ITR-Seq Rank
[truncated: 59 more rows]

[truncated: 8 more sheets: AAV8-M1PCSK9 2E12 Animal 1 d17, AAV8-M1PCSK9 2E12 Animal 1 d129, AAV8-M1PCSK9 2E12 Animal 2 d17, AAV8-M1PCSK9 2E12 Animal 2 d129, AAV8-M2PCSK9 6E12 Animal 1 d18, AAV8-M2PCSK9 6E12 Animal 1 d128, AAV8-M2PCSK9 6E12 Animal 2 d18, AAV8-M2PCSK9 6E12 Animal 2 d128]
